# Supplementary material for: Analysis of the Type 4 Effectome across the Genus Rickettsia
Source: Int J Mol Sci. 2022 Dec 8;23(24):15513. doi: 10.3390/ijms232415513 (PMC9779031; doi:10.3390/ijms232415513)
Supplement: Supplementary file 1 [file ijms-23-15513-s001.zip › File S1.gb]

     source          1..1378618
                     /organism="Rickettsia sp. MEAM1 (Bemisia tabaci)"
                     /mol_type="genomic DNA"
                     /strain="MEAM1"
                     /host="Bemisia tabaci"
                     /db_xref="taxon:1182263"
                     /country="USA: Charleston"
                     /collection_date="2014"
     CDS             complement(12727..12918)
                     /locus_tag="BA173_00065"
                     /inference="EXISTENCE: similar to AA
                     sequence:RefSeq:WP_008580268.1"
                     /note="incomplete; partial on complete genome; missing
                     stop; Derived by automated computational analysis using
                     gene prediction method: Protein Homology."
                     /pseudo
                     /codon_start=1
                     /transl_table=11
                     /product="transposase"
     gene            complement(12811..12918)
                     /locus_tag="BA173_00065"
                     /pseudo
     gene            17023..20297
                     /locus_tag="BA173_00095"
                     /pseudo
     CDS             17023..17766
                     /locus_tag="BA173_00095A"
                     /inference="EXISTENCE: similar to AA
                     sequence:RefSeq:WP_014412506.1"
                     /note="frameshifted; Derived by automated computational
                     analysis using gene prediction method: Protein Homology."
                     /pseudo
                     /transl_table=11
                     /product="isoleucine--tRNA ligase"
                     /translation="MTNTKYYPEVSSNADFATIEKEILKFWQDNNIFQKSIDIREGDAEFIFYDGPSFANGLPH
                     YGHLLTSFIKDVYARYQTVRGKKVERRFGWDCHGLPAEMQSEKELGISGRLAITNFGIEK
                     FNAHCRDSVMKYAGEWEQYVTRQARWVDFKNSYKTMDKNFMESVLWAFKELYNKGLLYES
                     MRVMPYSWACETPLSNFETRLDNSYRERADKAVTVSFELCHPENITDVIPAKAGIQEKLD
                     PPYAGMT"
     CDS             17805..20297
                     /locus_tag="BA173_00095B"
                     /inference="EXISTENCE: similar to AA
                     sequence:RefSeq:WP_014412506.1"
                     /note="frameshifted; Derived by automated computational
                     analysis using gene prediction method: Protein Homology."
                     /pseudo
                     /transl_table=11
                     /product="isoleucine--tRNA ligase"
                     /translation="LPSNLALAVGSDIDYALVPKGDVCYIIAASSVSKYAKELELKGDEQFTIIKGSELQGLSY
                     KPLFDYFKDHPNSFKIFAGDFVVEGDGTGVVHMAPGFGEDDQILCESKGIKLVCPVDNSG
                     KFTKEIPDLEGLQVFDANDKIIIKLKEQGNWLKTEQYIHNYPHCWRTDTPLIYKAVPSWY
                     VKVTEFKDRMVELNQQINLIPFHVKDNLFGKWLENSRDWSISRNRFWGTPLPVWKSDDPK
                     YPRIDVYGSIEELETDFGVKITDLHRPFIDELTGTNPNDPTGKSTMRRIEDVFDCWFESG
                     SMPYGQAHYPFENKQWFEDHFLADFIVEYSAQTRGWFYTLMVLSTALFDRPPFLNCICHG
                     VILDATGQKLSKRLNNYADPLELFDKYGSDALRVTMLSSNVVKGQELLIDKDGKMVFDTL
                     RLFIKPIWNAYHFFTMYANADHIKGELNFTSENVLDVYILSKLKIAVEKIKESLDNFDTQ
                     IAYHAVSEFFEVLNNWYIRRSRARFWKSEKDLDKQNAYNTLYTCLETMAIAMSSLVPLIS
                     EAIYLGLHCHPRESGDPEKSVFLDSRLRGNDIKDVQNDSLSVHLCNYPNLSKFEINSELV
                     DTMDTVLDICSNSLFIRSSENARVRQPLSSITIISKNNDKLKDFEDLIKDEINVKSVIYR
                     DDLENYAVKKLSINFPMLGKRLPAKMKDIIAASKKNEWEATSGGLRICNETLNSDEYKLI
                     LEPHSHIKGASSFAHNSSLLILDLELTSELIDEGIARDIVRSIQQARKNADFAITDRILI
                     DIDLPKIIDIYGEFIKEQTLGEFAKDFTPDHISEIELENHKLQLKIKKVN"
     gene            20395..21494
                     /locus_tag="BA173_00100"
                     /pseudo
     CDS             20395..20802
                     /locus_tag="BA173_00100A"
                     /inference="EXISTENCE: similar to AA
                     sequence:RefSeq:WP_012151807.1"
                     /note="frameshifted; Derived by automated computational
                     analysis using gene prediction method: Protein Homology."
                     /pseudo
                     /codon_start=1
                     /transl_table=11
                     /product="hypothetical protein"
                     /translation="MKKSSSLALGNFFKTKKQILKADIQKLIKTNQINYVDPKHGTALNRAIKLKDEKIITELL
                     AKKVDINEVIYFAIGHEYTLEEIKTLISLSSSELPDEYLYKAVHKGRLDLVQYFIEEKIL
                     MLILQLIILYMEGLY"
     CDS             20814..21494
                     /locus_tag="BA173_00100B"
                     /inference="EXISTENCE: similar to AA
                     sequence:RefSeq:WP_012151807.1"
                     /note="frameshifted; Derived by automated computational
                     analysis using gene prediction method: Protein Homology."
                     /pseudo
                     /product="hypothetical protein"
                     /translation="MEEHIDVINYLLKNGAIASQGIISTILKGNVEILEKLFEYGATAHDDYSEDLVALLVNAA
                     IPANDPTYCKSSNSETKKDLSNYVETLKFLLEHGGNPNAEFLERGTVILIALSALMDEPK
                     NDTYKAICKLLIQYEADTSKFKSYTEAINKLKEEIIEDMKVINKSDFKDEGYISDSAETN
                     QPSKKGSKLVDTSSKSVFFSLEEIIEKNPTTLGGETDIVKSEFFNS"
     gene            25296..26403
                     /locus_tag="BA173_00115"
                     /pseudo
     CDS             25546..26403
                     /locus_tag="BA173_00115"
                     /inference="EXISTENCE: similar to AA
                     sequence:SwissProt:Q1RIY5.1"
                     /note="frameshifted; Derived by automated computational
                     analysis using gene prediction method: Protein Homology."
                     /pseudo
                     /transl_table=11
                     /product="peptide chain release factor 2"
                     /translation="MAEAENDLEIMQQVEKDLQNLSTSAAKFETECLFSGEADNNNCFLEINAGAGGTESHDWA
                     SIMMRMYLRFAERLGFKTEIINMINGEEAGIKSCTIRIIGKRAYGWLKTEAGVHRLVRIS
                     PFNAAGKRMTSFASSWVYPEIDDNIAITIEDKDLRIDTFRASGAGGQHVNTTDSAVRITH
                     IPTGTVTQCQSDRSQHKNKAQAMKMLQAKLYELEMQKRTDSVNEQNAAKTDNSWGHQIRS
                     YVLQPYQMVKDLRTDYETSNTKGVLDGDLEKFVSASLAMNAGGRI"
     gene            26630..27229
                     /locus_tag="BA173_00120"
                     /pseudo
     CDS             26630..27259
                     /locus_tag="BA173_00120"
                     /inference="EXISTENCE: similar to AA
                     sequence:RefSeq:WP_011477266.1"
                     /note="incomplete; partial on complete genome; missing
                     stop; Derived by automated computational analysis using
                     gene prediction method: Protein Homology."
                     /pseudo
                     /transl_table=11
                     /product="hypothetical protein"
                     /translation="MKSCKNFNIAISVIIIAIVSVLGFQHYQKITQDRHFEQIITDLNNLEVNNEQVLKSFISE
                     IQNIYVTENPQIDKDIKYVWVLSARHSYNKMPIISHTQNIGAVDKEDGCNRMRLGIEIAR
                     EVAAKKLNKQISDLTYQELKEHGPIILFNGGAYDNGLLKEVLDNNQIKDYPKENFYIFAL
                     PKNQANTGGQFKTLYKEHEESLSYILCKL"
     gene            29874..30309
                     /locus_tag="BA173_00140"
                     /pseudo
     CDS             29874..30236
                     /locus_tag="BA173_00140"
                     /inference="EXISTENCE: similar to AA
                     sequence:RefSeq:WP_011477227.1"
                     /note="frameshifted; Derived by automated computational
                     analysis using gene prediction method: Protein Homology."
                     /pseudo
                     /codon_start=1
                     /transl_table=11
                     /product="hypothetical protein"
                     /translation="MSNLKTKINELMAQRKMSAKDIENLTGLSRNTVNSIIFGSSKNPGIYTIKQLANALNVKV
                     ESLISDDKEIQFDILKPEQIKLFGEVVSLTTNIISDKNIDFSMHKITYYYTRSISMCFKR"
     gene            complement(32539..34811)
                     /locus_tag="BA173_00160"
                     /pseudo
     CDS             complement(32539..32907)
                     /locus_tag="BA173_00160B"
                     /inference="EXISTENCE: similar to AA
                     sequence:RefSeq:WP_012151778.1"
                     /note="frameshifted; internal stop; Derived by automated
                     computational analysis using gene prediction method:
                     Protein Homology."
                     /pseudo
                     /transl_table=11
                     /product="hypothetical protein"
                     /translation="MSRRIPNVFNPIIAITCTIRGDILFASDKLEEALDSYMDARGIYFNVYRRNYKNVAQVSE
                     VNLKGAKVACKRKDTLNYKFFAKPQIIDFGAEHPDSIEMLEYCKTYGMGLISNKAYIDKS
                     KK"
     CDS             complement(33027..34631)
                     /locus_tag="BA173_00160A"
                     /inference="EXISTENCE: similar to AA
                     sequence:RefSeq:WP_012151778.1"
                     /note="frameshifted; internal stop; Derived by automated
                     computational analysis using gene prediction method:
                     Protein Homology."
                     /pseudo
                     /transl_table=11
                     /product="hypothetical protein"
                     /translation="ATGGGTAAAACTCAGTTAGCTAGAATGTATGCTTATGGAAATAAGGATAATTATAATTTG
                     ATCTGGTTTATTGATTGCAATTTAAATATTAACGATGAACTTTTAAAGCTAGCAAAAGCT
                     ATTAACAAAGCTGAAGAGAAAACTGTAATTGCAGAAGAAGCAGCTAATGTAAAAAAAGAG
                     TTAATGGAATATCTAGGGCAAAGTGATAAATGGTTATTAGTATTTGATAATTTAAAAGTA
                     GGTGAGAATAAAAAAGTACAAGATTTTATTAATTGGGAGCATAACGGCAATATTATATTT
                     TGCTCGCAAGATAGCGATATGATGCCTTATATAGTCAAAGCTGTACCATTTGAAAAGCCC
                     GAAACTATTAAGCTTGCTAATAATATTTTGTTGGACAAAGATAATAATTTAGTAGAATTT
                     TTGGTACAAGAATTTAAAGGTTATCCAGTATTGATAGTACAAGGAGCACAAATATTAAAT
                     AATGTTCCTGGATTAGATAAAGAAAAATATAAACATCAAATACAGAAATCTAACGATAAA
                     ATAGATTATAATATATCGCTGGTGATTAAGCAATTAAGTTCTAGTGCTAAACAACTTCTA
                     AGTAAAATAGCATTACTCAATAATCAAAGTTTTTCCAAAGATTTTCTTGGGATTATTACC
                     GATAATAAAGATAATCTTAATGATGATATTTTTGAGCTATCAAAATTTGCTTTAATAACA
                     AATATAGATGCTAGTGAGGATAATCCTGTTTTTGAACTGCATGATGTTATTGCACAGAAA
                     ATATTAGAAAAAAATAGTGCAAATAATAGTAAGTATCTAGAAGAGGCAGTTACTAAATTT
                     ATTAATGGTACACCGCAAGGTGGAGTAAAAGCATTTATGTATAGAAACGCTAAAACAGTA
                     CCAGAAAATATTGAGATAATGACGCAAAATGCTGAAAAATATAATATAGGTACTTATAAA
                     TTATTGGAGTTAAAACTAAAGCAGATAGTGCAGTGTGATAATTCTTATGATCTAGTAGGT
                     GGAAAGAAATTAGTTGATTGGTTTGATAAAAACGATATAGATGGAAAATATAAATTATGG
                     TTAATGAACAATGAAGAAAAAAGAGTATATGCTGAATATTTAAACTTAATAGGAGCGTAT
                     TACTTAAAATCTTCTAATTATCAGAGGTCTATAGAATATTTTAGGAAATCTAACAAGGTA
                     TTTGAAGATGTTAAAGGATATGAAGAAATGAAAGCTAATGTAGTATTTGGTTTAGCACTT
                     GTATATATTTCAGTAGGAAATGTTGAGGAAGCACGAAAAAGTATAGAAATTTTAAATCAA
                     AAATTAGACGAAAAGTTAGAAGATAGTTCTGATAGAGCAATGTTGTATATAGCTGAAGCA
                     AGATTATCTTTTTTAGAAGGGAAATATAATGAAGCACTAGAAAAGAGTAATAAGTCTATT
                     CAAGCTATTATTTCTAATGGATTATCTCCAGATGCTTTATTTCTCACTGGTAATTATTTA
                     ACCAAATCTGAAGCATTAAATAAACTAGGTAAATATAAGGAAGCTCTTACTCAAGTAGAG
                     CAAGTGTATAACATGCAAAAGCGTGTAAAAAAGAAACCAATA"
     gene            complement(35778..37122)
                     /locus_tag="BA173_00170"
                     /pseudo
     CDS             complement(35778..37007)
                     /locus_tag="BA173_00170"
                     /inference="EXISTENCE: similar to AA
                     sequence:RefSeq:WP_014412214.1"
                     /note="frameshifted; Derived by automated computational
                     analysis using gene prediction method: Protein Homology."
                     /pseudo
                     /transl_table=11
                     /product="MFS transporter"
                     /translaion="MAVLLNELFFPEAEPHTAKLYASAAFCATFIFRPIGALVFGWIGDTIGRKTTVIMTTFMM
                     SISCLIMANLPTYAEIGVAAAWIMTACRVFQGLSSMGEIIGADLYLTELVKPPIQYSVVA
                     TLESCFVLGGFAALGIAALVTSFGFNWRMAFWAGAGIALIGGFARTALRETPEFVDAKRQ
                     LVKTLEKANIDKKKIENFSLLKESSSIKKLMAFFLTDCAWPLGFYLTYIYSGDILRNNFN
                     FTPEQVIHQNLFVSVVELLGAFLLIYLSTKIYPLKILKIKLSVFVIFVVTCPYLFYKATS
                     STHIFLIQSFIMLFGCFINPAFPIFYKHLPILKRFTYVSFSFALSRAVMYVITSFCIIYL
                     TEYFGYWGLLVILVPVTIGFGYGVSFFQKLEQEIGNYPEKLFQVHREIT"
     CDS             complement(43419..44150)
                     /locus_tag="BA173_00210"
                     /inference="EXISTENCE: similar to AA
                     sequence:RefSeq:WP_012151676.1"
                     /note="incomplete; partial on complete genome; missing
                     stop; Derived by automated computational analysis using
                     gene prediction method: Protein Homology."
                     /pseudo
                     /transl_table=11
                     /product="MFS transporter"
                     /translation="LQFIFYKEVMLGYQKEQRSLTKNQKQAISLLSIGTFLEYVNLMLYVHMAVLLNTIFFSPD
                     NLYSVKVLSAFAYCSTFVFRPFGALLFGWIGYNIGRKPTIIITTIMMVGTCIGIVVLPSY
                     EEIGFTATVLITLLRGLQGISSATEVTGGAELYITEMVKPPVQYPAVALITLFGTLGVLV
                     ALGVATIVTSGNLNWRYAFLFGALVAITGTMARTTLKETPDFIDAKRRIKLSLEKTSLVF
                     LYV"
     gene            complement(43437..44009)
                     /locus_tag="BA173_00210"
                     /pseudo
     CDS             complement(51450..52643)
                     /locus_tag="BA173_00245"
                     /inference="EXISTENCE: similar to AA
                     sequence:RefSeq:WP_014014113.1"
                     /note="incomplete; partial on complete genome; missing
                     stop; Derived by automated computational analysis using
                     gene prediction method: Protein Homology."
                     /pseudo
                     /codon_start=1
                     /transl_table=11
                     /product="tRNA 2-thiouridine(34) synthase MnmA"
                     /translation="MINLNDRQSTLVVAMSGGVDSSVVAGILCEQGYNVIGITLQLYDHGMAVGKKNACCAGQD
                     IYDAKMVANKLGMPHYVLDYESKFKESVIDNFVDSYLRGETPLPCAQCNKSVKFRDLIKT
                     AKELGADKLVTGHYVRKINGDNGPELHMGLDPLKDQSYFLFATTKEQLEYLDFPLGDLTK
                     DETRKLASKFGLEVADKPDSQDICFVPDGNYKNVINKIRPNASESGKILHINGFELGTHS
                     GIINYTIGQRRGLGISYHEPLYVIKIDPNSNIVYVGPESALNVQEFVIKDVNWLAGSLKD
                     GEKLEVSVKVRSTRPPRLAEISKLEGDRMKVKFLSEEKAVAPGQACVIYDGTRVLGGGWI
                     TRDINCHPVACPQDPVKNINNIDIFSCFFGYRGQATV"
     gene            complement(51552..52643)
                     /locus_tag="BA173_00245"
                     /pseudo
     CDS             76305..76850
                     /locus_tag="BA173_00370"
                     /inference="EXISTENCE: similar to AA
                     sequence:RefSeq:WP_016728318.1"
                     /note="frameshifted; Derived by automated computational
                     analysis using gene prediction method: Protein Homology."
                     /pseudo
                     /transl_table=11
                     /product="hypothetical protein"
                     /translation="LTYSTLITGVILLRSYVFDEEEPLYELCALPTTILAILQLLLSFPSTVLSSKQTKIINYN
                     LFKELESKTNDKSHFEDIKFLFDNTPTFSDNLINNVVICFRYAANLLLQPIDLLNNNTVN
                     YFITCTALRWLSAAGVVEEQSKVTSFMHNKLLGFLHNKIVPALIENKLFSSEETKQPSAIS"
     gene            76473..76729
                     /locus_tag="BA173_00370"
                     /pseudo
     gene            complement(79670..79953)
                     /locus_tag="BA173_00390"
                     /pseudo
     CDS             complement(79714..80073)
                     /locus_tag="BA173_00390"
                     /inference="EXISTENCE: similar to AA
                     sequence:RefSeq:WP_014363219.1"
                     /note="frameshifted; incomplete; partial on complete
                     genome; missing stop; Derived by automated computational
                     analysis using gene prediction method: Protein Homology."
                     /pseudo
                     /transl_table=11
                     /product="alpha-1,3-fucosyltransferase"
                     /translation="MLKKFFIICISILLVFVCTYGIENLKSKKNENILRVSFINMWSGFTIYELPMIKEIIEES
                     GRKILIDHKNYDLIIESVFGQKKISNKNNIKIFFTGESIRPNPDNYDIAIGFDYIDHPH"
     gene            85662..87014
                     /locus_tag="BA173_00435"
                     /pseudo
     CDS             85662..87521
                     /locus_tag="BA173_00435"
                     /inference="EXISTENCE: similar to AA
                     sequence:RefSeq:WP_014410991.1"
                     /note="incomplete; partial on complete genome; missing
                     stop; Derived by automated computational analysis using
                     gene prediction method: Protein Homology."
                     /pseudo
                     /transl_table=11
                     /product="ATP-binding protein"
                     /translation="MNTKLLYRLAKNLRFYKKDLIIVIISLLSVSLALLLIGNVFRNLVDQGLVLDRTAAVDKS
                     ILYICLLIIILSIASFFRSYFINNVAEKVSSQIRKEAYSNLINYEITEFEELKIGDIISR
                     LTSDIDQISKLIVNFLSFFIRNSVMLVGSIILMFFESFKLASIVIITIPLLLIPIIKFGK
                     HVKALSKKTLESQSLLASDINESFSNIKTIHAFGGQAAKITEFNNLLQDYLTYSAARLKI
                     RALFFAFSMAFIFLGITLVIWIGALDIVKGNLSSGQIISFIYYAIIVGFSSGGIFELLSE
                     MHLPLAALERIVTIIDKSPIVNHNNYSDLKPVNSISLEFKNVNFSYPSRPNLKILNNISF
                     KIDSTKFIGIVGRSGSGKSTLMQLLLRFYIQESGTILVNNQDIALLNPNEIRKLIAYVPQ
                     EASIFSGTIKSNIMFGTAHSIKLDTSEFCRIRLCSRINIRSADSPLNSSCLELSETCCNI
                     NVSEEEITEIIKITGIADFADKIPDGINAKIGEKGVRLSGGQKQRIALARALLRKPQILL
                     LDEAMNALDSQSEQKLLSSIRDIMKGRIVISIAHRISSIESADNILIIDKGAVEAEGTHA
                     HLLKTSNLYRTIYKEVDLL"
     gene            88418..89151
                     /locus_tag="BA173_00450"
                     /pseudo
     CDS             88542..89246
                     /locus_tag="BA173_00450"
                     /inference="EXISTENCE: similar to AA
                     sequence:SwissProt:Q1RJ94.1"
                     /note="frameshifted; Derived by automated computational
                     analysis using gene prediction method: Protein Homology."
                     /pseudo
                     /transl_table=11
                     /product="hypothetical protein"
                     /translation="LLEHGISPNETHPNDSIEYKSLHWIISKNGELIEIEVGIDTPLHIAAKNGYTTVVKILLE
                     NGAFINARDYFGFTPLHSAIISSYKLSSIKLSLEYGASITLEIIDGYYRGKTPVGLLKKI
                     GSKKDKKVVALRALLELEKLYRNKELDKIVKKTYIKEPHIKDFIKWKIEAEIPKFIKSNI
                     SLLNKHIKKLFALNKFLQNNSALISNETTKLLEEKIQKYTGNQVLRVSGSLCKL"
     CDS             complement(90587..91111)
                     /locus_tag="BA173_00460B"
                     /inference="EXISTENCE: similar to AA
                     sequence:RefSeq:WP_011271415.1"
                     /note="frameshifted; internal stop; incomplete; partial on
                     complete genome; missing stop; Derived by automated
                     computational analysis using gene prediction method:
                     Protein Homology."
                     /pseudo
                     /transl_table=11
                     /product="peptidase S9"
                     /translation="LSDTISSSLIFISAGKDFYNYDNYILDTKDQNLQLQKINMPSDTTPAGSFKEYVFWLLRS
                     DWQFNDTNIKAGSLVAIHWQDLLKVDSDKASLKILFTPTDREVFNYVSVTKDTVFLASYD
                     NVISKVVTFTLENNEWTKPVTLKLPYEKASFGISAHDEEEEALIRVNHNFCVNC "
     gene            complement(90605..91884)
                     /locus_tag="BA173_00460"
                     /pseudo
     CDS             complement(91181..91699)
                     /locus_tag="BA173_00460A"
                     /inference="EXISTENCE: similar to AA
                     sequence:RefSeq:WP_011271415.1"
                     /note="frameshifted; internal stop; incomplete; partial on
                     complete genome; missing stop; Derived by automated
                     computational analysis using gene prediction method:
                     Protein Homology."
                     /pseudo
                     /transl_table=11
                     /product="peptidase S9"
                     /translation="MPKYKPIEKEIESIFYDQRKTPYGSIRNGYVYNFWSDDKNPQGLWRRTLIQEYSKDEPEW
                     ETLIDFDKLSKEFGKKVMCRGGVEYLQNPNLYLIIMSFGGKDETFFAEWNLEKKDFVKNG
                     FEPKTSDGKLLEGKFTDGVWIDQDTIISNFVLHKEDVTNSLYPNSLYIWKRG"
     gene            complement(105284..106567)
                     /locus_tag="BA173_00505"
                     /pseudo
     CDS             complement(105284..106183)
                     /locus_tag="BA173_00505"
                     /inference="EXISTENCE: similar to AA
                     sequence:RefSeq:WP_011345585.1"
                     /note="internal stop; Derived by automated computational
                     analysis using gene prediction method: Protein Homology."
                     /pseudo
                     /transl_table=11
                     /product="transposase"
                     /translation="MTMSEIQSHLEEMYHTEVSKELISTITDGVMEEVIRWQARALDRIYPIVYLDCIMVKARD
                     NNIVINKAVYLVIGINIEGKKELLGIWISKNEGSKFWMQVVSELKNRGVEQIYVACVDGL
                     KGFRDAINSVFPNTIVQLCIVHMVRNSLKYVSYKNLKEVAADLKQIYTANNENMANLALE
                     EFAKKWDSKYPVISDIWIRNWSGIVPFFAFPKDIRKVIYTTNTIESVNRQIRKIIKNKGV
                     FPDDKSITKIVYLALKHAAKKWTMPIKEWSLALNQFEILCGNFKYELLEKRVSGSLCKL"
     gene            complement(120608..121213)
                     /locus_tag="BA173_00580"
                     /pseudo
     CDS             complement(120608..121063)
                     /locus_tag="BA173_00580"
                     /inference="EXISTENCE: similar to AA
                     sequence:RefSeq:WP_012151928.1"
                     /note="internal stop; Derived by automated computational
                     analysis using gene prediction method: Protein Homology."
                     /pseudo
                     /transl_table=11
                     /product="hypothetical protein"
                     /translation="MVLARVVFSEHKKFTKLAWEHLLDEFGHNIELSKDRKNNTEMEDPIFEALGSWFTLKMMT
                     LGDSERAVLVHMIIESCATIFYEQLGSIFLSCKKAEKHFKTHLHLDPEHEQMGVDLLKQL
                     NVNDLLLLNIQKKGWDMIEALFTRLADIIDD"
     CDS             153691..154401
                     /locus_tag="BA173_00720"
                     /inference="EXISTENCE: similar to AA
                     sequence:RefSeq:WP_010424168.1"
                     /note="incomplete; partial on complete genome; missing
                     stop; Derived by automated computational analysis using
                     gene prediction method: Protein Homology."
                     /pseudo
                     /transl_table=11
                     /product="integrase"
                     /translation="MHITQAPNRHRFPASIISHTVWLYHRFNNSYRDIQEQMAYRGIILSHETVRFWCYKFVVY
                     FQDVISKRERKPTDKWHLDEMNIKIKGEVFILWRAVDSEGHELEVLLQKRRNKKSAIRFL
                     SRLLGNYPCPRVIVTDKLKSYIKPVRYMCPRTKHRTDKRLNNRIENAHQPTRRKEKILIK
                     FKHPNSAQCTLSLMGKVRNIFAVNVGRYTKTASEQRIAFASAKSIWDEATQRLLAV"
     gene            153802..154203
                     /locus_tag="BA173_00720"
                     /pseudo
     gene            complement(169916..170975)
                     /locus_tag="BA173_00800"
                     /pseudo
     CDS             complement(169916..170332)
                     /locus_tag="BA173_00800B"
                     /inference="EXISTENCE: similar to AA
                     sequence:RefSeq:WP_012152009.1"
                     /note="subunit B of antiporter complex involved in
                     resistance to high concentrations of Na+, K+, Li+ and/or
                     alkali; frameshifted; internal stop; Derived by automated
                     computational analysis using gene prediction method:
                     Protein Homology."
                     /pseudo
                     /transl_table=11
                     /product="cation:proton antiporter"
                     /translation="MTKIIKTISIFIVPYIILYSLYIQLNGEASPGGGFQAGVIFASSLIAYDLVYGNQKLNRY
                     FSVNTLIIIAALGVMIYGFTGVISLFFNDNYLNYYSLTNFVNDSLTAQHIGIFAVEIGIG
                     LTVAAIMYSIYNSFNNCE "
     CDS             complement(170370..171041)
                     /locus_tag="BA173_00800A"
                     /inference="EXISTENCE: similar to AA
                     sequence:RefSeq:WP_012152009.1"
                     /note="subunit B of antiporter complex involved in
                     resistance to high concentrations of Na+, K+, Li+ and/or
                     alkali; frameshifted; internal stop; Derived by automated
                     computational analysis using gene prediction method:
                     Protein Homology."
                     /pseudo
                     /transl_table=11
                     /product="cation:proton antiporter"
                     /translation="LVKGHYFQGHFYKNKKLRKNKKIFMLLNFDLSNYLLNFIVFLLVIISIKIIIAKDLLEAV
                     IYSSAFSLLIGVSYLLMDAPDVAMTEVALGACLSTCVYLNLLRKLPSNLKIIQRTRIISA
                     SLICLLFVVTLTYMGLELPDYGDKQAPLHTHLTKYYVENTSKDIGIPSFVAAILASYRGY
                     DTLGETSVILIAGISVLLVFSRSNIIPCMEQETLSMSFPPTRE"
     CDS             182760..183104
                     /locus_tag="BA173_00865"
                     /inference="EXISTENCE: similar to AA
                     sequence:RefSeq:WP_011270604.1"
                     /note="incomplete; partial on complete genome; missing
                     stop; Derived by automated computational analysis using
                     gene prediction method: Protein Homology."
                     /pseudo
                     /transl_table=11
                     /product="hypothetical protein"
                     /translation="VCEEMKIFKLFIFILIILKSFYSLSNSISKQEAALECENLPDKKTLTTAWYINEPYQYWM
                     VTSNGTANVSGMDIELINALAAKIGINIEGTVKLSKLVSQSTIFLDFRQQEVFE"
     gene            182772..183026
                     /locus_tag="BA173_00865"
                     /pseudo
     CDS             complement(185549..185758)
                     /locus_tag="BA173_00885"
                     /inference="EXISTENCE: similar to AA
                     sequence:RefSeq:WP_011477964.1"
                     /note="incomplete; partial on complete genome; missing
                     stop; Derived by automated computational analysis using
                     gene prediction method: Protein Homology."
                     /pseudo
                     /codon_start=1
                     /transl_table=11
                     /product="hypothetical protein"
                     /translation="MAYLFIKTIHIISSTILFGTGIGTAFFMWWANKTGDLYAKAYAARATVIADFLFTTPTVI
                     IGTVKLREV"
     gene            complement(185576..185758)
                     /locus_tag="BA173_00885"
                     /pseudo
     gene            194415..195101
                     /locus_tag="BA173_00940"
                     /pseudo
     CDS             194415..195143
                     /locus_tag="BA173_00940"
                     /inference="EXISTENCE: similar to AA
                     sequence:RefSeq:WP_011477396.1"
                     /note="incomplete; partial on complete genome; missing
                     stop; Derived by automated computational analysis using
                     gene prediction method: Protein Homology."
                     /pseudo
                     /codon_start=1
                     /transl_table=11
                     /product="hypothetical protein"
     gene            complement(202341..202892)
                     /locus_tag="BA173_00990"
                     /pseudo
     CDS             complement(202341..202694)
                     /locus_tag="BA173_00990"
                     /inference="EXISTENCE: similar to AA
                     sequence:RefSeq:WP_010977637.1"
                     /note="incomplete; partial on complete genome; missing
                     start; Derived by automated computational analysis using
                     gene prediction method: Protein Homology."
                     /pseudo
                     /transl_table=11
                     /product="hypothetical protein"
     gene            221743..222270
                     /locus_tag="BA173_01075"
                     /pseudo
     CDS             221797..222306
                     /locus_tag="BA173_01075"
                     /inference="EXISTENCE: similar to AA
                     sequence:RefSeq:WP_011477451.1"
                     /note="internal stop; incomplete; partial on complete
                     genome; missing stop; Derived by automated computational
                     analysis using gene prediction method: Protein Homology."
                     /pseudo
                     /transl_table=11
                     /product="hypothetical protein"
     CDS             223836..224090
                     /locus_tag="BA173_01095A"
                     /inference="EXISTENCE: similar to AA
                     sequence:RefSeq:WP_011477453.1"
                     /note="frameshifted; Derived by automated computational
                     analysis using gene prediction method: Protein Homology."
                     /pseudo_stop
                     /transl_table=11
                     /product="hypothetical protein"
     gene            223872..225008
                     /locus_tag="BA173_01095"
                     /pseudo
     CDS             224066..224812
                     /locus_tag="BA173_01095B"
                     /inference="EXISTENCE: similar to AA
                     sequence:RefSeq:WP_011477453.1"
                     /note="frameshifted; Derived by automated computational
                     analysis using gene prediction method: Protein Homology."
                     /pseudo_stop
                     /transl_table=11
                     /product="hypothetical protein"
     CDS             complement(236685..236900)
                     /locus_tag="BA173_01170B"
                     /inference="EXISTENCE: similar to AA
                     sequence:SwissProt:Q1RIK2.1"
                     /note="catalyzes the isomerization of isopentenyl
                     pyrophosphate to dimethylallyl diphosphate; frameshifted;
                     incomplete; partial on complete genome; missing stop;
                     Derived by automated computational analysis using gene
                     prediction method: Protein Homology."
                     /pseudo
                     /transl_table=11
                     /product="type 2 isopentenyl-diphosphate Delta-isomerase"
     gene            complement(236688..237166)
                     /locus_tag="BA173_01170"
                     /pseudo
     CDS             complement(236930..237214)
                     /locus_tag="BA173_01170A"
                     /inference="EXISTENCE: similar to AA
                     sequence:SwissProt:Q1RIK2.1"
                     /note="catalyzes the isomerization of isopentenyl
                     pyrophosphate to dimethylallyl diphosphate; frameshifted;
                     incomplete; partial on complete genome; missing stop;
                     Derived by automated computational analysis using gene
                     prediction method: Protein Homology."
                     /pseudo
                     /transl_table=11
                     /product="type 2 isopentenyl-diphosphate Delta-isomerase"
     gene            complement(240486..241047)
                     /locus_tag="BA173_01185"
                     /pseudo
     CDS             complement(240583..241047)
                     /locus_tag="BA173_01185"
                     /inference="EXISTENCE: similar to AA
                     sequence:RefSeq:WP_011477402.1"
                     /note="frameshifted; Derived by automated computational
                     analysis using gene prediction method: Protein Homology."
                     /pseudo
                     /codon_start=1
                     /transl_table=11
                     /product="hypothetical protein"
     CDS             complement(246485..247492)
                     /locus_tag="BA173_01220"
                     /inference="EXISTENCE: similar to AA
                     sequence:RefSeq:WP_017443049.1"
                     /note="incomplete; partial on complete genome; missing
                     stop; Derived by automated computational analysis using
                     gene prediction method: Protein Homology."
                     /pseudo
                     /codon_start=1
                     /transl_table=11
                     /product="branched-chain amino acid aminotransferase"
     gene            complement(246623..247492)
                     /locus_tag="BA173_01220"
                     /pseudo
     CDS             complement(254580..254765)
                     /locus_tag="BA173_01255B"
                     /inference="EXISTENCE: similar to AA
                     sequence:RefSeq:WP_011477473.1"
                     /note="frameshifted; incomplete; partial on complete
                     genome; missing stop; Derived by automated computational
                     analysis using gene prediction method: Protein Homology."
                     /pseudo
                     /transl_table=11
                     /product="MFS transporter"
     gene            complement(254583..255043)
                     /locus_tag="BA173_01255"
                     /pseudo
     CDS             complement(254822..255043)
                     /locus_tag="BA173_01255A"
                     /inference="EXISTENCE: similar to AA
                     sequence:RefSeq:WP_011477473.1"
                     /note="frameshifted; incomplete; partial on complete
                     genome; missing stop; Derived by automated computational
                     analysis using gene prediction method: Protein Homology."
                     /pseudo
                     /transl_table=11
                     /product="MFS transporter"
     gene            274987..275106
                     /locus_tag="BA173_01340"
                     /pseudo
     CDS             274987..275187
                     /locus_tag="BA173_01340"
                     /inference="EXISTENCE: similar to AA
                     sequence:RefSeq:WP_011270849.1"
                     /note="incomplete; partial on complete genome; missing
                     stop; Derived by automated computational analysis using
                     gene prediction method: Protein Homology."
                     /pseudo
                     /codon_start=1
                     /transl_table=11
                     /product="ATPase"
     gene            complement(278514..279715)
                     /locus_tag="BA173_01370"
                     /pseudo
     CDS             complement(278573..279715)
                     /locus_tag="BA173_01370"
                     /inference="EXISTENCE: similar to AA
                     sequence:RefSeq:WP_012150643.1"
                     /note="frameshifted; Derived by automated computational
                     analysis using gene prediction method: Protein Homology."
                     /pseudo
                     /codon_start=1
                     /transl_table=11
                     /product="lipid-A-disaccharide synthase"
     CDS             complement(280498..281208)
                     /locus_tag="BA173_01380"
                     /inference="EXISTENCE: similar to AA
                     sequence:RefSeq:WP_008579641.1"
                     /note="incomplete; partial on complete genome; missing
                     stop; Derived by automated computational analysis using
                     gene prediction method: Protein Homology."
                     /pseudo
                     /codon_start=1
                     /transl_table=11
                     /product="integrase"
     gene            complement(280723..281208)
                     /locus_tag="BA173_01380"
                     /pseudo
     CDS             complement(282701..283411)
                     /locus_tag="BA173_01390"
                     /inference="EXISTENCE: similar to AA
                     sequence:RefSeq:WP_008579641.1"
                     /note="incomplete; partial on complete genome; missing
                     stop; Derived by automated computational analysis using
                     gene prediction method: Protein Homology."
                     /pseudo
                     /codon_start=1
                     /transl_table=11
                     /product="integrase"
     gene            complement(282926..283411)
                     /locus_tag="BA173_01390"
                     /pseudo
     gene            289951..290100
                     /locus_tag="BA173_01420"
                     /pseudo
     CDS             289969..290100
                     /locus_tag="BA173_01420"
                     /inference="EXISTENCE: similar to AA
                     sequence:RefSeq:WP_010424169.1"
                     /note="incomplete; partial on complete genome; missing
                     start; Derived by automated computational analysis using
                     gene prediction method: Protein Homology."
                     /pseudo
                     /transl_table=11
                     /product="transposase"
     CDS             complement(294742..296061)
                     /locus_tag="BA173_01455"
                     /inference="EXISTENCE: similar to AA
                     sequence:RefSeq:WP_012151601.1"
                     /note="incomplete; partial on complete genome; missing
                     stop; Derived by automated computational analysis using
                     gene prediction method: Protein Homology."
                     /pseudo
                     /transl_table=11
                     /product="hypothetical protein"
     gene            complement(295477..296031)
                     /locus_tag="BA173_01455"
                     /pseudo
     gene            298462..298938
                     /locus_tag="BA173_01470"
                     /pseudo
     CDS             298462..298941
                     /locus_tag="BA173_01470"
                     /inference="EXISTENCE: similar to AA
                     sequence:RefSeq:WP_011477505.1"
                     /note="incomplete; partial on complete genome; missing
                     stop; Derived by automated computational analysis using
                     gene prediction method: Protein Homology."
                     /pseudo
                     /transl_table=11
                     /product="hypothetical protein"
     gene            299119..299520
                     /locus_tag="BA173_01475"
                     /pseudo
     CDS             299119..299718
                     /locus_tag="BA173_01475"
                     /inference="EXISTENCE: similar to AA
                     sequence:RefSeq:WP_010424168.1"
                     /note="incomplete; partial on complete genome; missing
                     stop; Derived by automated computational analysis using
                     gene prediction method: Protein Homology."
                     /pseudo
                     /codon_start=1
                     /transl_table=11
                     /product="integrase"
     gene            complement(310880..311366)
                     /locus_tag="BA173_01540"
                     /pseudo
     CDS             complement(311061..311366)
                     /locus_tag="BA173_01540"
                     /inference="EXISTENCE: similar to AA
                     sequence:RefSeq:WP_010638490.1"
                     /note="frameshifted; Derived by automated computational
                     analysis using gene prediction method: Protein Homology."
                     /pseudo
                     /codon_start=1
                     /transl_table=11
                     /product="hypothetical protein"
     gene            complement(314090..314352)
                     /locus_tag="BA173_01555"
                     /pseudo
     CDS             complement(314107..314352)
                     /locus_tag="BA173_01555"
                     /inference="EXISTENCE: similar to AA
                     sequence:RefSeq:WP_011477955.1"
                     /note="frameshifted; Derived by automated computational
                     analysis using gene prediction method: Protein Homology."
                     /pseudo
                     /codon_start=1
                     /transl_table=11
                     /product="hypothetical protein"
     CDS             complement(337828..338538)
                     /locus_tag="BA173_01685"
                     /inference="EXISTENCE: similar to AA
                     sequence:RefSeq:WP_010424168.1"
                     /note="incomplete; partial on complete genome; missing
                     stop; Derived by automated computational analysis using
                     gene prediction method: Protein Homology."
                     /pseudo
                     /transl_table=11
                     /product="integrase"
     gene            complement(338026..338427)
                     /locus_tag="BA173_01685"
                     /pseudo
     gene            345156..345356
                     /locus_tag="BA173_01720"
                     /pseudo
     CDS             345156..345386
                     /locus_tag="BA173_01720"
                     /inference="EXISTENCE: similar to AA
                     sequence:RefSeq:WP_011477138.1"
                     /note="incomplete; partial on complete genome; missing
                     stop; Derived by automated computational analysis using
                     gene prediction method: Protein Homology."
                     /pseudo
                     /transl_table=11
                     /product="hypothetical protein"
     CDS             complement(360167..360793)
                     /locus_tag="BA173_01830"
                     /inference="EXISTENCE: similar to AA
                     sequence:RefSeq:WP_017443153.1"
                     /note="incomplete; partial on complete genome; missing
                     stop; Derived by automated computational analysis using
                     gene prediction method: Protein Homology."
                     /pseudo
                     /codon_start=1
                     /transl_table=11
                     /product="hypothetical protein"
     gene            complement(360188..360793)
                     /locus_tag="BA173_01830"
                     /pseudo
     CDS             complement(362817..363527)
                     /locus_tag="BA173_01845"
                     /inference="EXISTENCE: similar to AA
                     sequence:RefSeq:WP_008579641.1"
                     /note="incomplete; partial on complete genome; missing
                     stop; Derived by automated computational analysis using
                     gene prediction method: Protein Homology."
                     /pseudo
                     /transl_table=11
                     /product="integrase"
     gene            complement(363042..363527)
                     /locus_tag="BA173_01845"
                     /pseudo
     CDS             complement(373462..374205)
                     /locus_tag="BA173_01895"
                     /inference="EXISTENCE: similar to AA
                     sequence:RefSeq:WP_017442519.1"
                     /note="incomplete; partial on complete genome; missing
                     stop; Derived by automated computational analysis using
                     gene prediction method: Protein Homology."
                     /pseudo
                     /transl_table=11
                     /product="DNA-formamidopyrimidine glycosylase"
     gene            complement(373495..374205)
                     /locus_tag="BA173_01895"
                     /pseudo
     gene            416223..416726
                     /locus_tag="BA173_02120"
                     /pseudo
     CDS             416229..416726
                     /locus_tag="BA173_02120"
                     /inference="EXISTENCE: similar to AA
                     sequence:RefSeq:WP_011477988.1"
                     /note="incomplete; partial on complete genome; missing
                     start; Derived by automated computational analysis using
                     gene prediction method: Protein Homology."
                     /pseudo
                     /transl_table=11
                     /product="ribose-phosphate pyrophosphokinase"
     gene            428178..428887
                     /locus_tag="BA173_02190"
                     /pseudo
     CDS             428408..428887
                     /locus_tag="BA173_02190"
                     /inference="EXISTENCE: similar to AA
                     sequence:RefSeq:WP_013616028.1"
                     /note="frameshifted; Derived by automated computational
                     analysis using gene prediction method: Protein Homology."
                     /pseudo
                     /transl_table=11
                     /product="hypothetical protein"
     gene            complement(446553..447484)
                     /locus_tag="BA173_02235"
                     /pseudo
     CDS             complement(446553..447092)
                     /locus_tag="BA173_02235B"
                     /inference="EXISTENCE: similar to AA
                     sequence:RefSeq:WP_011477927.1"
                     /note="frameshifted; Derived by automated computational
                     analysis using gene prediction method: Protein Homology."
                     /pseudo
                     /transl_table=11
                     /product="acetylglutamate kinase"
     CDS             complement(447089..447484)
                     /locus_tag="BA173_02235A"
                     /inference="EXISTENCE: similar to AA
                     sequence:RefSeq:WP_011477927.1"
                     /note="frameshifted; Derived by automated computational
                     analysis using gene prediction method: Protein Homology."
                     /pseudo
                     /codon_start=1
                     /transl_table=11
                     /product="acetylglutamate kinase"
     CDS             471222..473459
                     /locus_tag="BA173_02360"
                     /inference="EXISTENCE: similar to AA
                     sequence:RefSeq:WP_017443057.1"
                     /note="incomplete; partial on complete genome; missing
                     stop; Derived by automated computational analysis using
                     gene prediction method: Protein Homology."
                     /pseudo
                     /transl_table=11
                     /product="peptidase S9"
     gene            471258..473291
                     /locus_tag="BA173_02360"
                     /pseudo
     gene            473639..473899
                     /locus_tag="BA173_02365"
                     /pseudo
     CDS             473639..474178
                     /locus_tag="BA173_02365"
                     /inference="EXISTENCE: similar to AA
                     sequence:RefSeq:WP_014419807.1"
                     /note="incomplete; partial on complete genome; missing
                     stop; Derived by automated computational analysis using
                     gene prediction method: Protein Homology."
                     /pseudo
                     /codon_start=1
                     /transl_table=11
                     /product="cytochrome B"
     gene            complement(485605..486317)
                     /locus_tag="BA173_02435"
                     /pseudo
     CDS             complement(485712..486317)
                     /locus_tag="BA173_02435"
                     /inference="EXISTENCE: similar to AA
                     sequence:RefSeq:WP_014408813.1"
                     /note="frameshifted; incomplete; partial on complete
                     genome; missing stop; Derived by automated computational
                     analysis using gene prediction method: Protein Homology."
                     /pseudo
                     /codon_start=1
                     /transl_table=11
                     /product="nucleotidyltransferase"
     gene            488406..488804
                     /locus_tag="BA173_02450"
                     /pseudo
     CDS             488406..488918
                     /locus_tag="BA173_02450"
                     /inference="EXISTENCE: similar to AA
                     sequence:RefSeq:WP_008580383.1"
                     /note="incomplete; partial on complete genome; missing
                     stop; Derived by automated computational analysis using
                     gene prediction method: Protein Homology."
                     /pseudo
                     /transl_table=11
                     /product="transposase"
     gene            491799..492648
                     /locus_tag="BA173_02475"
                     /pseudo
     CDS             491799..492323
                     /locus_tag="BA173_02475A"
                     /inference="EXISTENCE: similar to AA
                     sequence:RefSeq:WP_011477857.1"
                     /note="frameshifted; internal stop; incomplete; partial on
                     complete genome; missing stop; Derived by automated
                     computational analysis using gene prediction method:
                     Protein Homology."
                     /pseudo
                     /codon_start=1
                     /transl_table=11
                     /product="hypothetical protein"
     CDS             492456..492725
                     /locus_tag="BA173_02475B"
                     /inference="EXISTENCE: similar to AA
                     sequence:RefSeq:WP_011477857.1"
                     /note="frameshifted; internal stop; incomplete; partial on
                     complete genome; missing stop; Derived by automated
                     computational analysis using gene prediction method:
                     Protein Homology."
                     /pseudo
                     /transl_table=11
                     /product="hypothetical protein"
     gene            complement(507224..507505)
                     /locus_tag="BA173_02560"
                     /pseudo
     CDS             complement(507287..507505)
                     /locus_tag="BA173_02560"
                     /inference="EXISTENCE: similar to AA
                     sequence:RefSeq:WP_012152277.1"
                     /note="internal stop; Derived by automated computational
                     analysis using gene prediction method: Protein Homology."
                     /pseudo
                     /codon_start=1
                     /transl_table=11
                     /product="transposase"
     gene            complement(522798..523237)
                     /locus_tag="BA173_02630"
                     /pseudo
     CDS             complement(522884..523255)
                     /locus_tag="BA173_02630"
                     /inference="EXISTENCE: similar to AA
                     sequence:RefSeq:WP_008579647.1"
                     /note="frameshifted; Derived by automated computational
                     analysis using gene prediction method: Protein Homology."
                     /pseudo
                     /transl_table=11
                     /product="transposase"
     gene            524729..525112
                     /locus_tag="BA173_02640"
                     /pseudo
     CDS             524729..525118
                     /locus_tag="BA173_02640"
                     /inference="EXISTENCE: similar to AA
                     sequence:RefSeq:WP_012152146.1"
                     /note="incomplete; partial on complete genome; missing
                     stop; Derived by automated computational analysis using
                     gene prediction method: Protein Homology."
                     /pseudo
                     /transl_table=11
                     /product="hypothetical protein"
     gene            complement(527106..527825)
                     /locus_tag="BA173_02660"
                     /pseudo
     CDS             complement(527106..527324)
                     /locus_tag="BA173_02660B"
                     /inference="EXISTENCE: similar to AA
                     sequence:RefSeq:WP_012152195.1"
                     /note="internal stop; Derived by automated computational
                     analysis using gene prediction method: Protein Homology."
                     /pseudo
                     /transl_table=11
                     /product="hypothetical protein"
     CDS             complement(527385..527825)
                     /locus_tag="BA173_02660A"
                     /inference="EXISTENCE: similar to AA
                     sequence:RefSeq:WP_012152195.1"
                     /note="internal stop; Derived by automated computational
                     analysis using gene prediction method: Protein Homology."
                     /pseudo
                     /codon_start=1
                     /transl_table=11
                     /product="hypothetical protein"
     gene            529772..530029
                     /locus_tag="BA173_02675"
                     /pseudo
     CDS             529772..530062
                     /locus_tag="BA173_02675"
                     /inference="EXISTENCE: similar to AA
                     sequence:RefSeq:WP_016917368.1"
                     /note="incomplete; partial on complete genome; missing
                     stop; Derived by automated computational analysis using
                     gene prediction method: Protein Homology."
                     /pseudo
                     /codon_start=1
                     /transl_table=11
                     /product="hypothetical protein"
     gene            530129..530842
                     /locus_tag="BA173_02680"
                     /pseudo
     CDS             530129..530269
                     /locus_tag="BA173_02680A"
                     /inference="EXISTENCE: similar to AA
                     sequence:RefSeq:WP_011982899.1"
                     /note="frameshifted; Derived by automated computational
                     analysis using gene prediction method: Protein Homology."
                     /pseudo
                     /codon_start=1
                     /transl_table=11
                     /product="hypothetical protein"
     CDS             530245..530670
                     /locus_tag="BA173_02680B"
                     /inference="EXISTENCE: similar to AA
                     sequence:RefSeq:WP_011982899.1"
                     /note="frameshifted; Derived by automated computational
                     analysis using gene prediction method: Protein Homology."
                     /pseudo
                     /transl_table=11
                     /product="hypothetical protein"
     CDS             536080..536622
                     /locus_tag="BA173_02700A"
                     /inference="EXISTENCE: similar to AA
                     sequence:RefSeq:WP_011270696.1"
                     /note="internal stop; Derived by automated computational
                     analysis using gene prediction method: Protein Homology."
                     /pseudo
                     /transl_table=11
                     /product="nucleotidyltransferase"
     gene            536515..536862
                     /locus_tag="BA173_02700"
                     /pseudo
     CDS             536710..536862
                     /locus_tag="BA173_02700B"
                     /inference="EXISTENCE: similar to AA
                     sequence:RefSeq:WP_011270696.1"
                     /note="internal stop; Derived by automated computational
                     analysis using gene prediction method: Protein Homology."
                     /pseudo
                     /transl_table=11
                     /product="nucleotidyltransferase"
     gene            complement(543964..544525)
                     /locus_tag="BA173_02740"
                     /pseudo
     CDS             complement(544109..544435)
                     /locus_tag="BA173_02740"
                     /inference="EXISTENCE: similar to AA
                     sequence:SwissProt:Q1RJX2.1"
                     /note="frameshifted; incomplete; partial on complete
                     genome; missing start; Derived by automated computational
                     analysis using gene prediction method: Protein Homology."
                     /pseudo
                     /transl_table=11
                     /product="hypothetical protein"
     gene            545386..547089
                     /locus_tag="BA173_02750"
                     /pseudo
     CDS             545419..547089
                     /locus_tag="BA173_02750"
                     /inference="EXISTENCE: similar to AA
                     sequence:RefSeq:WP_011476882.1"
                     /note="incomplete; partial on complete genome; missing
                     start; Derived by automated computational analysis using
                     gene prediction method: Protein Homology."
                     /pseudo
                     /transl_table=11
                     /product="hypothetical protein"
     gene            complement(550095..552840)
                     /locus_tag="BA173_02770"
                     /pseudo
     CDS             complement(550095..552125)
                     /locus_tag="BA173_02770B"
                     /inference="EXISTENCE: similar to AA
                     sequence:RefSeq:WP_011476879.1"
                     /note="frameshifted; Derived by automated computational
                     analysis using gene prediction method: Protein Homology."
                     /pseudo
                     /transl_table=11
                     /product="autotransporter outer membrane beta-barrel
                     domain-containing protein"
     CDS             complement(552055..553182)
                     /locus_tag="BA173_02770A"
                     /inference="EXISTENCE: similar to AA
                     sequence:RefSeq:WP_011476879.1"
                     /note="frameshifted; Derived by automated computational
                     analysis using gene prediction method: Protein Homology."
                     /pseudo
                     /transl_table=11
                     /product="autotransporter outer membrane beta-barrel
                     domain-containing protein"
     gene            complement(556246..556662)
                     /locus_tag="BA173_02790"
                     /pseudo
     CDS             complement(556396..556662)
                     /locus_tag="BA173_02790"
                     /inference="EXISTENCE: similar to AA
                     sequence:RefSeq:WP_011476875.1"
                     /note="internal stop; Derived by automated computational
                     analysis using gene prediction method: Protein Homology."
                     /pseudo
                     /codon_start=1
                     /transl_table=11
                     /product="hypothetical protein"
     gene            559557..559949
                     /locus_tag="BA173_02815"
                     /pseudo
     CDS             559692..559949
                     /locus_tag="BA173_02815"
                     /inference="EXISTENCE: similar to AA
                     sequence:RefSeq:WP_011476747.1"
                     /note="incomplete; partial on complete genome; missing
                     start; Derived by automated computational analysis using
                     gene prediction method: Protein Homology."
                     /pseudo
                     /transl_table=11
                     /product="hypothetical protein"
     gene            563306..564429
                     /locus_tag="BA173_02845"
                     /pseudo
     CDS             563306..563653
                     /locus_tag="BA173_02845A"
                     /inference="EXISTENCE: similar to AA
                     sequence:RefSeq:WP_011476741.1"
                     /note="frameshifted; Derived by automated computational
                     analysis using gene prediction method: Protein Homology."
                     /pseudo
                     /transl_table=11
                     /product="NADP transhydrogenase subunit alpha"
     CDS             563665..564429
                     /locus_tag="BA173_02845B"
                     /inference="EXISTENCE: similar to AA
                     sequence:RefSeq:WP_011476741.1"
                     /note="frameshifted; Derived by automated computational
                     analysis using gene prediction method: Protein Homology."
                     /pseudo
                     /transl_table=11
                     /product="NADP transhydrogenase subunit alpha"
     CDS             complement(565822..566265)
                     /locus_tag="BA173_02865"
                     /inference="EXISTENCE: similar to AA
                     sequence:RefSeq:WP_004997459.1"
                     /note="incomplete; partial on complete genome; missing
                     stop; Derived by automated computational analysis using
                     gene prediction method: Protein Homology."
                     /pseudo
                     /transl_table=11
                     /product="hypothetical protein"
     gene            complement(565987..566193)
                     /locus_tag="BA173_02865"
                     /pseudo
     gene            complement(568537..568761)
                     /locus_tag="BA173_02880"
                     /pseudo
     CDS             complement(568537..568707)
                     /locus_tag="BA173_02880"
                     /inference="EXISTENCE: similar to AA
                     sequence:RefSeq:WP_017442620.1"
                     /note="incomplete; partial on complete genome; missing
                     start; Derived by automated computational analysis using
                     gene prediction method: Protein Homology."
                     /pseudo
                     /transl_table=11
                     /product="hypothetical protein"
     gene            complement(584610..585777)
                     /locus_tag="BA173_02965"
                     /pseudo
     CDS             complement(584610..585632)
                     /locus_tag="BA173_02965"
                     /inference="EXISTENCE: similar to AA
                     sequence:RefSeq:WP_010420591.1"
                     /note="frameshifted; Derived by automated computational
                     analysis using gene prediction method: Protein Homology."
                     /pseudo
                     /transl_table=11
                     /product="mechanosensitive ion channel protein"
     gene            588026..589286
                     /locus_tag="BA173_02980"
                     /pseudo
     CDS             588026..588376
                     /locus_tag="BA173_02980A"
                     /inference="EXISTENCE: similar to AA
                     sequence:RefSeq:WP_011745076.1"
                     /note="frameshifted; internal stop; Derived by automated
                     computational analysis using gene prediction method:
                     Protein Homology."
                     /pseudo
                     /codon_start=1
                     /transl_table=11
                     /product="transposase"
     CDS             588408..589286
                     /locus_tag="BA173_02980B"
                     /inference="EXISTENCE: similar to AA
                     sequence:RefSeq:WP_011745076.1"
                     /note="frameshifted; internal stop; Derived by automated
                     computational analysis using gene prediction method:
                     Protein Homology."
                     /pseudo
                     /transl_table=11
                     /product="transposase"
     CDS             596190..597023
                     /locus_tag="BA173_03030"
                     /inference="EXISTENCE: similar to AA
                     sequence:RefSeq:WP_014744347.1"
                     /note="incomplete; partial on complete genome; missing
                     start; Derived by automated computational analysis using
                     gene prediction method: Protein Homology."
                     /pseudo
                     /transl_table=11
                     /product="NAD synthetase"
     gene            596193..597023
                     /locus_tag="BA173_03030"
                     /pseudo
     gene            complement(600355..600954)
                     /locus_tag="BA173_03055"
                     /pseudo
     CDS             complement(600521..600685)
                     /locus_tag="BA173_03055B"
                     /inference="EXISTENCE: similar to AA
                     sequence:SwissProt:Q1RKK4.1"
                     /note="frameshifted; Derived by automated computational
                     analysis using gene prediction method: Protein Homology."
                     /pseudo
                     /transl_table=11
                     /product="photosynthetic protein synthase II"
     CDS             complement(600745..600954)
                     /locus_tag="BA173_03055A"
                     /inference="EXISTENCE: similar to AA
                     sequence:SwissProt:Q1RKK4.1"
                     /note="frameshifted; Derived by automated computational
                     analysis using gene prediction method: Protein Homology."
                     /pseudo
                     /codon_start=1
                     /transl_table=11
                     /product="photosynthetic protein synthase II"
     gene            604061..605337
                     /locus_tag="BA173_03075"
                     /pseudo
     CDS             604061..604357
                     /locus_tag="BA173_03075A"
                     /inference="EXISTENCE: similar to AA
                     sequence:RefSeq:WP_011476728.1"
                     /note="frameshifted; Derived by automated computational
                     analysis using gene prediction method: Protein Homology."
                     /pseudo
                     /codon_start=1
                     /transl_table=11
                     /product="folate biosynthesis protein"
     CDS             604459..605337
                     /locus_tag="BA173_03075B"
                     /inference="EXISTENCE: similar to AA
                     sequence:RefSeq:WP_011476728.1"
                     /note="frameshifted; Derived by automated computational
                     analysis using gene prediction method: Protein Homology."
                     /pseudo
                     /transl_table=11
                     /product="folate biosynthesis protein"
     CDS             complement(608241..611522)
                     /locus_tag="BA173_03095"
                     /inference="EXISTENCE: similar to AA
                     sequence:RefSeq:WP_017443475.1"
                     /note="undetermined function; incomplete; partial on
                     complete genome; missing stop; Derived by automated
                     computational analysis using gene prediction method:
                     Protein Homology."
                     /pseudo
                     /codon_start=1
                     /transl_table=11
                     /product="2-polyprenylphenol hydroxylase"
     gene            complement(609228..611522)
                     /locus_tag="BA173_03095"
                     /pseudo
     CDS             632563..633381
                     /locus_tag="BA173_03235"
                     /inference="EXISTENCE: similar to AA
                     sequence:RefSeq:WP_004597578.1"
                     /note="incomplete; partial on complete genome; missing
                     stop; Derived by automated computational analysis using
                     gene prediction method: Protein Homology."
                     /pseudo
                     /transl_table=11
                     /product="thiol:disulfide interchange protein"
     gene            632686..633300
                     /locus_tag="BA173_03235"
                     /pseudo
     gene            complement(635463..635852)
                     /locus_tag="BA173_03255"
                     /pseudo
     CDS             complement(635463..635744)
                     /locus_tag="BA173_03255"
                     /inference="EXISTENCE: similar to AA
                     sequence:RefSeq:WP_012152105.1"
                     /note="internal stop; incomplete; partial on complete
                     genome; missing start; Derived by automated computational
                     analysis using gene prediction method: Protein Homology."
                     /pseudo
                     /transl_table=11
                     /product="hypothetical protein"
     gene            complement(662069..662449)
                     /locus_tag="BA173_03390"
                     /pseudo
     CDS             complement(662069..662527)
                     /locus_tag="BA173_03390"
                     /inference="EXISTENCE: similar to AA
                     sequence:RefSeq:WP_011478032.1"
                     /note="incomplete; partial on complete genome; missing
                     start; Derived by automated computational analysis using
                     gene prediction method: Protein Homology."
                     /pseudo
                     /transl_table=11
                     /product="hypothetical protein"
     gene            complement(663435..664961)
                     /locus_tag="BA173_03400"
                     /pseudo
     CDS             complement(663549..664961)
                     /locus_tag="BA173_03400"
                     /inference="EXISTENCE: similar to AA
                     sequence:RefSeq:WP_014120898.1"
                     /note="frameshifted; internal stop; incomplete; partial on
                     complete genome; missing stop; Derived by automated
                     computational analysis using gene prediction method:
                     Protein Homology."
                     /pseudo
                     /codon_start=1
                     /transl_table=11
                     /product="response regulator NtrX-like protein"
     gene            complement(671690..672665)
                     /locus_tag="BA173_03440"
                     /pseudo
     CDS             complement(671690..672154)
                     /locus_tag="BA173_03440B"
                     /inference="EXISTENCE: similar to AA
                     sequence:RefSeq:WP_011476814.1"
                     /note="frameshifted; Derived by automated computational
                     analysis using gene prediction method: Protein Homology."
                     /pseudo
                     /transl_table=11
                     /product="nuclease"
     CDS             complement(672117..672665)
                     /locus_tag="BA173_03440A"
                     /inference="EXISTENCE: similar to AA
                     sequence:RefSeq:WP_011476814.1"
                     /note="frameshifted; Derived by automated computational
                     analysis using gene prediction method: Protein Homology."
                     /pseudo
                     /codon_start=1
                     /transl_table=11
                     /product="nuclease"
     gene            673508..674146
                     /locus_tag="BA173_03455"
                     /pseudo
     CDS             673532..674146
                     /locus_tag="BA173_03455"
                     /inference="EXISTENCE: similar to AA
                     sequence:SwissProt:Q4UK63.1"
                     /note="incomplete; partial on complete genome; missing
                     start; Derived by automated computational analysis using
                     gene prediction method: Protein Homology."
                     /pseudo
                     /transl_table=11
                     /product="DNA recombination/repair protein RecA"
     CDS             697616..697807
                     /locus_tag="BA173_03560"
                     /inference="EXISTENCE: similar to AA
                     sequence:RefSeq:WP_010977808.1"
                     /note="frameshifted; Derived by automated computational
                     analysis using gene prediction method: Protein Homology."
                     /pseudo
                     /transl_table=11
                     /product="penicillin binding protein transpeptidase
                     domain-containing protein"
     gene            697649..698019
                     /locus_tag="BA173_03560"
                     /pseudo
     CDS             700980..701588
                     /locus_tag="BA173_03585"
                     /inference="EXISTENCE: similar to AA
                     sequence:RefSeq:WP_016917188.1"
                     /note="incomplete; partial on complete genome; missing
                     stop; Derived by automated computational analysis using
                     gene prediction method: Protein Homology."
                     /pseudo
                     /transl_table=11
                     /product="hypothetical protein"
     gene            701076..701456
                     /locus_tag="BA173_03585"
                     /pseudo
     gene            714920..717048
                     /locus_tag="BA173_03660"
                     /pseudo
     CDS             715133..716266
                     /locus_tag="BA173_03660"
                     /inference="EXISTENCE: similar to AA
                     sequence:RefSeq:WP_011478021.1"
                     /note="frameshifted; internal stop; Derived by automated
                     computational analysis using gene prediction method:
                     Protein Homology."
                     /pseudo
                     /transl_table=11
                     /product="hypothetical protein"
     CDS             716443..717048
                     /locus_tag="BA173_03660"
                     /inference="EXISTENCE: similar to AA
                     sequence:RefSeq:WP_011478021.1"
                     /note="frameshifted; internal stop; Derived by automated
                     computational analysis using gene prediction method:
                     Protein Homology."
                     /pseudo
                     /transl_table=11
                     /product="hypothetical protein"
     CDS             717760..718734
                     /locus_tag="BA173_03670"
                     /inference="EXISTENCE: similar to AA
                     sequence:RefSeq:WP_012152280.1"
                     /note="incomplete; partial on complete genome; missing
                     stop; Derived by automated computational analysis using
                     gene prediction method: Protein Homology."
                     /pseudo
                     /transl_table=11
                     /product="hypothetical protein"
     gene            718015..718731
                     /locus_tag="BA173_03670"
                     /pseudo
     gene            731485..732323
                     /locus_tag="BA173_03720"
                     /pseudo
     CDS             731485..732294
                     /locus_tag="BA173_03720"
                     /inference="EXISTENCE: similar to AA
                     sequence:RefSeq:WP_011476795.1"
                     /note="frameshifted; Derived by automated computational
                     analysis using gene prediction method: Protein Homology."
                     /pseudo
                     /codon_start=1
                     /transl_table=11
                     /product="hypothetical protein"
     gene            748014..748422
                     /locus_tag="BA173_03800"
                     /pseudo
     CDS             748014..748142
                     /locus_tag="BA173_03800"
                     /inference="EXISTENCE: similar to AA
                     sequence:RefSeq:WP_014409707.1"
                     /note="frameshifted; Derived by automated computational
                     analysis using gene prediction method: Protein Homology."
                     /pseudo
                     /transl_table=11
                     /product="toxin"
     gene            771909..772286
                     /locus_tag="BA173_03895"
                     /pseudo
     CDS             771936..772286
                     /locus_tag="BA173_03895"
                     /inference="EXISTENCE: similar to AA
                     sequence:SwissProt:A8GYC5.1"
                     /note="incomplete; partial on complete genome; missing
                     start; Derived by automated computational analysis using
                     gene prediction method: Protein Homology."
                     /pseudo
                     /transl_table=11
                     /product="sodium:proton antiporter"
     gene            complement(773949..774248)
                     /locus_tag="BA173_03915"
                     /pseudo
     CDS             complement(774132..774353)
                     /locus_tag="BA173_03915"
                     /inference="EXISTENCE: similar to AA
                     sequence:RefSeq:WP_011478065.1"
                     /note="frameshifted; Derived by automated computational
                     analysis using gene prediction method: Protein Homology."
                     /pseudo
                     /transl_table=11
                     /product="hypothetical protein"
     gene            complement(776680..777552)
                     /locus_tag="BA173_03930"
                     /pseudo
     CDS             complement(776680..777102)
                     /locus_tag="BA173_03930B"
                     /inference="EXISTENCE: similar to AA
                     sequence:RefSeq:WP_011271470.1"
                     /note="internal stop; Derived by automated computational
                     analysis using gene prediction method: Protein Homology."
                     /pseudo
                     /transl_table=11
                     /product="nucleotidyltransferase"
     CDS             complement(777142..777552)
                     /locus_tag="BA173_03930A"
                     /inference="EXISTENCE: similar to AA
                     sequence:RefSeq:WP_011271470.1"
                     /note="internal stop; Derived by automated computational
                     analysis using gene prediction method: Protein Homology."
                     /pseudo
                     /codon_start=1
                     /transl_table=11
                     /product="nucleotidyltransferase"
     gene            784829..785257
                     /locus_tag="BA173_03995"
                     /pseudo
     CDS             784829..785431
                     /locus_tag="BA173_03995"
                     /inference="EXISTENCE: similar to AA
                     sequence:RefSeq:WP_011478052.1"
                     /note="incomplete; partial on complete genome; missing
                     stop; Derived by automated computational analysis using
                     gene prediction method: Protein Homology."
                     /pseudo
                     /transl_table=11
                     /product="hydrolase"
     gene            797886..798092
                     /locus_tag="BA173_04055"
                     /pseudo
     CDS             797886..798476
                     /locus_tag="BA173_04055"
                     /inference="EXISTENCE: similar to AA
                     sequence:RefSeq:WP_014273881.1"
                     /note="incomplete; partial on complete genome; missing
                     stop; Derived by automated computational analysis using
                     gene prediction method: Protein Homology."
                     /pseudo
                     /codon_start=1
                     /transl_table=11
                     /product="hypothetical protein"
     gene            complement(815822..816250)
                     /locus_tag="BA173_04145"
                     /pseudo
     CDS             complement(815897..816250)
                     /locus_tag="BA173_04145"
                     /inference="EXISTENCE: similar to AA
                     sequence:RefSeq:WP_011476786.1"
                     /note="internal stop; Derived by automated computational
                     analysis using gene prediction method: Protein Homology."
                     /pseudo
                     /codon_start=1
                     /transl_table=11
                     /product="DNA starvation/stationary phase protection
                     protein"
     CDS             complement(817088..817414)
                     /locus_tag="BA173_04160"
                     /inference="EXISTENCE: similar to AA
                     sequence:RefSeq:WP_012152263.1"
                     /note="incomplete; partial on complete genome; missing
                     stop; Derived by automated computational analysis using
                     gene prediction method: Protein Homology."
                     /pseudo
                     /codon_start=1
                     /transl_table=11
                     /product="hypothetical protein"
     gene            complement(817187..817414)
                     /locus_tag="BA173_04160"
                     /pseudo
     gene            complement(822157..823819)
                     /locus_tag="BA173_04185"
                     /pseudo
     CDS             complement(822157..823338)
                     /locus_tag="BA173_04185B"
                     /inference="EXISTENCE: similar to AA
                     sequence:RefSeq:WP_004997358.1"
                     /note="frameshifted; Derived by automated computational
                     analysis using gene prediction method: Protein Homology."
                     /pseudo
                     /transl_table=11
                     /product="hypothetical protein"
     CDS             complement(823325..823819)
                     /locus_tag="BA173_04185A"
                     /inference="EXISTENCE: similar to AA
                     sequence:RefSeq:WP_004997358.1"
                     /note="frameshifted; Derived by automated computational
                     analysis using gene prediction method: Protein Homology."
                     /pseudo
                     /codon_start=1
                     /transl_table=11
                     /product="hypothetical protein"
     gene            845838..846801
                     /locus_tag="BA173_04260"
                     /pseudo
     CDS             846181..846801
                     /locus_tag="BA173_04260"
                     /inference="EXISTENCE: similar to AA
                     sequence:RefSeq:WP_011477033.1"
                     /note="frameshifted; incomplete; partial on complete
                     genome; missing start; Derived by automated computational
                     analysis using gene prediction method: Protein Homology."
                     /pseudo
                     /transl_table=11
                     /product="hypothetical protein"
     CDS             complement(857468..857743)
                     /locus_tag="BA173_04315"
                     /inference="EXISTENCE: similar to AA
                     sequence:SwissProt:Q1RJM6.1"
                     /note="incomplete; partial on complete genome; missing
                     stop; Derived by automated computational analysis using
                     gene prediction method: Protein Homology."
                     /pseudo
                     /codon_start=1
                     /transl_table=11
                     /product="hypothetical protein"
     gene            complement(857483..857665)
                     /locus_tag="BA173_04315"
                     /pseudo
     gene            complement(865801..866151)
                     /locus_tag="BA173_04370"
                     /pseudo
     CDS             complement(865801..865929)
                     /locus_tag="BA173_04370"
                     /inference="EXISTENCE: similar to AA
                     sequence:RefSeq:WP_011477059.1"
                     /note="incomplete; partial on complete genome; missing
                     start; Derived by automated computational analysis using
                     gene prediction method: Protein Homology."
                     /pseudo
                     /transl_table=11
                     /product="excinuclease ABC subunit C"
     gene            866739..867143
                     /locus_tag="BA173_04380"
                     /pseudo
     CDS             866739..867011
                     /locus_tag="BA173_04380"
                     /inference="EXISTENCE: similar to AA
                     sequence:RefSeq:WP_016945506.1"
                     /note="internal stop; Derived by automated computational
                     analysis using gene prediction method: Protein Homology."
                     /pseudo
                     /codon_start=1
                     /transl_table=11
                     /product="hypothetical protein"
     gene            871815..872524
                     /locus_tag="BA173_04395"
                     /pseudo
     CDS             872045..872524
                     /locus_tag="BA173_04395"
                     /inference="EXISTENCE: similar to AA
                     sequence:RefSeq:WP_013616028.1"
                     /note="frameshifted; Derived by automated computational
                     analysis using gene prediction method: Protein Homology."
                     /pseudo
                     /transl_table=11
                     /product="hypothetical protein"
     gene            903538..903725
                     /locus_tag="BA173_04545"
                     /pseudo
     CDS             903576..903725
                     /locus_tag="BA173_04545"
                     /inference="EXISTENCE: similar to AA
                     sequence:RefSeq:WP_014409330.1"
                     /note="frameshifted; incomplete; partial on complete
                     genome; missing start; Derived by automated computational
                     analysis using gene prediction method: Protein Homology."
                     /pseudo
                     /transl_table=11
                     /product="hypothetical protein"
     CDS             complement(912510..914279)
                     /locus_tag="BA173_04605"
                     /inference="EXISTENCE: similar to AA
                     sequence:RefSeq:WP_011476925.1"
                     /note="incomplete; partial on complete genome; missing
                     stop; Derived by automated computational analysis using
                     gene prediction method: Protein Homology."
                     /pseudo
                     /transl_table=11
                     /product="hypothetical protein"
     gene            complement(912537..914243)
                     /locus_tag="BA173_04605"
                     /pseudo
     gene            921437..922569
                     /locus_tag="BA173_04650"
                     /pseudo
     CDS             921763..921939
                     /locus_tag="BA173_04650A"
                     /inference="EXISTENCE: similar to AA
                     sequence:RefSeq:WP_011477077.1"
                     /note="frameshifted; internal stop; incomplete; partial on
                     complete genome; missing start; Derived by automated
                     computational analysis using gene prediction method:
                     Protein Homology."
                     /pseudo
                     /transl_table=11
                     /product="ABC-F family ATPase"
     CDS             921979..922569
                     /locus_tag="BA173_04650B"
                     /inference="EXISTENCE: similar to AA
                     sequence:RefSeq:WP_011477077.1"
                     /note="frameshifted; internal stop; incomplete; partial on
                     complete genome; missing start; Derived by automated
                     computational analysis using gene prediction method:
                     Protein Homology."
                     /pseudo
                     /transl_table=11
                     /product="ABC-F family ATPase"
     gene            complement(929330..929748)
                     /locus_tag="BA173_04690"
                     /pseudo
     CDS             complement(929407..929748)
                     /locus_tag="BA173_04690"
                     /inference="EXISTENCE: similar to AA
                     sequence:RefSeq:WP_011477085.1"
                     /note="frameshifted; internal stop; Derived by automated
                     computational analysis using gene prediction method:
                     Protein Homology."
                     /pseudo
                     /codon_start=1
                     /transl_table=11
                     /product="hypothetical protein"
     gene            complement(996654..997676)
                     /locus_tag="BA173_05025"
                     /pseudo
     CDS             complement(996654..997304)
                     /locus_tag="BA173_05025"
                     /inference="EXISTENCE: similar to AA
                     sequence:RefSeq:WP_011477785.1"
                     /note="internal stop; incomplete; partial on complete
                     genome; missing start; Derived by automated computational
                     analysis using gene prediction method: Protein Homology."
                     /pseudo
                     /transl_table=11
                     /product="hypothetical protein"
     gene            complement(1000217..1000708)
                     /locus_tag="BA173_05055"
                     /pseudo
     CDS             complement(1000217..1000531)
                     /locus_tag="BA173_05055"
                     /inference="EXISTENCE: similar to AA
                     sequence:RefSeq:WP_012151643.1"
                     /note="internal stop; Derived by automated computational
                     analysis using gene prediction method: Protein Homology."
                     /pseudo
                     /transl_table=11
                     /product="hypothetical protein"
     gene            1015126..1015427
                     /locus_tag="BA173_05135"
                     /pseudo
     CDS             1015126..1015353
                     /locus_tag="BA173_05135"
                     /inference="EXISTENCE: similar to AA
                     sequence:RefSeq:WP_011477768.1"
                     /note="frameshifted; Derived by automated computational
                     analysis using gene prediction method: Protein Homology."
                     /pseudo
                     /codon_start=1
                     /transl_table=11
                     /product="hypothetical protein"
     gene            1021612..1023254
                     /locus_tag="BA173_05180"
                     /pseudo
     CDS             1021612..1022178
                     /locus_tag="BA173_05180A"
                     /inference="EXISTENCE: similar to AA
                     sequence:RefSeq:WP_008580745.1"
                     /note="frameshifted; Derived by automated computational
                     analysis using gene prediction method: Protein Homology."
                     /pseudo
                     /codon_start=1
                     /transl_table=11
                     /product="DNA repair protein RecN"
     CDS             1022256..1023254
                     /locus_tag="BA173_05180B"
                     /inference="EXISTENCE: similar to AA
                     sequence:RefSeq:WP_008580745.1"
                     /note="frameshifted; Derived by automated computational
                     analysis using gene prediction method: Protein Homology."
                     /pseudo
                     /transl_table=11
                     /product="DNA repair protein RecN"
     gene            1023368..1023670
                     /locus_tag="BA173_05185"
                     /pseudo
     CDS             1023368..1023556
                     /locus_tag="BA173_05185"
                     /inference="EXISTENCE: similar to AA
                     sequence:RefSeq:WP_011271370.1"
                     /note="internal stop; Derived by automated computational
                     analysis using gene prediction method: Protein Homology."
                     /pseudo
                     /codon_start=1
                     /transl_table=11
                     /product="GIY-YIG nuclease"
     gene            1023731..1025221
                     /locus_tag="BA173_05190"
                     /pseudo
     CDS             1024208..1025221
                     /locus_tag="BA173_05190"
                     /inference="EXISTENCE: similar to AA
                     sequence:RefSeq:WP_014413130.1"
                     /note="frameshifted; Derived by automated computational
                     analysis using gene prediction method: Protein Homology."
                     /pseudo
                     /transl_table=11
                     /product="peptidase M32"
     gene            1039648..1040623
                     /locus_tag="BA173_05250"
                     /pseudo
     CDS             1039648..1041513
                     /locus_tag="BA173_05250"
                     /inference="EXISTENCE: similar to AA
                     sequence:RefSeq:WP_011477748.1"
                     /note="frameshifted; Derived by automated computational
                     analysis using gene prediction method: Protein Homology."
                     /pseudo
                     /codon_start=1
                     /transl_table=11
                     /product="hypothetical protein"
     gene            1040635..1041129
                     /locus_tag="BA173_05255"
                     /pseudo
     gene            complement(1048592..1048928)
                     /locus_tag="BA173_05310"
                     /pseudo
     CDS             complement(1048665..1048928)
                     /locus_tag="BA173_05310"
                     /inference="EXISTENCE: similar to AA
                     sequence:RefSeq:WP_011477737.1"
                     /note="frameshifted; incomplete; partial on complete
                     genome; missing stop; Derived by automated computational
                     analysis using gene prediction method: Protein Homology."
                     /pseudo
                     /codon_start=1
                     /transl_table=11
                     /product="hypothetical protein"
     CDS             complement(1057289..1057927)
                     /locus_tag="BA173_05365"
                     /inference="EXISTENCE: similar to AA
                     sequence:RefSeq:WP_012151669.1"
                     /note="incomplete; partial on complete genome; missing
                     stop; Derived by automated computational analysis using
                     gene prediction method: Protein Homology."
                     /pseudo
                     /codon_start=1
                     /transl_table=11
                     /product="hypothetical protein"
     gene            complement(1057385..1057927)
                     /locus_tag="BA173_05365"
                     /pseudo
     CDS             1087935..1088912
                     /locus_tag="BA173_05605"
                     /inference="EXISTENCE: similar to AA
                     sequence:RefSeq:WP_004996975.1"
                     /note="incomplete; partial on complete genome; missing
                     stop; Derived by automated computational analysis using
                     gene prediction method: Protein Homology."
                     /pseudo
                     /transl_table=11
                     /product="hypothetical protein"
     gene            1088436..1088678
                     /locus_tag="BA173_05605"
                     /pseudo
     CDS             complement(1094475..1094936)
                     /locus_tag="BA173_05630"
                     /inference="EXISTENCE: similar to AA
                     sequence:RefSeq:WP_011477305.1"
                     /note="frameshifted; Derived by automated computational
                     analysis using gene prediction method: Protein Homology."
                     /pseudo
                     /transl_table=11
                     /product="hypothetical protein"
     gene            complement(1094498..1094936)
                     /locus_tag="BA173_05630"
                     /pseudo
     CDS             complement(1100987..1101361)
                     /locus_tag="BA173_05670"
                     /inference="EXISTENCE: similar to AA
                     sequence:SwissProt:O33519.2"
                     /note="incomplete; partial on complete genome; missing
                     stop; Derived by automated computational analysis using
                     gene prediction method: Protein Homology."
                     /pseudo
                     /codon_start=1
                     /transl_table=11
                     /product="methionyl-tRNA formyltransferase"
     gene            complement(1101002..1101361)
                     /locus_tag="BA173_05670"
                     /pseudo
     gene            1105053..1105284
                     /locus_tag="BA173_05695"
                     /pseudo
     CDS             1105053..1105166
                     /locus_tag="BA173_05695"
                     /inference="EXISTENCE: similar to AA
                     sequence:RefSeq:WP_012151822.1"
                     /note="frameshifted; Derived by automated computational
                     analysis using gene prediction method: Protein Homology."
                     /pseudo
                     /codon_start=1
                     /transl_table=11
                     /product="hypothetical protein"
     gene            complement(1114863..1116541)
                     /locus_tag="BA173_05765"
                     /pseudo
     CDS             complement(1114863..1115477)
                     /locus_tag="BA173_05765"
     CDS             complement(1115498..1116388)
                     /locus_tag="BA173_05765"
                     /inference="EXISTENCE: similar to AA
                     sequence:RefSeq:WP_012151872.1"
                     /note="frameshifted; internal stop; incomplete; partial on
                     complete genome; missing start; Derived by automated
                     computational analysis using gene prediction method:
                     Protein Homology."
                     /pseudo
                     /transl_table=11
                     /product="hypothetical protein"
     gene            complement(1125752..1126143)
                     /locus_tag="BA173_05815"
                     /pseudo
     CDS             complement(1125994..1126143)
                     /locus_tag="BA173_05815"
                     /inference="EXISTENCE: similar to AA
                     sequence:RefSeq:WP_011477590.1"
                     /note="frameshifted; Derived by automated computational
                     analysis using gene prediction method: Protein Homology."
                     /pseudo
                     /codon_start=1
                     /transl_table=11
                     /product="PIN domain-containing protein"
     gene            1129406..1130109
                     /locus_tag="BA173_05835"
                     /pseudo
     CDS             1129406..1129801
                     /locus_tag="BA173_05835A"
                     /inference="EXISTENCE: similar to AA
                     sequence:RefSeq:WP_009827243.1"
                     /note="frameshifted; Derived by automated computational
                     analysis using gene prediction method: Protein Homology."
                     /pseudo
                     /codon_start=1
                     /transl_table=11
                     /product="hypothetical protein"
     CDS             1129798..1130109
                     /locus_tag="BA173_05835B"
                     /inference="EXISTENCE: similar to AA
                     sequence:RefSeq:WP_009827243.1"
                     /note="frameshifted; Derived by automated computational
                     analysis using gene prediction method: Protein Homology."
                     /pseudo
                     /transl_table=11
                     /product="hypothetical protein"
     CDS             complement(1132596..1132775)
                     /locus_tag="BA173_05855"
                     /inference="EXISTENCE: similar to AA
                     sequence:RefSeq:WP_017443019.1"
                     /note="frameshifted; incomplete; partial on complete
                     genome; missing stop; Derived by automated computational
                     analysis using gene prediction method: Protein Homology."
                     /pseudo
                     /transl_table=11
                     /product="gamma-glutamyl-gamma-aminobutyrate hydrolase"
     gene            complement(1132617..1132909)
                     /locus_tag="BA173_05855"
                     /pseudo
     gene            complement(1133436..1133809)
                     /locus_tag="BA173_05865"
                     /pseudo
     CDS             complement(1133516..1133809)
                     /locus_tag="BA173_05865"
                     /inference="EXISTENCE: similar to AA
                     sequence:RefSeq:WP_011477558.1"
                     /note="frameshifted; Derived by automated computational
                     analysis using gene prediction method: Protein Homology."
                     /pseudo
                     /codon_start=1
                     /transl_table=11
                     /product="transporter"
     gene            1141890..1142301
                     /locus_tag="BA173_05915"
                     /pseudo
     CDS             1141890..1142327
                     /locus_tag="BA173_05915"
                     /inference="EXISTENCE: similar to AA
                     sequence:RefSeq:WP_012151708.1"
                     /note="frameshifted; Derived by automated computational
                     analysis using gene prediction method: Protein Homology."
                     /pseudo
                     /transl_table=11
                     /product="hypothetical protein"
     CDS             complement(1147235..1147807)
                     /locus_tag="BA173_05945"
                     /inference="EXISTENCE: similar to AA
                     sequence:SwissProt:C3PNN8.1"
                     /note="incomplete; partial on complete genome; missing
                     stop; Derived by automated computational analysis using
                     gene prediction method: Protein Homology."
                     /pseudo
                     /codon_start=1
                     /transl_table=11
                     /product="hypothetical protein"
     gene            complement(1147262..1147807)
                     /locus_tag="BA173_05945"
                     /pseudo
     gene            1150020..1150748
                     /locus_tag="BA173_05965"
                     /pseudo
     CDS             1150020..1150682
                     /locus_tag="BA173_05965"
                     /inference="EXISTENCE: similar to AA
                     sequence:RefSeq:WP_011477539.1"
                     /note="internal stop; Derived by automated computational
                     analysis using gene prediction method: Protein Homology."
                     /pseudo
                     /codon_start=1
                     /transl_table=11
                     /product="methionine ABC transporter ATP-binding protein"
     gene            1163586..1163844
                     /locus_tag="BA173_06025"
                     /pseudo
     CDS             1163586..1163705
                     /locus_tag="BA173_06025"
                     /inference="EXISTENCE: similar to AA
                     sequence:RefSeq:WP_014363159.1"
                     /note="frameshifted; internal stop; Derived by automated
                     computational analysis using gene prediction method:
                     Protein Homology."
                     /pseudo
                     /codon_start=1
                     /transl_table=11
                     /product="acetyltransferase"
     gene            1166360..1166500
                     /locus_tag="BA173_06045"
                     /pseudo
     CDS             1166360..1166512
                     /locus_tag="BA173_06045"
                     /inference="EXISTENCE: similar to AA
                     sequence:RefSeq:WP_011477314.1"
                     /note="incomplete; partial on complete genome; missing
                     stop; Derived by automated computational analysis using
                     gene prediction method: Protein Homology."
                     /pseudo
                     /codon_start=1
                     /transl_table=11
                     /product="transcriptional regulator"
     CDS             complement(1170196..1170660)
                     /locus_tag="BA173_06075"
                     /inference="EXISTENCE: similar to AA
                     sequence:RefSeq:WP_012151885.1"
                     /note="incomplete; partial on complete genome; missing
                     stop; Derived by automated computational analysis using
                     gene prediction method: Protein Homology."
                     /pseudo
                     /codon_start=1
                     /transl_table=11
                     /product="hypothetical protein"
     gene            complement(1170232..1170660)
                     /locus_tag="BA173_06075"
                     /pseudo
     gene            1172405..1172991
                     /locus_tag="BA173_06090"
                     /pseudo
     CDS             1172701..1172991
                     /locus_tag="BA173_06090"
                     /inference="EXISTENCE: similar to AA
                     sequence:RefSeq:WP_011477341.1"
                     /note="frameshifted; Derived by automated computational
                     analysis using gene prediction method: Protein Homology."
                     /pseudo
                     /transl_table=11
                     /product="hypothetical protein"
     gene            1174203..1174937
                     /locus_tag="BA173_06105"
                     /pseudo
     CDS             1174257..1174937
                     /locus_tag="BA173_06105"
                     /inference="EXISTENCE: similar to AA
                     sequence:RefSeq:WP_017442428.1"
                     /note="incomplete; partial on complete genome; missing
                     start; Derived by automated computational analysis using
                     gene prediction method: Protein Homology."
                     /pseudo
                     /transl_table=11
                     /product="magnesium transporter"
     gene            complement(1176125..1176798)
                     /locus_tag="BA173_06115"
                     /pseudo
     CDS             complement(1176125..1176472)
                     /locus_tag="BA173_06115B"
                     /inference="EXISTENCE: similar to AA
                     sequence:SwissProt:Q1RHQ8.1"
                     /note="frameshifted; Derived by automated computational
                     analysis using gene prediction method: Protein Homology."
                     /pseudo
                     /transl_table=11
                     /product="hypothetical protein"
     CDS             complement(1176478..1176798)
                     /locus_tag="BA173_06115A"
                     /inference="EXISTENCE: similar to AA
                     sequence:SwissProt:Q1RHQ8.1"
                     /note="frameshifted; Derived by automated computational
                     analysis using gene prediction method: Protein Homology."
                     /pseudo
                     /codon_start=1
                     /transl_table=11
                     /product="hypothetical protein"
     gene            complement(1179286..1180849)
                     /locus_tag="BA173_06125"
                     /pseudo
     CDS             complement(1179362..1180849)
                     /locus_tag="BA173_06125"
                     /inference="EXISTENCE: similar to AA
                     sequence:RefSeq:WP_010423495.1"
                     /note="subunit D of antiporter complex involved in
                     resistance to high concentrations of Na+, K+, Li+ and/or
                     alkali; contains an oxidoreductase domain; catalyzes the
                     transfer of electrons from NADH to ubiquinone;
                     frameshifted; Derived by automated computational analysis
                     using gene prediction method: Protein Homology."
                     /pseudo
                     /codon_start=1
                     /transl_table=11
                     /product="cation:proton antiporter"
     gene            complement(1220608..1221693)
                     /locus_tag="BA173_06340"
                     /pseudo
     CDS             complement(1220608..1221771)
                     /locus_tag="BA173_06340"
                     /inference="EXISTENCE: similar to AA
                     sequence:RefSeq:WP_014410213.1"
                     /note="incomplete; partial on complete genome; missing
                     start; Derived by automated computational analysis using
                     gene prediction method: Protein Homology."
                     /pseudo
                     /transl_table=11
                     /product="transporter"
     gene            complement(1225091..1226120)
                     /locus_tag="BA173_06355"
                     /pseudo
     CDS             complement(1225091..1225720)
                     /locus_tag="BA173_06355B"
                     /inference="EXISTENCE: similar to AA
                     sequence:RefSeq:WP_017443002.1"
                     /note="frameshifted; Derived by automated computational
                     analysis using gene prediction method: Protein Homology."
                     /pseudo
                     /transl_table=11
                     /product="Holliday junction DNA helicase RuvB"
     CDS             complement(1225632..1226255)
                     /locus_tag="BA173_06355A"
                     /inference="EXISTENCE: similar to AA
                     sequence:RefSeq:WP_017443002.1"
                     /note="frameshifted; Derived by automated computational
                     analysis using gene prediction method: Protein Homology."
                     /pseudo
                     /transl_table=11
                     /product="Holliday junction DNA helicase RuvB"
     gene            1238073..1238782
                     /locus_tag="BA173_06425"
                     /pseudo
     CDS             1238073..1238636
                     /locus_tag="BA173_06425"
                     /inference="EXISTENCE: similar to AA
                     sequence:RefSeq:WP_011477614.1"
                     /note="frameshifted; Derived by automated computational
                     analysis using gene prediction method: Protein Homology."
                     /pseudo
                     /codon_start=1
                     /transl_table=11
                     /product="hypothetical protein"
     gene            1238810..1239667
                     /locus_tag="BA173_06430"
                     /pseudo
     CDS             1238951..1239688
                     /locus_tag="BA173_06430"
                     /inference="EXISTENCE: similar to AA
                     sequence:RefSeq:WP_011477615.1"
                     /note="internal stop; incomplete; partial on complete
                     genome; missing stop; Derived by automated computational
                     analysis using gene prediction method: Protein Homology."
                     /pseudo
                     /transl_table=11
                     /product="ATPase"
     CDS             complement(1254647..1254871)
                     /locus_tag="BA173_06525"
                     /inference="EXISTENCE: similar to AA
                     sequence:RefSeq:WP_008580268.1"
                     /note="incomplete; partial on complete genome; missing
                     stop; Derived by automated computational analysis using
                     gene prediction method: Protein Homology."
                     /pseudo
                     /transl_table=11
                     /product="transposase"
     gene            complement(1254764..1254871)
                     /locus_tag="BA173_06525"
                     /pseudo
     gene            1264436..1265070
                     /locus_tag="BA173_06560"
                     /pseudo
     CDS             1264436..1264972
                     /locus_tag="BA173_06560"
                     /inference="EXISTENCE: similar to AA
                     sequence:RefSeq:WP_011477329.1"
                     /note="frameshifted; Derived by automated computational
                     analysis using gene prediction method: Protein Homology."
                     /pseudo
                     /codon_start=1
                     /transl_table=11
                     /product="hypothetical protein"
     CDS             1265319..1267088
                     /locus_tag="BA173_06565A"
                     /inference="EXISTENCE: similar to AA
                     sequence:RefSeq:WP_014392386.1"
                     /note="internal stop; Derived by automated computational
                     analysis using gene prediction method: Protein Homology."
                     /pseudo
                     /transl_table=11
                     /product="hypothetical protein"
     gene            1266912..1267439
                     /locus_tag="BA173_06565"
                     /pseudo
     CDS             1267134..1267439
                     /locus_tag="BA173_06565B"
                     /inference="EXISTENCE: similar to AA
                     sequence:RefSeq:WP_014392386.1"
                     /note="internal stop; Derived by automated computational
                     analysis using gene prediction method: Protein Homology."
                     /pseudo
                     /transl_table=11
                     /product="hypothetical protein"
     gene            1279968..1281134
                     /locus_tag="BA173_06620"
                     /pseudo
     CDS             1280337..1281134
                     /locus_tag="BA173_06620"
                     /inference="EXISTENCE: similar to AA
                     sequence:RefSeq:WP_012151901.1"
                     /note="internal stop; Derived by automated computational
                     analysis using gene prediction method: Protein Homology."
                     /pseudo
                     /transl_table=11
                     /product="RND transporter"
     gene            1281737..1281874
                     /locus_tag="BA173_06625"
                     /pseudo
     CDS             1281737..1281898
                     /locus_tag="BA173_06625"
                     /inference="EXISTENCE: similar to AA
                     sequence:RefSeq:WP_014412811.1"
                     /note="incomplete; partial on complete genome; missing
                     stop; Derived by automated computational analysis using
                     gene prediction method: Protein Homology."
                     /pseudo
                     /transl_table=11
                     /product="RND transporter MFP subunit"
     gene            complement(1283520..1284011)
                     /locus_tag="BA173_06635"
                     /pseudo
     CDS             complement(1283541..1284011)
                     /locus_tag="BA173_06635"
                     /inference="EXISTENCE: similar to AA
                     sequence:RefSeq:WP_016945659.1"
                     /note="internal stop; Derived by automated computational
                     analysis using gene prediction method: Protein Homology."
                     /pseudo
                     /codon_start=1
                     /transl_table=11
                     /product="efflux transporter periplasmic adaptor subunit"
     gene            1285828..1286172
                     /locus_tag="BA173_06650"
                     /pseudo
     CDS             1285897..1286172
                     /locus_tag="BA173_06650"
                     /inference="EXISTENCE: similar to AA
                     sequence:RefSeq:WP_011477256.1"
                     /note="incomplete; partial on complete genome; missing
                     start; Derived by automated computational analysis using
                     gene prediction method: Protein Homology."
                     /pseudo
                     /transl_table=11
                     /product="hypothetical protein"
     gene            complement(1303554..1304244)
                     /locus_tag="BA173_06735"
                     /pseudo
     CDS             complement(1304122..1304244)
                     /locus_tag="BA173_06735"
                     /inference="EXISTENCE: similar to AA
                     sequence:RefSeq:WP_012151786.1"
                     /note="frameshifted; internal stop; incomplete; partial on
                     complete genome; missing stop; Derived by automated
                     computational analysis using gene prediction method:
                     Protein Homology."
                     /pseudo
                     /codon_start=1
                     /transl_table=11
                     /product="hypothetical protein"
     gene            1304379..1306605
                     /locus_tag="BA173_06740"
                     /pseudo
     CDS             1304379..1305158
                     /locus_tag="BA173_06740A"
                     /inference="EXISTENCE: similar to AA
                     sequence:RefSeq:WP_012151785.1"
                     /note="frameshifted; internal stop; Derived by automated
                     computational analysis using gene prediction method:
                     Protein Homology."
                     /pseudo
                     /codon_start=1
                     /transl_table=11
                     /product="hypothetical protein"
     CDS             1305225..1305638
                     /locus_tag="BA173_06740B"
                     /inference="EXISTENCE: similar to AA
                     sequence:RefSeq:WP_012151785.1"
                     /note="frameshifted; internal stop; Derived by automated
                     computational analysis using gene prediction method:
                     Protein Homology."
                     /pseudo
                     /transl_table=11
                     /product="hypothetical protein"
     CDS             1305643..1306605
                     /locus_tag="BA173_06740C"
                     /inference="EXISTENCE: similar to AA
                     sequence:RefSeq:WP_012151785.1"
                     /note="frameshifted; internal stop; Derived by automated
                     computational analysis using gene prediction method:
                     Protein Homology."
                     /pseudo
                     /transl_table=11
                     /product="hypothetical protein"
     gene            1315458..1315565
                     /locus_tag="BA173_06795"
                     /pseudo
     CDS             1315458..1315640
                     /locus_tag="BA173_06795"
                     /inference="EXISTENCE: similar to AA
                     sequence:RefSeq:WP_008580268.1"
                     /note="incomplete; partial on complete genome; missing
                     stop; Derived by automated computational analysis using
                     gene prediction method: Protein Homology."
                     /pseudo
                     /codon_start=1
                     /transl_table=11
                     /product="transposase"
     gene            1319078..1319275
                     /locus_tag="BA173_06820"
                     /pseudo
     CDS             1319078..1319278
                     /locus_tag="BA173_06820"
                     /inference="EXISTENCE: similar to AA
                     sequence:RefSeq:WP_008579222.1"
                     /note="incomplete; partial on complete genome; missing
                     stop; Derived by automated computational analysis using
                     gene prediction method: Protein Homology."
                     /pseudo
                     /codon_start=1
                     /transl_table=11
                     /product="transposase"
     gene            complement(1334503..1335039)
                     /locus_tag="BA173_06915"
                     /pseudo
     CDS             complement(1334503..1334943)
                     /locus_tag="BA173_06915"
                     /inference="EXISTENCE: similar to AA
                     sequence:RefSeq:WP_012151837.1"
                     /note="internal stop; incomplete; partial on complete
                     genome; missing start; Derived by automated computational
                     analysis using gene prediction method: Protein Homology."
                     /pseudo
                     /transl_table=11
                     /product="hypothetical protein"
     CDS             complement(1342130..1342585)
                     /locus_tag="BA173_06955"
                     /inference="EXISTENCE: similar to AA
                     sequence:RefSeq:WP_010977503.1"
                     /note="incomplete; partial on complete genome; missing
                     start and stop; Derived by automated computational
                     analysis using gene prediction method: Protein Homology."
                     /pseudo
                     /transl_table=11
                     /product="hypothetical protein"
     gene            complement(1342349..1342663)
                     /locus_tag="BA173_06955"
                     /pseudo
     CDS             complement(1343117..1343872)
                     /locus_tag="BA173_06965"
                     /inference="EXISTENCE: similar to AA
                     sequence:RefSeq:WP_014412541.1"
                     /note="incomplete; partial on complete genome; missing
                     stop; Derived by automated computational analysis using
                     gene prediction method: Protein Homology."
                     /pseudo
                     /codon_start=1
                     /transl_table=11
                     /product="hypothetical protein"
     gene            complement(1343174..1343872)
                     /locus_tag="BA173_06965"
                     /pseudo
     gene            1355410..1356934
                     /locus_tag="BA173_07035"
                     /pseudo
     CDS             1355410..1356063
                     /locus_tag="BA173_07035A"
                     /inference="EXISTENCE: similar to AA
                     sequence:RefSeq:WP_012151821.1"
                     /note="frameshifted; Derived by automated computational
                     analysis using gene prediction method: Protein Homology."
                     /pseudo
                     /codon_start=1
                     /transl_table=11
                     /product="hypothetical protein"
     CDS             1356119..1356934
                     /locus_tag="BA173_07035B"
                     /inference="EXISTENCE: similar to AA
                     sequence:RefSeq:WP_012151821.1"
                     /note="frameshifted; Derived by automated computational
                     analysis using gene prediction method: Protein Homology."
                     /pseudo
                     /transl_table=11
                     /product="hypothetical protein"
     CDS             complement(1364547..1365800)
                     /locus_tag="BA173_07080"
                     /inference="EXISTENCE: similar to AA
                     sequence:RefSeq:WP_012152935.1"
                     /note="incomplete; partial on complete genome; missing
                     stop; Derived by automated computational analysis using
                     gene prediction method: Protein Homology."
                     /pseudo
                     /transl_table=11
                     /product="hypothetical protein"
     gene            complement(1364835..1365608)
                     /locus_tag="BA173_07080"
                     /pseudo
     gene            1365912..1366323
                     /locus_tag="BA173_07085"
                     /pseudo
     CDS             1365937..1366323
                     /locus_tag="BA173_07085"
                     /inference="EXISTENCE: similar to AA
                     sequence:RefSeq:WP_014408779.1"
                     /note="frameshifted; Derived by automated computational
                     analysis using gene prediction method: Protein Homology."
                     /pseudo
                     /transl_table=11
                     /product="BadM/Rrf2 family transcriptional regulator"
     gene            complement(1366320..1366880)
                     /locus_tag="BA173_07090"
                     /pseudo
     CDS             complement(1366320..1366823)
                     /locus_tag="BA173_07090"
                     /inference="EXISTENCE: similar to AA
                     sequence:RefSeq:WP_017442312.1"
                     /note="incomplete; partial on complete genome; missing
                     start; Derived by automated computational analysis using
                     gene prediction method: Protein Homology."
                     /pseudo
                     /transl_table=11
                     /product="hemolysin"
     CDS             complement(1370218..1370937)
                     /locus_tag="BA173_07120"
                     /inference="EXISTENCE: similar to AA
                     sequence:RefSeq:WP_011477272.1"
                     /note="incomplete; partial on complete genome; missing
                     stop; Derived by automated computational analysis using
                     gene prediction method: Protein Homology."
                     /pseudo
                     /codon_start=1
                     /transl_table=11
                     /product="hypothetical protein"
     gene            complement(1370299..1370937)
                     /locus_tag="BA173_07120"
                     /pseudo
     gene            1374531..1375593
                     /locus_tag="BA173_07130"
                     /pseudo
     CDS             1374531..1374725
                     /locus_tag="BA173_07130A"
                     /inference="EXISTENCE: similar to AA
                     sequence:RefSeq:WP_012151807.1"
                     /note="frameshifted; Derived by automated computational
                     analysis using gene prediction method: Protein Homology."
                     /pseudo
                     /codon_start=1
                     /transl_table=11
                     /product="hypothetical protein"
     CDS             1374685..1375593
                     /locus_tag="BA173_07130B"
                     /inference="EXISTENCE: similar to AA
                     sequence:RefSeq:WP_012151807.1"
                     /note="frameshifted; Derived by automated computational
                     analysis using gene prediction method: Protein Homology."
                     /pseudo
                     /codon_start=1
                     /transl_table=11
                     /product="hypothetical protein"
BASE COUNT   464494 a 226703 c 220758 g 466663 t
ORIGIN
        1 gatacatttc ctctaaatgg gattgaatct cactcatggt catacctctt gcataaagtg
       61 aaataacgct atcatcaaat ccagtgaatc ttctaactcc cttaggaatt aattgaggct
      121 caaaactatt gtctctatct cttggaatat caagtactat cttttgacca ctgtcatcta
      181 ttactgtctt ttcgctcgta ccattacgac gattgctatc ttgctttgat gccttgctat
      241 gcctcgaata acctaattca tgacttagct cgtcctctag tattctctct actaacctct
      301 tctttaattg ctgaaacaat ccatcctttc caaataactc tttaggatta gattgggata
      361 atatttcctc tactaactta ttatttatat ctgcacttct aacaccagct tctattttct
      421 tagccatatt ttttaccttt gttctagttg tattttaaca gtatttcttt ctctgttgct
      481 ttacaactta cacaaaatat atgatagact cctaataaca ctactactaa taaccctaca
      541 gacaaagctt aatagcttaa tttttatgca aggcattaaa gatcattttc gcaagtgatt
      601 tactaatgcc ttttacttta gaaagctcat ctagcgtcgc atctgatact gctttatatg
      661 aaccaaaata atgcagtaat gcctttttac gtgtatcccc tattccctct atttcatcaa
      721 ggcttgagac ttttatagca cgtgacctac taagtctatg attctttatt gcgaaattat
      781 gagcttcatc acgcaagatt tgtaaatatt tcataagcgg taaattcttg ttcaaggtaa
      841 atacttctct acctaccata tgaaactgct caagaccagc atttctatca ggaccttttg
      901 acatacaaac aaacggaata tccatttgaa gcttattcat cacttcttta acaataccta
      961 aatgcccttt accaccatct ataatcatca agcttggcaa tctatgcggc tcttgtttta
     1021 atctcgttaa tcgtctagtt aaaacttgac gaagcatttc atagtcatca cctacagcgt
     1081 catttcttat gtcatcctcg cgaaagcggg gatccatact taatttttct ggattcccgc
     1141 tttcgcggga atgacattgt agagaactgg aatgacttac acttacatta aaaacccgat
     1201 attctttttt atcaaaaccg gattttccag caactatcat aaccccgacg gcaaacttac
     1261 cttgaatatg gctattatcg taaacctcaa ttctctcaag aatttcagga agattaaata
     1321 actctttaac ctcaaacata agttcttgac ttttagcaaa tttctttaga tattgctcaa
     1381 gcgaaaataa ggcattttcc tcagcatttt gaactaattt aagcttaccg ccgctagcag
     1441 gaattgtaat gctaagctta gcaaaatcat taatattcct aattgcttct ataatattat
     1501 ctttatcatc aatttcgtga ttaataataa tttccggagg cacttgttgc ttttgataaa
     1561 attgcagtaa aaaatgcctt aacacttctt ctttagtact attttcagta gaagtaggga
     1621 aatacggaat attaccgcaa gcttgcccta ttctatataa aaatacctct acgcaataat
     1681 gcccattctt ttctataata gcaattatat ctgcatcttt aacaatatcc gtaatacccg
     1741 ctttaagctg tacataactc aatgccttaa tacgatctct aatgtctgcc gcttcttcaa
     1801 aacgcatctg ctcgcttaac tcttccattt tcttcgatag attttcttgg agttctttac
     1861 tgcgtccttg caagaaatct ttaacctgcc ctactagctc tgcataatcc tttttattaa
     1921 tcttaccaac acatggagca taacaacgct tgatttcata ttgtatgcaa ggacgagtac
     1981 gtgaattgaa gtaattatct gtgcaggaac gtagtttaaa gattttttgt agttctgata
     2041 aagtagtgtt aacttcggtt gctgaagcaa acggaccaaa aaacttccca tcatttaagg
     2101 ctctgcctcg gtattttagc aattgcggga aatcatgatc taaacgtaat ttgataaaag
     2161 ggaaagattt gtcatcttta agaagaatat tgaacttcgg ttgaaatttt ttgattagct
     2221 gagcttctaa aagcagtgct tcgacttcag aattagtaat gctatactct aacgagcaag
     2281 tatttgcaac catccgaagc gttttagtat ttaaatctgt tttaatataa ttagtaagac
     2341 gcttttttag gtttttagct ttaccgacat aaatgacttg tttattagcg tcaaacatcc
     2401 gatagacccc tgaacgctca gggatatcta taagcttgga cttaattaac tcatttctgg
     2461 taagttccat agtcatatat tacatgtcat tcccgtgcag gcggagtcaa tcataatttt
     2521 tgtgtaaatt gttaaaaatc attttctaat aattcatatt taaaatttcc acatagtatc
     2581 tcaaattgat tcaaagcaag agaccattct ttaataggca tggtccactt ttttgcagca
     2641 tgtttaagag ctaagtagac aatttttgtg atagatttat catctgggaa aaccccttta
     2701 tttttgataa ttttacggat ttgtctattt accgattcta tcgtattggt agtatagatt
     2761 acctttctaa tctctttagg gaacgcaaag aaaggtacta taccactcca attacgtatc
     2821 catatatcag aaataactgg gtatttacta tcccattttt tagcaaactc ttctaatgct
     2881 aaattagcca tattctcatt atttgctgta tagatttgtt ttaagtcagc tgctacttct
     2941 ttaagatttt tgtaagaaac gtactttaaa gaattacgta ccatatgtac tatacaaagt
     3001 tgtactatgg tatttgggaa aacactgttt attgcatctc taaaaccttt aagaccgtca
     3061 acacatgcta cataaatttg ttctacacct cggttcttta attcgcttac aacctgcatc
     3121 caaaactttg aacccgcatt cttgctaatc caaataccca aaagctcttt cttgccttct
     3181 atatttatac caataacaag gtaaacagcc ttatttataa ctatattatt atctcttgct
     3241 tttaccatga tgcaatctaa atatacaatt gggtatattc tatctaatgc tcgggcttgc
     3301 catcttatta cctcttccat aactccatct gtaatagtcg agataagctc cttagatact
     3361 tctgtatgat acatttcctc taaatgggat tgaatctcac tcatggtcat acctcttgca
     3421 taaagtgaaa taacgctatc atcaaatcca gtgaatcttc taactccctt aggaactaaa
     3481 caaccctcag ctataagctg aggggttata aagtggaatc gattagaaat cgatcatcat
     3541 tcacaggttc accttcctgt tcatcaatat agtgctgtat catttcatca gttatattac
     3601 ctgaactgac tgccatatag cccctagccc acaaatgatt gccccaaaat tgttttcgta
     3661 aatgagtaaa ttcttgcaat aaaattcttg agctaatgcc ttttaaatac tgtactaact
     3721 tgctaagaga tatttgcggc ttatatgaga taaaaatatg tacgtgatca catgatattt
     3781 cccctgaaat tatatgtact tcatgttcca tacaaatctg cctcagtaaa tctctagtcc
     3841 tttccgatac tttgcctatc aatattctct tcctatattt tggtatccat ataagatgca
     3901 cttttaaatc atactgacta tgactattct ttctataact tctcatattt cgtgatataa
     3961 attcattgct aaagcaattt cattatatct tcccttcgcc taaaggcgag ggatttttga
     4021 tccccgaagg gggacattaa ttgaggctca aaactattgt ctctatctct tggaatatca
     4081 agtactatct tttgaccact gtcatctatt actgtctttt cgctcgtacc attacgacga
     4141 ttgctatctt gctttgatgc cttgctatgc ctcgaataac ctaattcatg acttagctcg
     4201 tcctctagta ttctctctac taacctcttc tttaattgct gaaacaatcc atcctttcca
     4261 aataactctt taggattaga ttgggataat atttcctcta ctaacttagt atttatatgt
     4321 gcacttctaa caccagcttc tattttctta gccatatttt ttacctttgt tctagttgta
     4381 ttttaacagt atttctttct ctgttgcttt acaacttaca caaaatatat gatagcctct
     4441 gcaggcgttg ttgtgtagat caaaaaacac tcttggtgtc ataccatggc ggtattattg
     4501 cgtagatcga aaaatgccct aaggtagtca tctagttgct tgaccacggc atccagaaaa
     4561 taataaaaaa tactaatttt attagtattt tttagctggc tctagttcat aaatcacggg
     4621 atgacagggg aaaatgatcc acgcgggcaa tgccttctcg caatgacggg aactaagtta
     4681 taactgtttt ttctcttgaa tcagctcaaa tacctcgact gtatcaccct ctctgatatc
     4741 ttcgtaattc tcaaatgcga taccacactc atagccttct ctgacttctt taacttcttc
     4801 tttaaagcgt tttaaagtct tcagcttacc ctcatgaatt actatattat cacgtaataa
     4861 gcgtactcct gctcctttct taataatacc tctagtgaca taagaaccag cgattttacc
     4921 aatcttggta atgttaaata tctgcctaat ttctactgat ccaatatatt gttctctaat
     4981 aatcggatca agcattccgc tcataattgc tttcacgtca tctaatagat cgtatattat
     5041 gctgtaatat ctaatttcaa ctttttcttt ctctgcagca gtttttgcgt ttgtacctgc
     5101 tctaacatta aagccaacaa taatagctga agaagcatga gcaagtgata catccgattc
     5161 tgttatagga cctacaccac tgtgaagaat gcggagctta acttcatcat ttggtaattt
     5221 taataaacta ccagcaatag cttcaactga accatgaaca tcacctttaa taattaaagg
     5281 taattcttta attttactac taccagaagc ttttaagaat aaatcttcta gacttgaacg
     5341 tggtgctata gatattttct tttctttagc aactcgctct ctatattctg ctatgtcttt
     5401 tgcttgcttt tcagtttgta ctacgttaaa catgtcacca gcatgaggaa catgactcaa
     5461 gccctgaatt tctattggaa cggatggggt agcttctaaa acttctattc ctttatcgtt
     5521 agtcattttt ttgactttac catacgcagt tccagctatt ataatatcgc cactttttaa
     5581 agtaccacgc tgaactagca tggttgttaa cgcacctctt cctttttcga tttttgattc
     5641 gatcacgacg ccgctagctg atccgaatgg acttgctttt aaattttgca tttctgcaat
     5701 taataaaata gcttcttcaa gcttgcctaa attaattttt ttaagtgccg agatcggaat
     5761 aaccataacg tcaccaccag cttcctcacc gataatttca tacatataga gttcgttttt
     5821 tacacgctca atatcaatat caggtttatc aatcttatta atggcaacta ttataggaac
     5881 atttgctgct tttgcatggt taatcgcttc aacagtttgc ggttttatac catcatctgc
     5941 tgcaactact atgataacta tatcagtgac acctgcccct cttgaacgca tttctgagaa
     6001 agcttcatga ccaggagtat caataaatgt aatagctcta ccatcagcaa gcgttactct
     6061 ataagccccg atatgctggg taattccccc tgtctcaccg gatgctacat ctgtagattt
     6121 cagaacatca agtagagaag tttttccgtg atcaacatgc cccataactg taacaactgg
     6181 tgcacgtgat cttaaatctt cttctttatc attggtaatt aagatatttt caacatccga
     6241 ttcttggact cttttgacag catgacctag atgggtagct actaactctg cagtatctgc
     6301 atcaattgtt tgactagcat tagcaagaat gccaagcttc attaattctt taataacatc
     6361 agccacacgc tcagacattg cgtttgcaaa atcaccaact ccaataactt caggtagcgt
     6421 tatttctcta tatacttttt caggtgcttg tactaatgat ttatgctttt ctttttctct
     6481 tgcccttttt atagaagcaa gacttctagt tctatttcta ttgtcgtttt catcgtcacc
     6541 aaccatatta aagaggtcag tctttttaaa ctttcttgat tcttcaactt taggttttgg
     6601 tgcagttacc ttattttcgg ttactttatc tacagttttt tctgattcta taacgtaacg
     6661 tgttctagtt cctactaatg gagactttac aaaaatatcc tctttctttt taagagtttg
     6721 aagtgcagac tcctcagtat cttttacttc ttctattttt ggctcttctt taactttgtt
     6781 agtatcgctg ctttcttctt gctcaatttc tataggatct tcttgtgaag caatagattg
     6841 attaatactt gcaagtttac ttaaagtact tatttgtgaa ttatcattta attttgattg
     6901 ttctgcagct ttttttagaa tagataagcg tctgttaaat tcttcactac cactacttga
     6961 accagtttct aaactacctt tctctttatt taatgaaagg gtagtagtag aaccactaga
     7021 gctttttcta acctctacta atgttttcga cttagcattg acaaaatttt gagtactcgc
     7081 aagagagtca aaagacttgt taagtgacaa ttttgtattg ctaagtgtca actttttggg
     7141 tttgttttcc tggttatccg tcatatttaa acctttgtgt ttagtaatag aaccctttgc
     7201 tagagtaata tggtgtctta actgaagacc gtcattgcga ggagcgtagc gacaaagcaa
     7261 tctcaggaca ttctcatgag attgccacac cactttcagc ggctcgcaat gacgaatatg
     7321 acaccaaaat ttttttattc ttcttttagc tcgctatgtt gtttagcagt cttaattaat
     7381 aatttaatat tttcatctgt tatattagaa tttggagcta aatttttaaa ttcatttacg
     7441 ctcatttcac ctaaatcttc tatggtctta ataccatatt cagcaaattt tagtattaat
     7501 tcaggttgta tttctaatat gtctattaat tcttgttcaa ctccaagctc ttcaagttct
     7561 ttaacaatct tttcattttt gagattaaca taattaatag ctctatttct aatctctaca
     7621 gcaagctcct cttcaaaacc ttcaatattc attaaagcat taacatcact atttgcaatt
     7681 tgttctactg tattaaatcc actaactgat aaaagctgcc cgattacttc ttcaacgtct
     7741 aaagcttcca taaataattc tgtagaagtt acgaactctt catttcttcg ttttgactct
     7801 tgctcttcag tcattatatc gatattccat cctgtaagtt tagcagcaag tcttacattt
     7861 tgtcctcttc tacctattgc aaggctttga ttctcttgtg aaactactac ctctactttt
     7921 cttttatctt catcaataag aatttttaaa atttcagcag gtgcaagagc attgattata
     7981 aactgtgcaa catgcctatt ccataatatt atatcaattt tttctccatt tagctcattt
     8041 gttatagctt ttaccctatt gcctctaata ccaacacatg aacctatcgg gtctacacta
     8101 ctatctgaag caaatacagc tattttggct tttgaaccgg catcacgtgc tactgccttt
     8161 atttcgatca ttccctcata aatttctgta acttctaact caaatagttt agcaagcatc
     8221 ctatcatctg ctctagataa aaagatttgt ggaccttttg tttcgtgtct tacatcttgt
     8281 acatatgctt taacacgatc accaacttta aaattttcac ctttaatctg ttgttctctc
     8341 tttattattg cctcagcacg gttaaggtca actattatat caccatattc tattcttttg
     8401 acaacaccat ttataacttc accttttcta tctttgaaat catgatattg tttttcacgc
     8461 tctgcttcta taacacgttg tgttatgact tgctttgcgg cttgagctgc tactctcgca
     8521 tgatcaatag aaggtaaata ttcatatatt tcaccatcaa ttttagcttc aggatctttt
     8581 tgtaaagctt cggtaagtga aatttgtgtt aaataatctt ctacattttc tactacttta
     8641 agcactctta aaagatttat ttcacctgtc tttctattta tttgtgcttt gatattatat
     8701 tcattgccat atttttttcg ccctgctact tgcactgctt gttctacagt tgatatcaaa
     8761 acttcttttg atattccttt ctcacgagct acagaatcta taatttgtaa aatttctatg
     8821 ttacctatat tagacatata ttacattacc ttgtattact tttattctca gaacctaata
     8881 attttttaaa catttcttct gttaaaacta ggttagcact tttaattaaa tcgtaattaa
     8941 ttattacttc ttggttttcc cattttaaat atactttatc gtctttagcc tcaattatcg
     9001 taccttgata acggcttcta ccatttaaca actctttaag cttaatttta acttctcgtc
     9061 ctacaaatct tttataattt tcaaaattta ctaatggacg ttcaacacca ctcgatgaaa
     9121 cctctaaata atatgcctcc tctatcaaat cttcaacatc taaaatagct gaaatagtat
     9181 tgcttgcttt agtgcaatct tctaccgtta ctttttgatc atcaagccta tctatcaata
     9241 tctcgactac tttagagctt agacctttaa cacgcacaag cactaattca aaccccatat
     9301 ctcttaaggt ttcttctatc agatctgtta tttgttgttc aatagtttgc atttgtaaat
     9361 ttgtaacaaa aaaggtggga taacccacct tcatttattt ttatatttgt ttcccttata
     9421 agggcaggat acactagtaa atgtatattg gcaatattta tttaacaata ataaagaact
     9481 atatatttaa tgaaacggac aaacacctat taatgctgaa tcaagaattt ctggtatcga
     9541 accgaatccc tctatatgaa tattatcttc tgcaacaccc catcccttta atgtctgttg
     9601 tatagcagta ctaaaagagc tagaagtgca aacttcataa ttgctatcat gattttctaa
     9661 aatatcgctt aaagattctt tagtcattct accactacaa tgagtataat gtttatgatg
     9721 agaaacatta atattatgtg attttgcaac attaattact tcatctaatt gaaatgtatc
     9781 actattttta tttttagtag aatgaataac atggatggat tgtgagaacg gaatatcctt
     9841 tttatttatc atctcattta ttatagaaat agaatgactt tctcctgatc caccactaat
     9901 aaggacaagg tcttttgtgg tttctatatc tgactcaata tatgagggtt gcacttttac
     9961 tagctgattt ttatcattaa atagataatt tgttacagtt ccattagggt ttttctttat
    10021 taaacattga taataatacc cctcatcatc atgaccagtt ttcataactg taaattcact
    10081 atacttgctt cccactttaa tagtaataat ttgtccgtgt ttatgaggtg ttacttcctg
    10141 ctcattctgt ctataaaatt ttatttttgc tgtatctcca tcagcgtttt tcatttcgat
    10201 ttttatttta tgctcttcaa aattttctat tttgtattct ttcaactcat tatattactt
    10261 ctcttcagtt tttacaaaat atgctcctac ttcatttaat atttctttta ctagctcatt
    10321 accatttctt acatttaata taagcttttc agcaacgggt ggatatagat gtgcaggaat
    10381 attacgccct acatgtatgc caacaatttt tgctatcgct tcattaaatt tattatcact
    10441 atctaaagct gattgtataa cttctgaaat atttacttca tctgtttcat tatatgaatc
    10501 taaaactttt aaaatagcat ttccagtaag gtttaaaaaa tttttcatta aatttggttg
    10561 cgttcctttt tctggttctt tcaaattgaa gctactacta ttaaaatatt catctaccac
    10621 agctttataa ttagctacca aactcccata aaattttaat gatttagtaa tatcaaaatt
    10681 tttaaataac ttagcagcat cttttatttc ttttgcttta attactttag acatagtcac
    10741 tccttgttta caattattaa tatgttataa tatgtatttg aaatacatat tataacatat
    10801 agacttatat aaatgttttt ttgtatattc aagataaaaa ataaaatttt tatgcagtta
    10861 acaagtttta cagattatgg attacgtagt cttatatatc ttgcatctaa acaagagaaa
    10921 atttgtagta taaaagaaat agcagaatac tataatattt cgcttaatca tttagtaaaa
    10981 gtaatacaca aattagcaca attaggatat ataagtagta gtaaaggaaa aggaggtgga
    11041 attaaacttg catttaaccc ctcctctatg aaacttggag atataataga gaagttagag
    11101 cctaatatgg atatagtaga atgttttaat aaggatacta atcaatgcag aatcaataat
    11161 tcgtgccaat ttaaacattt tattaaggag gcaagcaatg catttataaa aacacttaat
    11221 aattatacat tagaggatgc aactaaacaa ccctcagcta taagctgagg ggttataaag
    11281 tggaatcgat tagaaatcga tcatcattca caggttcacc actaacttgc taagagatat
    11341 ttgcggctta tatgagataa acatatgtac gtgatcacat gatattttcc ctgaaattat
    11401 atgtacttca gggtctgtca gattttttgt gtaagtacga tttctccatt tgcccaattt
    11461 tgtaaattag tatcacaaag tatagcaaat tgatttaaag ccatcgccca attcttaata
    11521 ggcattgtcc attttttaga ggcatttgtc aacgccaaaa agattatttt ctgaatcgat
    11581 ttgtcatctg gaaatactcc tttattttta ataattttac gaatttgacg gttagtggat
    11641 tcaatagcat tagtagtgta aatcgccttc ctaatgtctt ccggaaagct aaaaaatgga
    11701 gctatgccag accaatttcg ttgccatatg tcaaaaataa ctggatattt ttcatcccat
    11761 tttttggcaa agttttgtaa ttctcttaat ccctctgctt catttattgc agaataaact
    11821 gcttttaaat cagctgttac cgcttttaga tctttgtatg atacgtattt tacagaattt
    11881 cttaccatat gaacaataca caactgcact atcgtctttg gaaaaatgct atttatcgcc
    11941 tctggaaaac ccttaagacc atcaacacat gcaacatata tttgtgcaac tcctcgattc
    12001 ttcagttctg ttactacctg catccaaaat ttacaccctt cattcttgcc tatccaaatt
    12061 cctaatagct ctttcttgcc ctccatattc actccaatag ctagataaac cgctttattt
    12121 attattacat gattatctct tgccttaaca tgaatacaat ctaagtacat tataggatat
    12181 acattatcaa gtgctctatt ctgccaagca gttacttcct ctaaaatacc atcagttacc
    12241 tttgatatta actcagatga taccttggtg gcatatagtt cttctaagtg cccttgtatt
    12301 tccctaatgg tcattccccg agcatataag gatattactt tatcatcaaa tccttcaaat
    12361 ttacgcactc cttttggaat tagttgaggt tcaaattctc catcccgatc ccttggcact
    12421 tctactgtca atttacgacc ttctggatct attagagtct tttcataatt accattacgt
    12481 ctgttatctg agtatttctc atttttagaa tgtttctcat aacctatatg agattccatt
    12541 tctttctcta aaatcttatt tactatctgc tttttaattc cctgaaatat cccttcttta
    12601 ccaaatattt cagatggatc actttgtgat agtatttctg atactaattt ttctatagct
    12661 ggatttgata ctttgttatt gttcttcata ttagctccat gtaagttgtt tatgttattt
    12721 ttattcttaa ctatttttac aacttacaca aacttcctga caccctcgta cttcatgttc
    12781 catacaaatc tgcctcagta aatctctagt cctttccgat actttgccta tcaatattct
    12841 cttcctatat tttggtatcc atataagatg cacttttaaa tcatactgac tatgactatt
    12901 ctttctataa cttctcattt cttgatataa attcattgct aaagcaattt cattatatct
    12961 tcccttcgcc taaaggcgag ggatttttga tccccgaagg gggacattaa taataaattg
    13021 atttaaagtg tcttttttct ctgcccgact attaaaaact ccttatttcc tttagctccg
    13081 agtattgggc tttctacaat accgaatatc ttaaaatgat gttcctgttt aagccaagct
    13141 ttaattttat tgcacacttt ttgatgaagt aacggattct taatgattcc tccctcatct
    13201 acctcatgct tttcgacttc aaattgtggt ttgattaaag ctataagcaa acaatttttc
    13261 ttagctaagg taaatgaagc aggcagaata gtagttaagc tgataaagct tgcatcacaa
    13321 actatcaaat caggctgagt agttatttgc ttttcggtta aatatcgtgc attagttttc
    13381 tcaagcacta taatttgtgg attgtcacgc aatctatgat gcagctcgcc ataaccaaca
    13441 tctacagcaa aaactaactc tgcaccttgc tccaataaaa cttccgtaaa accgccagta
    13501 ctgcttccaa gatcaatgca aaccataccg cttgggttaa tcttaaaatg atctaaagcc
    13561 ttaattaact ttaatgctcc tcttgaaaca taattatgct tcggcaattt taccttaata
    13621 tccttatcat ttatattaac ttgcgttcca gctttggtta gttgctcatg tttattatgc
    13681 actttaccct gcataattag actttgtgct acctgaatat ttggagcaaa acctttttgc
    13741 agtaaaaatt catcaagtct tattttagtc attgcaaatt gagtaatact tgattttgta
    13801 gtttaaacaa ttctgaaaca ccagcttttg caagttttaa catttctaaa aattgctctt
    13861 cagaaaaagg ttctttctct gccgttcctt gaatttcaat taagtttcca ttacctgcaa
    13921 atacaaaatt actatctact tcagcgtcac tatcttctaa ataatccaaa tctaatatag
    13981 gttgaccttt atatataccg caagaaacgg cagcaacttg gttaattaat ggatttactt
    14041 tcagaattct tttcttcatt aatgatctaa tagctaaatg caaagctaca taactccctg
    14101 ttatagcggc agttctagta cctccatcgg cattaatcac atcacaatct atggtaattt
    14161 gtcgttcacc aagtttttgt aagtcaatta tcgaacgcat cgtcctccca attaaacgct
    14221 gtatttcttg cgttctacct gactgcttac cttgagctgc ttccctttta ttacgctgag
    14281 atgtagaact tggaagcata ccatactctg cggtaatcca tcctctgttc tgattacgca
    14341 aaaatggtgg cactgtcgta tcataacttg cactacacat aacatgagtg ttgcctattt
    14401 taataagaca tgagccttct gcgttaataa gaggatataa ttctaatgaa ataggacgta
    14461 attgattgct ttttctgcct gactgcctca taatataata tttatacctc taatagatga
    14521 agaatagata gacaaagttt tatttggaaa agattttaaa taaaacaagt ataccccatt
    14581 gaaaatttta gattttttat tatatcttat actataagta aatcaataat agttatacga
    14641 tgacggacaa taatatagga aacaaagaag aggcaataaa taatattgtt gaagaggtag
    14701 aaaatactga aactaattca gaaatagcag acttaaaagc ccaaatagaa gagctaaaag
    14761 ataagctaat tagagcaagt gctgaaatag ataatacaag aaagcgttta gaaaaagcac
    14821 gtgatgatgc aagagattat gcgattacta catttgctaa agaactttta aacgttagcg
    14881 ataatctatc tagagcatta gaacataagc cgctagatgc ttcagtagaa gtaacgaata
    14941 ttattgctgg tgttcagatg actaaagatg aactagataa agtatttcat aagcatcata
    15001 tagaagaaat aaagccagaa ataggatcat catttgatta taatttgcat aatgcaattt
    15061 ctcaaataga gcatcctgat cataaaccta atagcgttat taatataatg caagttggct
    15121 ataaaattaa agataggtta cttcgtcctg caactgttca agtaactaaa aaaacataat
    15181 atttttgagt aaatacatat gaataaaacc gctatatttt ggcttctttt tataggaatt
    15241 tttataagcg gttttatgct aatttcagaa gcaataagac cattttttat tgcttttata
    15301 atttcttatt tactacaacc tgctatagaa tttgttgcgt caaaatttaa actatcaaat
    15361 aaaatttcat ctattgtagt ttacttaata tttttaagta tattttttac tgcacttact
    15421 cttttagtgc cggtaattta tgggcagatt tctacttttg tcaataatat ccctaaatat
    15481 aaggattatt ttcaagcaga aatattaccg cctataatga caaaaattta tgctgtagag
    15541 cctaatatcg ctgataagat acgggattct ttaagtaatt tcataaatag tatattcact
    15601 atacttggca gccttgctaa taatttttgg cactatactc tcattacaat taatatattt
    15661 gtcttgtttt tacttatacc tataatatta ttttatttct tacgtgattg gacgagaatt
    15721 atcgaaaata tgaaatcatt attaccgcta aaaagcaggc ataaaatcct tggaatatta
    15781 tcctctatta atagcctgct tgctgcctat ataagaggtc agctaaatat ctgcttaatg
    15841 ttatcgattt attatagcat ctcatttagt gtaataggca tcgatcttgc tcttttactt
    15901 agaattctaa caggtttttt agttattatt ccttttatcg gcacttttat ttcttttctt
    15961 ctaactctaa ctgtcggata tttaaccttt ggtgcaacca caaaactgtt ttatataata
    16021 gtggtctatt taatcggaaa tatttgtgag tcatatattc taacacctaa aattattggt
    16081 gataaaatag gtttacatcc tctttggatt atattctcaa tttttgcctg cggtagctta
    16141 ttcggcttta ttggaatatt tttcgctata ccaatagctg gcgtcacaaa gattttactt
    16201 tttaatataa ctaaacaacc ctcagctata agctgagggg ttataaagtg gaatcgatta
    16261 gaaatcgatc atcattcaca ggttcacctt cctgttcatc aatatagtgc tgtatcattt
    16321 catcagttat attacctgaa ctgactgcca tatagcccct agcccacaaa tgattgcccc
    16381 aaaattgttt tcgtaaatga gtaaattctt gcaataaaat tcttgagcta atgcctttta
    16441 aatactgtac taacttgcta agagatattt gcggcttata tgagataaac atatgtacgt
    16501 gatcacatga tattttccct gaaattatat gtacttcatg ttccatacaa atctgcctca
    16561 gtaaatctct agtcctttcc gatactttgc ctatcaatat tctcttccta tattttggta
    16621 tccatataag atgcactttt aaatcatact gactatgact attctttcta taacttctca
    16681 tatttcttga tataaattca ttgctaaagc aatttcatta tatcttccct tcgcctaaag
    16741 gcgagggatt tttgatcccc gaagggggac attaaattct ataaatctag tagattttac
    16801 cgcttggagg ggtaattagt tactatgtca ttcccgcgga gcattgttgc gtggatcact
    16861 tatgtcattc ccgcggaggc gggaatccag aaaaaaagca taaacacaat aagtttctaa
    16921 agctaaaagc ttgctttgtc tcgctttatg cttgatcccc gcctttagct agggatgaca
    16981 ttataataaa ctaaactgtt ataataaata atttacaaaa taatgacaaa cactaaatat
    17041 tacccagaag ttagctcaaa tgctgatttt gctaccatag aaaaagaaat attgaaattt
    17101 tggcaggata ataacatatt ccaaaaatct attgatatta gagaggggga tgctgagttt
    17161 atcttttacg atggtccgtc ttttgctaac gggttaccgc attatggaca tttactaacc
    17221 agttttatta aagacgtata tgctagatat caaacagtta gaggtaaaaa agtagaacgc
    17281 cgttttggtt gggattgtca cggactacct gctgaaatgc aatctgaaaa ggaactcggt
    17341 atttcagggc gtcttgctat tactaatttt gggatagaga agtttaacgc tcattgtaga
    17401 gattcagtaa tgaaatatgc cggtgagtgg gagcaatatg taacacgtca agcaagatgg
    17461 gtggatttta agaattctta taaaacaatg gataagaatt ttatggaatc tgtgctttgg
    17521 gcatttaaag agttatataa taaaggatta ttgtacgaat ctatgcgagt tatgccatat
    17581 tcttgggcat gcgaaactcc gctttctaac tttgaaacaa gacttgataa ttcatataga
    17641 gagcgagcag ataaagctgt aacagttagt tttgaattat gtcatcctga aaatataacc
    17701 gatgtcattc ccgcaaaagc gggaatccag gaaaaattgg atccccccta cgcggggatg
    17761 acatagagta tcgtgtttta gcctggacga ctaccccttg gacattgccg tcaaatctag
    17821 ccttagcagt tggtagcgat atcgattatg cgttagttcc taaaggcgat gtctgttata
    17881 tcatagctgc ttcatctgtt tctaaatacg ctaaagaatt agagctaaaa ggcgatgagc
    17941 aatttacgat aatcaaaggc tcagaacttc aaggactaag ttacaagccg ttatttgatt
    18001 atttcaaaga tcatccgaat agctttaaga tatttgctgg cgattttgtt gttgagggtg
    18061 atggtacggg cgtggtacat atggctcctg ggtttggtga agatgatcaa atactttgtg
    18121 aatcgaaagg cataaagctc gtttgccccg tggataatag cggtaagttt accaaagaaa
    18181 tacctgattt agagggctta caagtatttg atgcaaatga caaaataata atcaagttaa
    18241 aagaacaagg aaattggcta aaaaccgagc agtatatcca taattatccg cattgctggc
    18301 gaaccgatac gcctcttata tataaagctg ttccgtcatg gtatgtaaaa gttaccgaat
    18361 ttaaagacag gatggtagag ctgaatcagc aaattaattt gatacctttc cacgttaagg
    18421 acaatttatt cggtaaatgg cttgagaatt ctagggattg gtcaataagc cgtaatagat
    18481 tctgggggac gcctttgcca gtatggaagt ctgacgatcc gaaatatcca cgcatagatg
    18541 tttacggctc tatagaagaa ctagaaacag attttggtgt taaaattact gatttacatc
    18601 gtccatttat tgatgagtta acggggacca atcccaacga tccaaccggc aaatcaacaa
    18661 tgcgtagaat agaagacgta tttgactgtt ggtttgaaag cggctcgatg ccttacgggc
    18721 aagcacacta cccttttgaa aataagcagt ggtttgagga tcattttctg gcagatttta
    18781 tagttgagta ttccgcacaa acacgtggct ggttctatac tttaatggtg ttatctactg
    18841 ccctattcga tcgtccgccg tttttaaatt gtatatgcca tggggtaatt ttagatgcta
    18901 cgggtcaaaa gctttcaaag cgtctaaata actatgccga tccactggag ctattcgata
    18961 aatatggctc tgatgcttta agggtaacaa tgctttcttc caatgtagtt aaagggcaag
    19021 agctactgat tgataaagac ggcaaaatgg tatttgatac gctgcgttta tttatcaagc
    19081 ctatctggaa cgcttaccat ttcttcacga tgtatgctaa cgctgaccat attaaaggtg
    19141 agttaaattt tacatctgaa aacgttcttg atgtatatat attatccaag ctcaaaatag
    19201 cagtagaaaa gattaaagaa agtttagaca attttgatac tcaaatagct tatcatgctg
    19261 tttcagaatt ttttgaagta ctaaacaact ggtatatcag acgaagcaga gctagatttt
    19321 ggaaaagcga aaaagatcta gacaagcaaa atgcttataa tacgttatac acctgcttag
    19381 agactatggc tattgcgatg tcatcgctcg tgccgcttat ctcggaagcg atatatttgg
    19441 gacttcattg tcatcctcgc gaaagcgggg atccagaaaa atctgtattc ctggattccc
    19501 gcctacgcgg gaatgacata aaggatgtac aaaatgacag tttatccgtc catctttgca
    19561 actaccctaa tctttcaaaa tttgaaataa acagcgagct agtggatact atggatactg
    19621 tattagatat ttgcagtaac agcttattca tcagaagtag tgaaaatgca cgtgtaagac
    19681 aaccgcttag cagcataact attattagca aaaataacga taaattgaaa gattttgaag
    19741 atttaattaa agatgaaatc aatgttaaat ctgtaattta tcgtgatgat ttagagaatt
    19801 atgcagttaa aaaattatcg attaattttc caatgctcgg taagcgtctg ccagctaaaa
    19861 tgaaagatat tatagctgcc tctaaaaaga atgaatggga agcaacctct ggcggcttga
    19921 ggatctgtaa tgagacttta aatagcgatg aatataagct aatcttagaa ccacattcgc
    19981 atattaaagg tgctagcagc tttgcccata atagcagtct gctgatactt gatttagagc
    20041 tgacctctga gttaatagac gaaggaatag ctagagatat tgtgcggtct atacaacaag
    20101 ctcgaaaaaa tgccgatttt gctataacgg atagaatttt aattgatata gatttaccaa
    20161 aaataatcga tatttatggt gagtttatta aagagcaaac cttaggtgaa tttgctaaag
    20221 attttactcc tgatcatatt agtgaaatcg agctagaaaa ccacaaacta caactaaaga
    20281 ttaagaaagt aaactgatag ttaattcttt aatatttagt taatatttta tattgataat
    20341 ttacctttat tactttatag tacgcccgct ataaattaat taaggtaaat tatcatgaaa
    20401 aaatcttcct ctttagctct aggaaatttt tttaaaacta aaaaacaaat tttaaaagcc
    20461 gatattcaaa aacttataaa aaccaatcaa atcaactatg ttgatcctaa acatggaaca
    20521 gcattaaata gagcgattaa gctaaaagat gaaaaaataa taacagagtt attagcaaaa
    20581 aaagttgata taaatgaagt tatttatttt gcaataggtc atgaatatac cctagaagaa
    20641 attaaaacat taatttcctt atcttcatca gaacttcctg atgagtatct ttataaagca
    20701 gttcataaag gtcgtttaga tttagttcaa tattttattg aagaaaaaat tttgatgtta
    20761 atactacaat taataatcct ttacatggag gggctatatt aagtattgcc accatggaag
    20821 aacatattga cgtaataaat tatctcctaa aaaatggtgc tatcgcatct caaggtatta
    20881 tatccacaat actaaaaggt aatgtagaaa ttttagaaaa gctattcgaa tatggtgcaa
    20941 cagctcacga tgattattca gaagatcttg ttgctttatt agtaaatgct gcaataccag
    21001 ctaatgatcc cacttattgc aaaagttcga attctgaaac aaaaaaagac ttatctaatt
    21061 atgtagaaac acttaaattt ttattagagc atggcggtaa tcctaatgct gaatttttag
    21121 aaagaggcac agtaattctt atagcattat ccgcacttat ggatgagccc aaaaatgata
    21181 catataaagc tatatgcaaa ctattaattc aatatgaagc tgatacttca aaatttaaaa
    21241 gttatacaga agctataaat aaactgaaag aagagataat agaagatatg aaagtaatta
    21301 ataaaagtga ttttaaagat gaggggtata tttcggattc tgctgaaact aatcaaccat
    21361 ctaaaaaagg ttctaaatta gtggatactt cttctaaatc tgtattcttt tctcttgaag
    21421 aaattattga gaaaaatcct actactttag gtggcgaaac ggatatagtt aaatccgagt
    21481 tttttaatag ttagtgtcta atcttttacc ctaataaccg taggtcatgc ccgcctacac
    21541 aggaaggctt tgttgcgtgg atactaagtc gtcattgcga gcgaatgaaa tggggtctgt
    21601 cagatttttt gtgtaagtac gatttctcca tttgcccaat tttgtaaatt agtatcacaa
    21661 agtatagcaa attgatttaa agccatcgcc caattcttaa taggcattgt ccatttttta
    21721 gaggcatttg tcaacgccaa aaagattatt ttctgaatcg atttgtcatc tggaaatact
    21781 cctttatttt taataatttt acgaatttga cggttagtgg attcaatagc attagtagtc
    21841 taaatcgcct tcctaatgtc ttccggaaag ctaaaaaatg gagctatgcc agaccaattt
    21901 cgttgccata tgtcaaaaat aactggatat ttttcatccc attttttggc aaagttttgt
    21961 aattctctta atccctctgc ttcatttatt gcagaataaa ctgcttttaa atcagctgtt
    22021 accgctttta gatctttgta tgatacgtat tttacagaat ttcttaccat atgaacaata
    22081 cacaactgca ctatcgtctt tggaaaaatg ctatttatcg cctctggaaa acccttaaga
    22141 ccatcaacac atgcaacata tatttgtgca actcctcgat tcttcagttc tgttactacc
    22201 tgcatccaaa atttacaccc ttcattcttg cctatccaaa ttcctaatag ctctttcttg
    22261 ccctccatat tcactccaat agctagataa accgctttat ttattattac atgattatct
    22321 cttgccttaa catgaataca atctaagtac attataggat atacattatc aagtgctcta
    22381 ttctgccaag cagttacttc ctctaaaata ccatcagtta cctttgatat taactcagat
    22441 gataccttgg tggcatatag ttcttctaag tgcccttgta tttccctaat ggtcattccc
    22501 cgagcatata aggatattac tttatcatca aatccttcaa atttacgcac tccttttgga
    22561 attagttgag gttcaaattc tccatcccga tcccttggca cttctactgt caatttacga
    22621 ccttctggat ctattagagt cttttcataa ttaccattac gtctgttatc tgagtatttc
    22681 tcatttttag aatgtttctc ataacctata tgagattcca tttctttctc taaaatctta
    22741 tttactatct gctttttaat tccctgaaat atcccttctt taccaaatat ttcagatgga
    22801 tcactttgtg atagtatttc tgatactaat ttttctatag ctggatttga tactttgtta
    22861 ttgttcttca tattagctcc atgtaagttg tttatgttat ttttattctt aactattttt
    22921 acaacttaca caaacttcct gacaccctcg aattattaga aaatgatttt taacaattta
    22981 cacaaaaatt atgattgact ctctaaatct gtattctttt ctcttgaaga aattattgag
    23041 aaaaatccta ctactttagg tggcgaaacg gatatagtta aatccgagtt ttttaatagt
    23101 tagtgtctaa tcttttaccc taataaccgt aggtcattcc cgcctacgca ggaaggcttt
    23161 gttgcgtgga tactaagtcg tcattgcgag cgaatgaaat gagcgtggca atccagaaaa
    23221 aataataaaa aatgctataa attagcattt tttaactgga ttgcttcgtc aattacttcg
    23281 taatttcctc gcaatgacag aaaaactgat ccacataggc aacacctcct cccaataaca
    23341 atatttactc atcccctatt tttaatgcag caataaaggc agattgtggg atgtcgatat
    23401 tgccgtactg cctcattctc ttcttaccgg ctttttgttt ctcgagcagc ttacgcttac
    23461 gagttatatc accgccataa catttggata aaacatcttt acgcaatgcc ttaatagtct
    23521 cacgggcaat aatacggctg ccgatacttg cttgaattgc aatatcaatt tgctgtctcg
    23581 gtattaaatc ctttagcctt acacataacg ccctacccct ttgctcagca cgtgagcgat
    23641 gcacaattgt cgataatgca tcaaccgcct cgccgttaac taaaatccca agcttaacaa
    23701 gttcggaagg ttcgtatgta tccatttgcc attcaaaact tgcataacct tttgagcaac
    23761 tttttaaccg atcataaaaa tcatatacta tctcatttag tggcaattta tatactactt
    23821 ttgccctatt tgctatatag ttgtgatcta actgaattcc tcttttttca gtgcaaagcg
    23881 ataataccgc acctaaaaac tcatcaggta ccattatagt tgctttgatc caaggctctt
    23941 ccatcgagtc aattttttgt aagtcaggta aatcagcagg attatgaatc tctagactct
    24001 caccctcacg catatgaatt ttatacacca cgcttggagc ggtagtaatt aaatctaaat
    24061 caaactccct acttaaacgt tcctgtatga tctctaaatg tagtaaccct aaaaagccgc
    24121 atctgaaacc aacccctaga gctgatgagc tttccatttc atactcaaaa cttgcatcgt
    24181 taagacgaag ttttgccagc gaatccttta aatgctcaaa ttcggcacta tccgtcggat
    24241 aaagcccgca gaatactacc ggcaagtttg gtttaaaacc tggtaaagct tcaaggcaag
    24301 gttttttctc atcggtaata gtatctccaa ccttacaatc tgctacctgc tttatagaag
    24361 cagtgaaaaa gccgatttcc cctgcatgca gaacatccga aatatgtttt ttaggagtga
    24421 aatatccgac attttctatt gtataaaccg aatttgtcgc catcattttg actttcatat
    24481 ttttacgtaa tgatccgtca ataacacgca ctaaaataac cacaccaaga tacgggtcat
    24541 accaactatc aacaagcaat gcttttaaaa tatctgtact actctctttc ggtggaggca
    24601 acttatttac gatcgcttct aaaactaagt caatacctat accacttttg gcagaaatca
    24661 gtactgcctc acttgcatca atcccaatta tatcctctat ttgttgtttt acctgctcag
    24721 gttctgacgc cggaagatca atcttattca gtaccggcac tatttcatga ttattctcaa
    24781 ttgcctgata aacattggta agagtttgtg cctctacccc ttgcgtacta tcaaccacta
    24841 acaacgaccc ctcacacgct gcaagcgatc tactaacctc ataagcgaaa tcgacatgcc
    24901 caggggtatc catcaaattt aagtagtaag tattgccgtc tttagcctta tatacaagcc
    24961 gcactgtttg ggctttgatc gttatacccc gctccttttc aatatccatt gaatctagta
    25021 cttgctggct catttctctt gcctgcaagc cgccgcaata ctcaattaac cggtcagcca
    25081 aagtagattt gccgtgatcg atatgagcga ttattgagaa gttccttata tatttttgat
    25141 tattcataat tattgtgata taatttgcgt ttgtttattg gggtcattac catctcacaa
    25201 aggcacggta ttattgcacg ccctatatgt cattcccgct tttgcgggaa tgacatataa
    25261 tataacaaaa ccaaaatata taacaggaaa aaataatgcg agcagaaata gagaattacg
    25321 ttaagaaaat tgagcagtct ttagaactgc ttcggaggtc actttgacgt cgaaacgtca
    25381 tcagctagac tagtagcgtt agaggagtta gcggctagtc ccgatctatg gaatgatcag
    25441 gctaatgctc aaaaattact acgagaaaaa agcaatctag aagaacaatt aggagcttat
    25501 aataaaatta agtctaatct aaaagatgca ttagagcttg aagaaatggc tgaagctgaa
    25561 aatgatcttg agataatgca gcaagttgag aaagatttac aaaatttaag cactagtgcc
    25621 gcaaaatttg aaactgagtg tttgttttca ggtgaggctg ataataataa ctgcttttta
    25681 gaaataaatg ccggagcggg aggaacagaa agtcacgatt gggcttctat tatgatgcgt
    25741 atgtatttac gttttgccga aagattaggc ttcaaaactg agatcattaa tatgattaac
    25801 ggcgaagaag caggcataaa atcatgcacg attaggataa tcggtaagcg tgcttatggc
    25861 tggcttaaaa ctgaagcagg cgtgcatagg ttggtgcgta tttctccttt taatgcggca
    25921 ggcaaacgta tgactagctt tgccagtagc tgggtctatc cagaaattga cgacaatata
    25981 gcaattacca ttgaggataa agatttaagg atcgatactt ttagagcatc aggagcggga
    26041 ggacaacacg ttaatactac cgattcagcg gtacgcatca cccatatacc tacaggcact
    26101 gttacacaat gccaaagcga cagatcgcaa cataaaaata aagctcaggc tatgaaaatg
    26161 ctgcaagcta aactctatga gcttgaaatg caaaaacgca ccgatagtgt taacgagcag
    26221 aatgccgcaa agacggataa tagctggggg catcaaatta gatcttatgt tttacagcca
    26281 tatcaaatgg taaaagattt acgtaccgat tatgaaacct ccaacacaaa aggcgtactt
    26341 gatggcgatc tcgaaaaatt cgtctcggca agtttagcga tgaatgctgg cggtaggata
    26401 taaaatggat caatttttcc gtcattgcga ggagatgcgt agcatcgacg cggcaatcca
    26461 gttaaaaata ctaatattat tttttctgga ttgcttcgtc aattactccg taatttcctc
    26521 gcaatgacgg aaaatagtaa taccagttac caaaagttat tttgcttgat attacgatta
    26581 agccgtgata tgtctctccc atatttcaac ctaattactt tatcacaata tgaaaagctg
    26641 caaaaatttt aatatagcta tttctgtaat tattatagct atagtttcag ttctaggatt
    26701 tcagcattat caaaaaatta ctcaagatcg gcattttgag caaataataa ctgatcttaa
    26761 taatttagag gttaataatg aacaggtact taagagtttc atttcagaga tacaaaatat
    26821 ttatgtaacc gaaaatcccc aaatagacaa agatataaaa tatgtatggg ttttatcagc
    26881 aagacattct tataacaaaa tgcctattat ttctcatacc caaaatatag gggctgtaga
    26941 taaagaagat ggctgtaata gaatgagact tggtattgaa attgcaagag aagtagctgc
    27001 taaaaagctt aataagcaaa tatctgattt gacttatcaa gaattaaagg agcatggacc
    27061 gataattcta tttaatggcg gagcttatga taacggttta ttaaaagaag ttctcgataa
    27121 taatcaaatt aaagattatc caaaagagaa tttttatatt tttgcattac cgaaaaatca
    27181 ggctaacact ggcggacagt ttaaaacttt atataaagaa catgaggaga gtctatcata
    27241 tattttgtgt aaattgtaaa gcaacagaga aagaaatact gttaaaatac aactagaaca
    27301 aaggtaaaaa atatggctaa gaaaatagaa gctggtgtta gaagtgcaga tataaataat
    27361 aagttagtag aggaaatatt atcccaatct aatcctaaag agttatttgg aaaggatgga
    27421 ttgtttcagc aattaaagaa gaggttagta gagagaatac tagaggacga gctaagtcat
    27481 gaattaggtt attcgaggca tagcaaggca tcaaagcaag atagcaatcg tcgtaatggt
    27541 acgagcgaaa agacagtaat agatgacagt ggtcaaaaga tagtacttga tattccaaga
    27601 gatagagaca atagttttga gcctcaatta attcctaagg gagttagaag attcactgga
    27661 tttgatgata gcgttatttc actttatgca agaggtatga ccatgagtga gattcaatcc
    27721 catttagagg aaatgtatca tacagaagta tctaaggagc ttatctcgac tattacagat
    27781 ggagttatgg aagaggtaat aagatggcaa gcccgagcat tagatagaat atacccaatt
    27841 gtatatttag attgcatcat ggtaaaagca agagataata atatagttat aaataaggct
    27901 gtttaccttg ttattggtat aaatatagaa ggcaagaaag agcttttggg tatttggatt
    27961 agcaagaatg agggttcaaa gttttggatg caggttgtaa gcgaattaaa gaaccgaggt
    28021 gtagaacaaa tttatgtagc atgtgttgac ggtcttaaag gttttagaga tgcaataaac
    28081 agtgttttcc caaataccat agtacaactt tgtatagtac atatggtacg taattcttta
    28141 aagtacgttt cttacaaaaa tcttaaagaa gtagcagctg acttaaaaca aatctataca
    28201 gcaaataatg agaatatggc taatttagca ttagaagagt ttgctaaaaa atgggatagt
    28261 aaatacccag ttatttctga tatatggata cgtaattgga gtggtatagt acctttcttt
    28321 gcgttcccta aagagattag aaaggtaatc tatactacca atacgataga atcggtaaat
    28381 agacaaatcc gtaaaattat caaaaataaa ggggttttcc cagatgataa atctatcaca
    28441 aaaattgtct acttagctct taaacatgct gcaaaaaagt ggaccatgcc tattaaagaa
    28501 tggtctcttg ctttgaatca atttgagata ctatgtggaa attttaaata tgaattatta
    28561 gaaaatgatt tttaacaatt tacacaaaaa ttatgattga ctccaaaatg aatttaaata
    28621 acgagttaaa attttaatgc gttaattaaa tcgcttttat acctccaatg tgctgctccg
    28681 ccgctttcgg catgataatg catattttca tcgcgtatct gtatttctat actatattga
    28741 tcttcagtta taataacagt atgtaaagat tggtaaccat ttggtttagg attatcaata
    28801 taatttttta gcttatcttt ttcatactca tataaattat gtactatttt taaagtttta
    28861 tagcattttt cttcatctaa taccactatc ctaattgcga agatatcagt taattgttct
    28921 atttttatcc ccttacgata caatttatat aaaattgata cgggatgttt aattctacct
    28981 gttattttag cggtaatatc atgtttagat aaattatgac ttaaatgttt aataactttt
    29041 tgaaacaaca ctacctcctt aatttattag cagtagcaaa tcaatgttta taattgctat
    29101 tataaagaaa agttgtagaa atcaaggttt gaggtcattt cctcgcccga tttcaaaata
    29161 aaattattat ttatcttatt ataaagatta taagcttttg cttaattcaa ccaactaaac
    29221 aaccctcagc tataagctga ggggttataa agtggaatcg attagaaatc gatcatcatt
    29281 cacaggttca ccttcctgtt catcaatata gtgctgtatc atttcatcag ttatattacc
    29341 tgaactgact gccatatagc ccctagccca caaatgattg ccccaaaatt gttttcgtaa
    29401 atgagtaaat tcttgcaata aaattcttga gctaatgcct tttaaataat gtactaactt
    29461 gctaagagat atttgcggct tatatgagat aaacatatgt acgtgatcac atgatatttt
    29521 ccctgaaatt atatgtactt catgttccat acaaatctgc ctcagtaaat ctctagtcct
    29581 ttccgatact ttgcctatca atattctctt cctatatttt ggtatccata taagatgcac
    29641 ttttaaatca tactgactat gactattctt tctataactt ctcatatttc ttgatataaa
    29701 ttcattgcta aagcaatttc attatatctt cccttcgcct aaaggcgagg gatttttgat
    29761 ccccgaaggg ggacattaaa tttatacagc tgagattata ttattttgta gaaatgtaaa
    29821 gaaatttgtt tatattttat atttaacaca agcgatgaat ttactttatt tttatgtcaa
    29881 atttaaaaac caaaattaat gagttaatgg ctcaaagaaa aatgagtgct aaagatattg
    29941 aaaatttaac aggactaagt agaaatactg ttaatagtat aatatttggt agctctaaaa
    30001 accctggcat ttatactatt aagcaattag caaatgcttt aaatgttaag gtagaatcct
    30061 taatttctga tgataaagaa attcaatttg atattttaaa acccgaacag ataaaattat
    30121 ttggcgaagt tgtaagcctt actacaaata tcatttccga caaaaatatt gatttttcta
    30181 tgcataaaat tacttactat tatacaagaa gtatatcaat gtgctttaaa aggtaagtca
    30241 gaagaagtac aaaaacattt agcagaatat ttaatggata tgcatataga ctctacaaac
    30301 aaaatttaaa ctatttttcg tcaagagttt attgcgtaga ttgggagttg tcattacgag
    30361 cgggcattgt tacgtagatc ggtttttcgt cattgcaagg aaaaactata agttttgacg
    30421 aagcaatcta gtaaaatgca tagcattttt attgtttttt ctggttgcca ccctccttgc
    30481 aattgtgtag cttatgacga gaaaaccgac ccatgcaagc aaaacccttg cacattacta
    30541 actagcgtca attcaaattg taaaacattt tttctaattc ttctaagcgt tgttctattc
    30601 tttcaatatc tttatctgtt acgggggttt ctaataaatg tgcaacttca tcttttagaa
    30661 tatttacttc tctttcaatg aagtctaaat taatattgtg aatgattttt ttattttgat
    30721 ttgacatttg atggctcccg attaattaaa accaccaatg aatgaaactt tggtggtcgg
    30781 ggaggtaaga aaaccgttac aacagtttac aatagccttt aggtttaagg tgcatacctt
    30841 aaacctaaag gctattgata ccccgaccgt aataaagccg aggatagtat catttaatgg
    30901 tagataccca ccatgtaaca agagattctt acatcccaaa atagcttaat agctatttca
    30961 gttacaatgt atacttaact ccctaaaaaa gtcaattggc aattaagttt tattatttta
    31021 ctaaaagcca ttaatgctta aaattttaca aactattagt tgtttttttg ctactactat
    31081 ttttatttct aatattagtt gtaaaattta tttagagtat ctataatcca aaaaaattaa
    31141 tatgaaatac aatgaattta ataaattatt agtatcaaaa gttattttta cttactaccg
    31201 tggacaagaa actagattac accgaaggtg ttttccgatc cacgcaacaa tgccatcacg
    31261 gaatgacagg gaaaaatgat ccacgcggag taagccttaa gcgggaatga tatatatagc
    31321 atttttcaag ccatacaata atgctataat ttccttgcaa tgacgggttc ttttttaaca
    31381 actgtcctgt actattcgat ttatcatgca ttgattttat taaaaaatta acttgataat
    31441 taataataac tcaattatta ataaactcat taataataaa actaaacaac cctcagctat
    31501 aagctgaggg gttataaagt ggaatcgatt agaaatcgat catcattcac aggttcacct
    31561 tcctgttcat caatatagtg ctgtatcatt tcatcagtta tattacctga actgactgcc
    31621 atatagcccc tagcccacaa atgattgccc caaaattgtt ttcgtaaatg agtaaattct
    31681 tgcaataaaa ttcttgagct aatgcctttt aaatactgta ctaacttgct aagagatatt
    31741 tgcggcttat atgagataaa catatgtacg tgatcacatg atattttccc tgaaattata
    31801 tgtacttcat gttccataca aatctgcctc agtaaatctc tagtcctttc cgatactttg
    31861 cctatcaata ttctcttcct atattttggt atccatataa gatgcacttt taaatcatac
    31921 tgactatgac tattctttct ataacttctc atatttcttg atataaattc attgctaaag
    31981 caatttcatt atatcttccc ttcgcctaaa ggcgagggat ttttgatccc cgaaggggga
    32041 cattaaaaat tatatgcatc caactcatat caaatttatt acacctaatt ctaaagactt
    32101 ggacattttg tgtgtagcac tttctcttgt taaaacttca gatcaaataa atgattttaa
    32161 aattcttgtt aaacaagctc ttaatcaagg gtttgatatt aatatgaaag atggagatca
    32221 ttgcactctt ctatattatt cctgtacact aaaattgtat gagatagctc aatttctttt
    32281 agaaaatgga gctgatccta atattagaaa tactgtatat gatcagatta cgcctttgtc
    32341 tattgtaaga gtacacccaa aaacaaaaca agattatgat aaaagtttta tagtcaagca
    32401 gttacctaag cagttaattg ataaaaccga agtatcagaa tttgagctaa ccggtaaaac
    32461 agctgaagtt acatctgaaa tagcttaaat tttctacaaa gtataagggg ggcaaaatgc
    32521 cccctctttt taatcttcct attttttaga tttatctata taagctttgt tactaattaa
    32581 acccatgcca taagttttac aatattcaag catttcaatt gaatcaggat gctccgctcc
    32641 aaaatctata atttgtggtt tagcaaaaaa cttatagtta agcgtgtctt ttcttttgca
    32701 tgcaaccttt gctcctttaa gatttacctc acttacttgt gctacatttt tataatttct
    32761 tctataaaca ttaaaatata tacctcgtgc atccatatag ctatctaaag cctcctcaag
    32821 cttatcactc gcaaataata tatcccctct tattgtgcat gtaatagcta ttatagggtt
    32881 gaatacatta ggtattcttc tactcataaa gcttttatca ttattcttaa aaatctctat
    32941 tgctttatct gcatattcta aagctttatc tttttcacct aaaccaaata atgctattgc
    33001 tttttgagta aatattctac caaatattat attggtttct tttttacacg cttttgcatg
    33061 ttatacactt gctctacttg agtaagagct tccttatatt tacctagttt atttaatgct
    33121 tcagatttgg ttaaataatt accagtgaga aataaagcat ctggagataa tccattagaa
    33181 ataatagctt gaatagactt attactcttt tctagtgctt cattatattt cccttctaaa
    33241 aaagataatc ttgcttcagc tatatacaac attgctctat cagaactatc ttctaacttt
    33301 tcgtctaatt tttgatttaa aatttctata ctttttcgtg cttcctcaac atttcctact
    33361 gaaatatata caagtgctaa accaaatact acattagctt tcatttcttc atatccttta
    33421 acatcttcaa ataccttgtt agatttccta aaatattcta tagacctctg ataattagaa
    33481 gattttaagt aatacgctcc tattaagttt aaatattcag catatactct tttttcttca
    33541 ttgttcatta accataattt atattttcca tctatatcgt ttttatcaaa ccaatcaact
    33601 aatttctttc cacctactag atcataagaa ttatcacact gcactatctg ctttagtttt
    33661 aactccaata atttataagt acctatatta tatttttcag cattttgcgt cattatctca
    33721 atattttctg gtactgtttt agcgtttcta tacataaatg cttttactcc accttgcggt
    33781 gtaccattaa taaatttagt aactgcctct tctagatact tactattatt tgcactattt
    33841 ttttctaata ttttctgtgc aataacatca tgcagttcaa aaacaggatt atcctcacta
    33901 gcatctatat ttgttattaa agcaaatttt gatagctcaa aaatatcatc attaagatta
    33961 tctttattat cggtaataat cccaagaaaa tctttggaaa aactttgatt attgagtaat
    34021 gctattttac ttagaagttg tttagcacta gaacttaatt gcttaatcac cagcgatata
    34081 ttataatcta ttttatcgtt agatttctgt atttgatgtt tatatttttc tttatctaat
    34141 ccaggaacat tatttaatat ttgtgctcct tgtactatca atactggata acctttaaat
    34201 tcttgtacca aaaattctac taaattatta tctttgtcca acaaaatatt attagcaagc
    34261 ttaatagttt cgggcttttc aaatggtaca gctttgacta tataaggcat catatcgcta
    34321 tcttgcgagc aaaatataat attgccgtta tgctcccaat taataaaatc ttgtactttt
    34381 ttattctcac ctacttttaa attatcaaat actaataacc atttatcact ttgccctaga
    34441 tattccatta actctttttt tacattagct gcttcttctg caattacagt tttctcttca
    34501 gctttgttaa tagcttttgc tagctttaaa agttcatcgt taatatttaa attgcaatca
    34561 ataaaccaga tcaaattata attatcctta tttccataag catacattct agctaactga
    34621 gttttaccca tcccgctaac acctacaata cttgtttgcc tctatttttc taaattagtc
    34681 tttatttgat ttagtggctg aacgtgattt ataaaatagc tgactggtgc aactatatta
    34741 tttactttgg cttgagcgaa taaatttaaa gggatgatag atattatgaa taataataaa
    34801 aattttttca ttgcttttcc tttattttag ttgtcaatat aacttatatt tggtgtcaaa
    34861 taattttaat taactaatca agaaagagct taatttctct actaattata tgactttaac
    34921 aaacgttaac gtaactctta tttgtttata aaaaagtaat ttttagtgtt gagcaaattt
    34981 atactttttt tatcaaaagt caataagaaa ttttactgga ggttaaagtt taataataac
    35041 taaattttgc aacataaagt ttaaaaacat tcatcattat aattttttac ttttcatttt
    35101 gattataagc tggtacaaga attgttttaa ccaactaaaa taaactttta tggaagattt
    35161 aagctcttgg aaagaaaagt ttgaagaatg catttatgct aaaaaacttc tcaataaact
    35221 caaatattta aatactaaag tagcaaaccc tgtaaatctt gaagaaatca agaaagcaat
    35281 atattatgct cgtaaatatc atggcttgca aatgcgtaag tcaggcgatc catattattc
    35341 ccatccggtt gaagtggcaa ttatggtggc agagtttacg gcaatggaag tacctaaact
    35401 ttacactggt ataatgatgc aagcagcact actacatgat actatcgaag atacggcatt
    35461 aactgaagaa atgattgtcg aaatcttcgg ggaagaagtt gcaaaacacg ttgaaggtct
    35521 aacaagagtt aaatcttatg gaaaaattac cgctgaagaa agtttgaaca tattagttaa
    35581 acaaaaacga tatgatacag ctttaataaa attattcgat cgtatccata atgttcaaac
    35641 cttaggggct aaatcacctg aaaaagctaa aaaaattata gaggaaactt taataaattt
    35701 tgtaggaaca gctctatatt tagaagttcc taatataaaa caacaattga ttagattatg
    35761 ttataaaaat cttaatttta tgttatttcc cgatgaacct gaaatagttt ctcaggataa
    35821 tttccaatct cttgttccag tttttggaaa aagcttaccc cataaccaaa acctatggta
    35881 actggaacta aaataactaa taatccccaa tacccaaaat attcagttaa ataaattata
    35941 caaaacgaag ttattacata cataacagcc cgagataatg caaaagaaaa actaacataa
    36001 gtaaaacgct ttaaaattgg taaatgctta taaaaaattg ggaaagcagg attaataaaa
    36061 caaccaaata acataataaa tgattgtatt aaaaatatat gagttgaact cgtggcttta
    36121 taaaataaat aagggcatgt tacaacaaaa ataacaaata ccgataactt tatttttaaa
    36181 atttttaaag gataaatttt agtgcttaaa tatattaata aaaaagctcc taataattct
    36241 actacagaaa caaataaatt ttgatgtata acttgctcgg gagtaaaatt aaagttattt
    36301 cttaagatat caccactata aatatatgtg aggtaaaaac ctaaaggcca tgcacaatct
    36361 gttaaaaaaa atgccattaa cttttttata cttgagcttt ctttaagtaa agaaaaattt
    36421 tctattttct tcttatctat attagccttt tctaaagttt ttaccagttg acgttttgca
    36481 tctacaaatt cgggagtttc tctcaaggca gtccttgcaa aacccccaat taaagcgatt
    36541 cctgcacctg cccaaaatgc catacgccag ttaaacccaa acgaagtaac aagtgcagct
    36601 atacctaaag cagcaaatcc tcctaataca aaacaacttt ctaaagttgc cacaacagaa
    36661 tattgtatag gaggctttac taattccgtt aagtaaagat ctgctccgat tatttccccc
    36721 atagaagaaa gcccttgaaa tacacggcaa gctgtcatta tccaagcagc tgctacacct
    36781 atttccgcat aagtaggtaa gttagccata ataagacagg atatagacat cataaatgta
    36841 gtcattatta ctgtagtctt acgtcctata gtatcaccta tccaaccaaa tactaaagct
    36901 ccgataggtc taaaaataaa tgtagcacaa aaggctgcag aagcataaag cttagcagta
    36961 tgcggctctg cttcaggaaa aaacagttca ttaagtaaca ccgccatatg aacaatatag
    37021 catgagatcg aaatattcga gaaatgtacc tacagatagt aagcctatgg cttctttttg
    37081 attgcgagtt aaactaactt gctctttttt gtgacccagc ataagttcct tacaaaaaat
    37141 tggattgtaa agaacttata cctattttat agcaaaatgc gagctatttt ttcaaaaaaa
    37201 ataaaaaaac atcaaatata tatttttttt gggtcttttt gcaggggtta aaacatgctt
    37261 tagtgatcct tgcgtggatc atttttccct gtcatcccat ggcagcattg cccgcgtgga
    37321 tcgaaaagca tcctaaggta gtcatcccgt ggcttgctaa ctagatccag aaaaaagcga
    37381 gatgaatcga gcttttagtg ctagaggttt aacgtattta agttttttta ttactggatt
    37441 cctgctttcg caggaatgac accggaacca cgcaacaaag cctacgcagg aatgacatca
    37501 gagtcagaca acaaactagg aaaagtcgca gcatgacagg ggtaaatgat gcacgtgggt
    37561 aatggttatg caaaaataac acagctacag aataatattt tattttagcc taataattct
    37621 actttataag tatattcgtc aacattatta aattctacct taggggctat ttgcactaaa
    37681 caaccctcag ctataagctg agggttgttt agttcatacg ttctttttgc aaaatcaata
    37741 tcttgctggg cttttctttc agcttctttt ctttcttctt cattaagata ttcgccacgt
    37801 gctaatctct tttgttcttc tgttaaagaa ttaggatcat taatcatttg attcaaaagc
    37861 ttattatcct cttttaaacg atctaatgat tcttttttaa ttttctcgta ctcggtccaa
    37921 ttcttctcta tcctagcttc cctttctata tgctcttgat gttctcggat ggcttcagga
    37981 ctttgaccct ccatattcaa gcctttttca gaagcttctg aatatatgat ctgctcggcg
    38041 ttttcttctt ttttagaaat ggaggattgg aggtttttga tttggtctaa taattctcga
    38101 ttattagtgc tggacgcaag acccgcagcg gcactagcta aacgtgcgag ttcggtagga
    38161 ttgttagtgg ctgtaagtgg ggctctaatg gcattgagat cattttttac ttgagcatca
    38221 tcttgtttat tttgagcctg gttatcattt gacttgctca aattattatc tttgacctgt
    38281 gtatcatttt ccttattttg aatttgatta tcgtctgact tgcttaatcg gaattttgat
    38341 tttgcataaa tatgaacctc tgaaaaaatg tttattagac tcggcttaag tttccccgtc
    38401 attatgtcat tcctgcgaaa gcaggaatcc agtataaagc gagcttttaa tttaaagaac
    38461 ttgttgcttt taagtttatt tttctggatt cccgcctccg cgggaatgac atcagaatca
    38521 ctcaacaatg ccgccacggg gcaacatatt actttactcc accacctccc ctatttgctc
    38581 tatcggctct aagccgtata gtgatatcat gcgttcaagc actcttccgg cagtaggggc
    38641 agcagtccag ccagctgttg caaagccaaa cgtttcttta gtaggttttg gctcatcaat
    38701 cataatatag ataacatatt caggctttga ggctggcagt aatcccaaaa atgaagtagt
    38761 acgactattt ttaagatatt tctttttacc agcattactt gataatttct cagcagtacc
    38821 ggtttttcca ccaatcaaat atccttttac ctctgccctt ttacctgtcc catcttttac
    38881 cacagttcta aataactgcc tcatttgctt tgaagtattt tcgctaaata ctcttgtccc
    38941 ttcaactttt tcatcatctc tttttaacaa ggtaagatcg tataaaatac caccatttac
    39001 gacaggtagc attgccctaa caaaatgtaa aggactaatt gaaataccat aaccataaga
    39061 catagtagca ctagttaatt cattccatct tttttctgaa ggaaaaagag gagtacctcg
    39121 ctccggcaat tctatttgca cttgatctag caaacctaat ttctttaaat atttcctgaa
    39181 attattttta cctacttcaa gcataatctg acttacaccg atatttgaag aatgcagaaa
    39241 aatatccggt acactatgcc acccttgtct tggggtataa tccttaatct gaaaaccacc
    39301 gactttcata tagcttatat cataagcatc attcatattt attgcaccag tatcgaaacc
    39361 gaccgccata gtcaaagatt taaataccga acctatttca taaattccaa ggcttgccat
    39421 attaaaaagc tgttgaggct ttgcagcact tggataatgt ggatcaaaat ccggtttact
    39481 aactaaagct aaaatttcac cattattagg attcgcaata atacccaccg ctcctatagc
    39541 actaaattgc tttaaagtct tgtcgatctc ttcgctcaag atactttgca acctaatatc
    39601 aattgataat ttaagcggct ctttctgctt tcctggctta tttaaatcaa gatcggaatt
    39661 agttaaatat ttatcataag caagttcgag tccgctaagc cccgccatat ccctaccaac
    39721 ataacccacg atgtgcgatg ataagttaga aaatgtgtaa atacgctttt gttcttcttc
    39781 aaaatcaaaa ccaagcaacc caagactcat tattctttct tgctgactag gcaataaatc
    39841 ccttttaacc catataaaac ttttattgga tttaagatca gcaagtagct tagccttgtt
    39901 gatatcgggc agaatctcag ctattttttt tacggaattt tcgggatcaa ttactatttg
    39961 cggattggca aataatgacg cagatggcaa atttacagca agcaaattat cgttacggtc
    40021 gactatttct tttctaaact ggctattttt ttttaaagcg tggaggtttt tatcgtaaac
    40081 attagtagca actattataa gcctgtaaga taaggtacaa aaaagaatag aaaaagcacc
    40141 aataactatc aataatcgga tttttgtatt tttactacaa acattccaaa atattaaact
    40201 cttaatatca ggtttccact tttctaaaat ctgtttcata ttaatttgtt ttgtttcaag
    40261 tagatgcttt gaaataaaat atggatagac gaagttcaac ttgaaaaaga gcaaggagtc
    40321 tgtaaaccga agagcggagc gtacatttag tacgtgagca tctgaggatt acaaagacaa
    40381 cgcagccaat tttttaagtt caacgagtat atcatttctc tcggcttgaa actgtctgta
    40441 tatatttatt atttgtaatt cttttatgtc tccgattatt attgctttta aaaatattaa
    40501 tatcttgatc aaatctaata tttgaggcag taatcggtga taatggatct cttaccattt
    40561 gacaaggttt caccgtttgt aattctaaat aagcagttgc aagatttttt aatcttgctg
    40621 gcgagatgag ataagctttt tctgctttca aaatatgaat attattattt tcgctattta
    40681 tttgttttaa aacactactt aattggtaat caagggttga aactcgttcc ttaatggtaa
    40741 acaagctgca aaccgctaca attatcactg gcaatactag gtaatgaaat ttcttaatac
    40801 tcataattat attttttttg ctgctcttag ctttgctgat cttgccctta catttagaga
    40861 tatctcttta tctgatggta tttccgcttt attagtaata atcttaagcc atttatctgg
    40921 gttcaatata atatcttctt tagcgtattt tgaccttgct actggctttt ctgaattttc
    40981 tttgaaaaaa ttcttaacta ttctgtcttc taacgaatga aacgaaacaa taactaaacg
    41041 accatctttt tttagtatgt tttttacatt cgctaagaac tgctcaagct ctccaagttc
    41101 gttatttata taaatcctga tggcttgaaa agtcttagtt gcagggtcaa ttttaccttt
    41161 tctaaaacct atgcagctac gcactatatc agctaatttt ccagtactat caatccttgc
    41221 ggcttttctt acttctacaa ttttcttagc aattcttcgg gaaaaagtct catcgccata
    41281 tttataaatt acatccgcaa gatctttttc ttctgcggta tttataaact cttcggcact
    41341 aagcccctgc ccgctcatac gcatatctaa aggtccatca tgtaaaaacg aaaatccacg
    41401 atctggtata tcaagttgca tagaagaaac acctaaatca agcactatgc cgtcaaattt
    41461 ttttgattcg agctttgcaa aacaattacc aaaatttgtt tctacaaaat caaatctatc
    41521 tttataatta tgttttatct cttctgcttt cttaatgaca tttggatcac gatccaaagc
    41581 tgtgacataa caatcacaat tttctaataa cgctttacta taaccacctg ctccaaacgt
    41641 gcaatctaag taggattcac cagttttttg tgctaaaaac ttcagcatct cgtttaacat
    41701 tacgggtata tgaggctgtt gcatcaattc gtattcctta aagttaaacg tttctcgtga
    41761 gcaagttttt gagcagaagc taaataatct ttgaaattct gcggttgcca aatctcaaaa
    41821 atcactcctt tacctacaaa acatacttga tcttcaatac ccgcatgctg cattaaagat
    41881 gcaggcaata ttactctgcc ctccccatca aatgaaagct gtacagcttc gccaaatatt
    41941 atagtctcaa aagcatcacg ctcttcagaa tacggatcaa gcgactcaat catctgtctt
    42001 agtttctcaa tatgggatat accgcaagct tctatacaat tatttctaat agacggataa
    42061 gcaattatcc cattaaatac ttctttccct aataccgctc gataattcgc cggtactgat
    42121 accctaccct ttttatcaat attaatattg ataaatttcg ataaaaatat attcattggt
    42181 attatttggg ttatcttggg atttaatggt aaattacagg atattatagg aattaaccta
    42241 agtcaaggga ttttagtgta tagaatttaa actaaacaac cctcagctat aagctgaggg
    42301 gttataaagt ggaatcgatt agaaatcgat catcattcac aggttcacct tcctgttcat
    42361 caatatagtg ctgtatcatt tcatcagtta tattacctga actgactgcc atatagcccc
    42421 tagcccacaa atgattgccc caaaattgtt ttcgtaaatg agtaaattct tgcaataaaa
    42481 ttcttgagct aatgcctttt aaatactgta ctaacttgct aagagatatt tgcggcttat
    42541 atgagataaa catatgtacg tgatcacatg atattttccc tgaaattata tgtacttcat
    42601 gttccataca aatctgcctc agtaaatctc tagtcctttc cgatactttg cctatcaata
    42661 ttctcttcct atattttggt atccatataa gatgcacttt taaatcatac tgactatgac
    42721 tattctttct ataacttctc atatttcttg atataaattc attgctaaag caatttcatt
    42781 atatcttccc ttcgcctaaa ggcgagggat ttttgatccc cgaaggggga cattaattga
    42841 cttgaaatat aaaatgaagt agataaaatt agtttaaaaa attaaggatt tttaaattaa
    42901 aagttgatga tattattaat gaaaaaacaa gttctttgga actatctaaa acagataaag
    42961 agaatgaaaa acgtaaacct ggatattggg aaaggaaagt agttataaaa gaagattttg
    43021 atcaattacc tgacgatttt atggagtttt tcaaataatt atgattaaat atttactaga
    43081 tacccatatt ttattacgat ggctaaataa caataaggtt ttaccaatta gtataataga
    43141 aattatagct aatcccaata acataatttt tgtaagtagt gtaaacacat cggaaattac
    43201 tattaaaaaa tctttaggaa aactagaagt tccagatgat ttagaagaag ctattgaagc
    43261 taataaattc caaaaattac ctattactat tgaacatagc acttacatca caaatttact
    43321 ttcttatcat agagatccat ttgataggct attaattgca caagcaatag tagaaaaact
    43381 aaccttatta actcttgata ctcaaatgct taaatattct acacatatag aaaaactaaa
    43441 ctggtttttt ctaaacttaa ctttattctt cgcttagcat caataaaatc aggtgtttct
    43501 ttaagtgttg tacgtgccat agtaccggta attgcaacta atgctccgaa caagaaagca
    43561 taacgccaat ttaaatttcc ggaagttaca atagtagcaa caccaagtgc gactaatacc
    43621 cctaaagtac caaagagggt aattaacgct acagcaggat actgcactgg aggctttacc
    43681 atctctgtaa tataaagttc agccccccct gtaacttcgg tagcagaaga tataccttgc
    43741 aaccctctaa gaagagtaat aagcactgtt gcagtaaaac ctatttcctc ataagaaggt
    43801 agaacaacta tacctataca agtacctacc atcattatgg ttgtaattat aattgttggt
    43861 ttacgtccaa tattatatcc aatccagcca aataataaag ctccaaatgg tctaaataca
    43921 aatgttgaac aataagcaaa agcagataat acttttactg aataaagatt atctggagag
    43981 aaaaatattg tattaagtag cacagccata tgaacatata gcatcaaatt aacatattct
    44041 aagaaagttc ctatagatag taaacttatt gcttgttttt gatttttggt taaacttctt
    44101 tgctcttttt gatatcctaa cataacttcc ttataaaaaa taaactgcaa aaagagttat
    44161 atttttttat atggaagtca ataaaaaagt aaaaaattag caagaaatat ttacaaaact
    44221 taaagcttct ttaactaatg gaatagttat ttttctctta gaagttaacg caaagttatt
    44281 gatatactct aatatttcta aaattttgtt atattctcta ggcaaattca ctaataaaaa
    44341 atctattact atttgtgata ttgttacaga agatgtagca aaatgtttaa atattaaaat
    44401 tttaattaat tcatcgtcag gaggacaaag cagaacattt aatatagaat taatacgtga
    44461 tgatagatca ggtaaggtaa aatttttacc tttattatta gatgtaagta aaagatattt
    44521 ttgcttttca ttaataagat taaatagatg aagcaatgct gtttcctgcc aattttctat
    44581 atcctcaata atgaaagcat tatgatttgc taaaatctta tcatcaaaaa aaatatcttt
    44641 aattacataa gcattactta aattttgcca tattttggtt agataggttt tgcctgaaga
    44701 ggcaggaccc tttattagta aagtaaactt ataaggatta acgccaaagc tattctgcca
    44761 attttgtaaa gcattataag ctaaggcatt aaattcagaa acaataaatt cctcaggatg
    44821 atattttgaa gaattattaa aaggaaatat atattgcatt tattgaatat gtcatcccgt
    44881 agcttgtcca cgggatccag aaaaataatt taaaaatgta ggttatcaat attttttact
    44941 ggataccatg acgatgtcga tgttgttgca tagctccaaa aaagcacttg gtatcatccc
    45001 gtggcttgtc cacggtatga cacctcggat gtttttcgat ccacacgggc aatgccacga
    45061 gcaaagcgag tgcggcaatc tcattttatt atcctgagat tgctttgtca aaacttacag
    45121 tttttcctcg caatgacgat tactagatcc tgtggacaag ccacgggatg acagctaaat
    45181 atacttacta ttctcttctt taactagctc tatcaactgc tcgattgata atacttcctg
    45241 ctcggtagtt ccaagtcttc gaatagttat ttgtttattc tctttttctt gttttccaat
    45301 taccgcaatc attggtactt tctggttaga aaattcacaa attttatagt taattttatc
    45361 gggtgatata ttaatatcaa ctcgcacgcc actctcaatt aaagcttttt gtacttctaa
    45421 agcataatcg tttaaatcac ttgtaatagt agctattgca acctgtacag gagcaagcca
    45481 taaaggaaaa cgcccagcat attcttcaat taatatccca ataaaacgtt caagcgagcc
    45541 aagtattgct ctatgtaaca tcacaggtct ttttttctca ccacttgctg caacatagct
    45601 agcatctaaa cgctcaggca aaacaaaatc tatttgcaga gttccacatt gccattgacg
    45661 ccctattgca tcggttaaca caaattcaag cttaggacca taaaaagcac cctcgcccag
    45721 gtttagtgta tagctataac tggctttctc tactgcctct tttagagcat tctcagcctt
    45781 atcccaagtc tcatcgctac cagctctaac ctccggtcga tcagagaatt ttacttttat
    45841 atcagtaaaa ccgaaatcct tataaatctc tgtcagtaac ttacaaaagc taactgtttc
    45901 ctcagtaatt tgttcctcgc tgcaaaatat atgtgcatca tcctgcacta aacttcgcac
    45961 tctcattaac ccgtgtaaag cacctgacgc ctcattacga tggcataagc caaactcaga
    46021 catacgaagc ggcaaatctc gatagctctt aataccctgc ttaaaaatct gtacgtgaca
    46081 agggcagttc atcggcttta aagcaagcgt cttgtcgtct gtttctaaag caaacatatc
    46141 atcacggaat ttttcccaat gccccgaaag ctcccaaaga ctcttatcaa ctaaaacagg
    46201 ggtcttaacc tcaatataac cgttcttacg aatctttctt ctaatatatt gctcaatagt
    46261 attatataca ctccaaccct tatcatgcca aaataccatt ccttgagctt cttcctgaaa
    46321 atggaataga tcaagttctt ttcctaattt tctatggtca cgcttttcag cttcttcaag
    46381 catgaataaa taactatcta gctgctcttt agtagcccaa gccgtaccat atatacgctg
    46441 caacatctca tttcggctat caccacgcca ataagctccc gcaactttca tcagtttgaa
    46501 atgtttaaca aagctggtag atggagcgtg tggacctcgg cataaatcaa taaagttacc
    46561 ttgcctgtac aaactaatag gctcatttga cgggatggaa gcaataattt cagctttata
    46621 atgctcacct atcgatttaa agaactctac agccttttcc ctatcccaca attctcttat
    46681 tactttctca ttctgtttag caagctcatg catcttagct tctataaccg ctaaatcatc
    46741 agtagtaaaa ggtttatccc taacaaaatc atagtaataa ccattttcaa tagcaggacc
    46801 gattgttact tgcgtttcag gaaataattc ttttactgct tccgctgtta aatgtgcagc
    46861 atcatgcctt ataacttcaa gacattcagg atctttaaca gtcaaaatac gcaatttaca
    46921 atcactatca atttgagtac ttaaatcttt aagctcacca ttaatctcag caatcattgc
    46981 tgctttagca agcgatgttg aaataactac cgctatctca aatgcggtaa tattcttttc
    47041 aaactgtttt acactcccat cagggaaaga aatatttatc attttttatt ctaacttatt
    47101 tttcttttaa acgatcagct attaatttat atgattcata agctttagct ggtttttttt
    47161 ctagcaattc aaatcctagt ctttcattac tattaatgtg ccataattta caagtatcag
    47221 ggctaatttc atcagttaac attaccaaag attcttcacc agtaaatacc cgtccaaatt
    47281 caaggctgca ttcaacaagc ctaataccga tgccgataaa taaaccgctt aggaagtcat
    47341 atatacgcaa agcttgctta ttaactgtat taatttcatc tttagttaac caaccaaaat
    47401 ttaatatttg atgttcatta actatcggat atttaaactc acgacttttt actttaaagt
    47461 caattattgg cttatcaaat acaaagcctt catccatgcc aaattctttt acaaacctac
    47521 cgcacgcaac agaagataca actacttgca gaggaaacat ctcaacatat tgaattaatt
    47581 gctctctcat atttagcttt tcaataaaat gattttcaat gccaatcatt tcaagcttat
    47641 tcattacaaa agaagagata ttattattaa gcactccttt gcctgataca tcaataattt
    47701 caccattttc taaagtagct ctatcagaaa aagccattac aagcaaaaac tcttcttcag
    47761 aagtatatag ggttttgctt gaaccttcat atagtttttt tttcatatat tatttttaaa
    47821 aatttattta gcgtcattgc gaggaaaaac tacaagtttt gtacgtgtgc aatatagtta
    47881 aaaaatgcta taaaccagca cctctaactg gatcccgtga ataaatcacg ggatgacagg
    47941 gtgggaatga tccacgcagg caatgcccct ttgtacaata atatataaaa gaagtctaag
    48001 acttttttag caactcaatt gttttcgaaa agtccaaaat atactcttct tgcttttcta
    48061 aatctttgat tttgagtttg ttatttgctt gttcttcgtc accgataaag acaataaatt
    48121 tggcattatc attcaaggct ctttgcattc tttttaccat tttaccgctt atttctatca
    48181 acgcaggtat gttatgtaag cgtaattgat cggctatttt taaagaatgc ggaatattat
    48241 tctcgcctat tggcaatata aatatcggag ttactgaatc tatattatat tctcgcatca
    48301 aggctattcg ctcaattcct gctgcaaaac ctatcgctgg cacttcatcg ttattgccca
    48361 taatgcgact aagcctatca taacgcccgc cagcaagaat agtggattga cttcctagct
    48421 ttgtagtcgt aaattcaaaa gcagtatggc agtaataatc aagtcctcta accagacgta
    48481 catttatggt gtatttcacg cctaaaatat caagatattt caataactct tcgaaatatt
    48541 cttttgactc atcagtataa tactctgata aaataggggc atttgctact attttttgat
    48601 caacttcact tttagaatca agaatccgca tcgggttttt agttagcctt attttgctat
    48661 cttctgataa ttcatcctta aagtcattta gatattctac taatttttgc tgataagtag
    48721 cacgtgactg actgcaacca agagagttta gctctaaagt agtatcggtt aaaacctcta
    48781 aactttcaag tatatctact gctagtttta aggtttcagc atcggaaata gctcctttag
    48841 cccctaaata ttcataattt agctggtgga attgtctttg acgccctgct tgcggtctat
    48901 cataacgaaa aacaggacca gtagaaaata atttgagagg tagtttatgc tgcaagccgt
    48961 ttgagataaa agctcttaca atccctgctg taaattcagg acgcagagct accgattcgt
    49021 cacttttatc taaaaagctg tagatttctt tactaattac gtcagagctt tcacccattg
    49081 agcgattaaa gactttggta tattcgagta ttggcgtact catttgctta tagccatata
    49141 attccccaac ctcttttgct tttttgatta tatagtcatg aactttataa tcatccggca
    49201 aaagatcttt cattcctcga agtgtttgga gtttatcagt cattatacta gttttgtttt
    49261 tttggttttg atgtcattgc gaggaaaaac taaacaaccc tcagctataa gctgaggggt
    49321 tataaagtgg aatcgattag aaatcgatca tcattcacag gttcaccttc ctgttcatca
    49381 atatagtgct gtatcatttc atcagttata ttacctgaac tgactgccat atagccccta
    49441 gcccacaaat gattgcccca aaattgtttt cgtaaatgag taaattcttg caataaaatt
    49501 cttgagctaa tgccttttaa atactgtact aacttgctaa gagatatttg cggcttatat
    49561 gagataaaca tatgtacgtg atcacatgat attttccctg aaattatatg tacttcatgt
    49621 tccatacaaa tctgcctcag taaatctcta gtcctttccg atactttgcc tatcaatatt
    49681 ctcttcctat attttggtat ccatataaga tgcactttta aatcatactg actatgacta
    49741 ttctttctat aacttctcat atttcttgat ataaattcat tgctaaagca atttcattat
    49801 atcttccctt cgcctaaagg cgagggattt ttgatccccg aagggggaca ttaaaaattt
    49861 tgacgaagca atctcaggaa ttttcgtatt atttcatgag attgccacgt cggttattaa
    49921 aataacctcc tcgcaatgac ggacattaac tatatttctt ttttcataaa aaatgatctt
    49981 acaatatata aaacaaatat cgtaacaaac caaattaata aagcacgtcc tgcagtatgt
    50041 aaattaaatt caccatcaaa tacttgaata aataacaaat atacacatgc acatataata
    50101 aaaggagcaa taatatatac caaaggacat ttaaaagctc tttgagcatt cggtagtctt
    50161 gttctaaaca acaacactat tgttgcaaca gttatgtagt caataattgc tcccatcgaa
    50221 gttaattggg tcaataattc cgttgaacaa aatcctccaa gaatagcagc taaagatgca
    50281 aatattataa ttgtaatgta tgggctatcg tacttaggat gtaattttgc aaagcttttt
    50341 ggtagtaacc catcacgtgc gatagcgtaa aaaatacgtg aagtaccata aatattcatc
    50401 attaacaccg tcatcatacc gcaaactgca ccggttgcaa cgatagctaa gccgatttta
    50461 ctgttgttga tagttaaagc ataagcaagc ggttgatcgt tatttaactg atcaaaaggt
    50521 gcaatacccg taacaagacc tgccattgct acatatacta tagtagttaa aacgagcgag
    50581 ccgataatac cgatcattat atcacgcttt gggtttttac actcttcggc agcagttgca
    50641 attgttccaa atcctgtaaa ggctaagaat agaatagatg caccaactaa gacgttacta
    50701 aaaccaaacg gcataaaatt gctccaatta gttgcatcaa aatgtggagc agcagcaatt
    50761 ataaagacga atatcgccgc cattttaata aatactaaaa tagcatttaa ttttttactg
    50821 tctttagtac ctaaaaataa aataaaccca ataaataccg aaattaagaa tgcaggtaaa
    50881 tttactatac cgccatttgt cggcactgtg gttaaagctt tcggcaactc aattccacca
    50941 gctgcgagta tcccttgtac gtaaccagac caaccggcag caactattcc tgaagcaact
    51001 cctaactcta atattataac gctaccaatc atccaagcaa atacctcacc gaatgcaaca
    51061 taggaataag tataaatact accggatgtc ggaagcattg ccgcaagctc agtgtaaaca
    51121 aaggctacaa aaatacaggt aatacccgca atcgcataag atatcataac agcaggacct
    51181 gcatatttag cggctattat gccggtaaca acgaacacgc cagtaccaat catagcacca
    51241 agtccaagta atattaaatc aaatgctcca agagtcttac taagaccgct cgagctacct
    51301 atttccttta ctgattcaaa acttttcttt cttaaaaaac tcattagttt ctcctgtttt
    51361 tagtgagctt atttttttat gaattatgtg tcatacttaa tgtcaccccg tggcggcatt
    51421 gttgcgagga tcgaacaaca ccctcggtgt cataccgtgg cttgaccacg gtatccaaaa
    51481 aaacaactaa aaatatcaat attattgata ttttttactg gatcctgtgg acaagccacg
    51541 ggatgacaat ttatatccct agtaatccag ccgccgccaa gtactcttgt gccgtcataa
    51601 ataacgcatg cttgtccagg ggcaacagcc ttttcttcag acaaaaactt tactttcatt
    51661 ctgtcaccct caagcttact tatttcagct aaacgagggg gtcttgttga gcggacttta
    51721 acgcttactt ccagcttctc gccatctttt aggctaccgg ctagccaatt cacgtcttta
    51781 attacgaatt cctgcacgtt taacgcagat tctggaccta catatactat attactatta
    51841 ggatcaatct ttatcacata taaaggctcg tggtaagata tcccaagacc acgacgttgt
    51901 cctatagtat agttaattat gccgctatga gttcctaact caaaaccatt tatatgcaga
    51961 atcttaccgc tttcgcttgc gttaggacgt atcttattta ttacgttctt ataattccca
    52021 tcaggtacaa agcaaatatc ttgactatca ggcttatctg ccacctcaag cccaaattta
    52081 ctagcaagtt ttcttgtttc gtctttagta aggtctccaa gcgggaaatc taaatattca
    52141 agctgctctt tggtagttgc aaataaaaaa taactttgat cttttaaagg gtcaagtccc
    52201 atatgaagtt ctggaccatt atcaccattt atttttcgta cgtaatgacc tgtaacaagt
    52261 ttatcagctc caagttcttt agcagttttg attaagtccc tgaattttac tgatttatta
    52321 cattgtgcgc atggcagagg cgtctcacct cgcagatagc tatcaacaaa attatctatt
    52381 accgattctt taaatttact ttcataatca agcacataat gaggcatacc aagcttattt
    52441 gcgaccattt tagcatcata aatatcctga cctgcacaac aagcattttt tttgcccaca
    52501 gccataccat gatcgtataa ttgcagggta atacctatta cattatagcc ttgttcgcac
    52561 aatatcccag caaccactga actatcaacg ccgccagaca tcgcaacgac taaagtagac
    52621 tgtctatcgt ttaagttaat cataagaact tctaaacaaa cagcaaatta tactagattt
    52681 acgataaatt acaaccaatt atttatgaaa aatttaaatt ttaatgttat ttcttctata
    52741 gtaaataaat agttgatatt atgactataa tatattacca tggttacatt taatatgatt
    52801 atatatctat atgaaaaata ataatgtcca aatatctgct agtgagttta aaaaacactt
    52861 tttaaactta gttgaccaag taaaaaataa acatgactct ttcattataa caaaaagaaa
    52921 attaccaata gctaaggtag tgcctttaca agacagtaat aaagataata aaaaaagtta
    52981 ttttggtttt ttaaaaggaa cagttaaaat aaatgatgat atagtaaatt gttcttttga
    53041 atctgattgg gaagtaaata atgactagca taaataactt tgaaagccta attttagata
    53101 ctcatatttt aatttggtat gtggaaggaa taaagttatc tgaatctcaa ataaagttaa
    53161 tagataaagc aagagaagaa aatatcctgt atatctctgc tatatctatt tgggaaataa
    53221 caatgcttga aaataaaggt aagattgcac tttcagttag cctagatgag tggataaata
    53281 aattattatc tatgccaggt ttgcatttaa ttgatctctc agtctcgatt ttaatgcaaa
    53341 gttgcctttt gcctcattat gaccataaag atccagctga tagatttatt atatcgtcta
    53401 gcagaactag taattcacat ttactaacat tcgatcaaaa aattatagaa tatgctaatt
    53461 taggttacct gaaaataata cgagattaaa tttataatca aattaaaagc taataatatg
    53521 tcgttgcaat ataaaaaacc tcttaaaact ttatgcaaaa tagttactgc attaatattt
    53581 atttatttgg tgctggttat tttagaatat gcccgccaag gttttataaa tgatttatcg
    53641 atgcagaaag tagatttatc agttcaaaac tcaattaaag aacctattta tctagtttct
    53701 tatgctgatg gtgcagaaca tatttatcgt aatcagaatg cgacaagtca ttatgcgatc
    53761 aataaaggta tagattttat acttaattat aagaaaaaac atattgatca aacatttatt
    53821 gaaaaacatc aagaaatttt taatgaaaaa gcaggagcgg gtctatggtt atggaagccc
    53881 tatattatac ttgaaacaat gaaaaatgct ccggagggag ctattatagt atatttagat
    53941 tcagctttta ttatcaaaca acatattagc aatctgacta atctgttagg caataatgat
    54001 gtattactgg tacatgatcg tgatcgtaaa aacggcagtt ttgtaaaagg cgaaagcttt
    54061 gccttgatga attgccttaa tgaagaatgt agaaatgatg atcatatttg gagtgctgtt
    54121 attgtagtac ggaatactaa acttgcccgc tcttttattg aaaaatggct aaaaagttgt
    54181 gaggatatta gaatcctttc aggtaaagat tataatattc atcctaatta tgacgaatat
    54241 aaatggcatc actcagacca gtcagtgctt agccttatat atcaccaaaa cccacaatcg
    54301 gttaaagtaa tagaatatga agagaccatg ccctttttaa gttggtttca tcgtaagaat
    54361 tcaaatagtt cgccgttaaa agcttggtat agcatatatg gtatagatcc agtaattaac
    54421 tttaatacta atggtaaagc attgccatct acagctctta taaatacttt gccaatagtt
    54481 aaattacgta aatggattat tgaatataat ctttaaactt tgatgtcatt tctgaataag
    54541 cattgcctgc atggatcatt ttcctctgtc accccgtggc ttgtacctac ggggtccagc
    54601 taaaaaatac taatattatt agtatttatt gtttttctgg attcccgcct ccgcgggaat
    54661 gacatcagaa tcatactttc tcataagctt taattcttta tttagatcaa tatttttata
    54721 cttatctaat atatttcggg ctttttctat atttgaatga aaagttgata ctattaattc
    54781 tgaatcatta tattttattg ttacctcatc acctgttttg agttttaact ttttcctaac
    54841 ttttatagga attgcaagtc taacattatt atcaatataa cttttctgta ctatcataaa
    54901 aataattgtt ttcttagatt ttactgtttt taatagaatt aatcaattaa ttaaaatctt
    54961 atgttttgat aattccttat tttttcacat ctcgtacttt gaaaaaacta taagataagg
    55021 taagtacttt tacatctctc atttcaggat cgttttcgaa atccttatct atataaaaca
    55081 tgactggcat taaaactttc tcactggctt ttaataattg ttcttcgaaa caaaaacaat
    55141 gaatctttac aaaatactta cctgctttat taggagtaac gttataaatt gaagttccta
    55201 taatatcgtt attacttaaa ttttccgttt cataaaaaac tagagtattt tgtcctggaa
    55261 caatctgaac tcgctgctgc cttggaataa aacgccaagg taaattttta tcgacattag
    55321 catcaaactc aataattata ggtctagttc ctttgacttt agaatatata tttgtcgttt
    55381 ctctgctaat cgtgccacca tatcccgtaa ctttacaaaa taagttataa agcggtacgg
    55441 cagcaaagct aagtagcacc atgctaacta ttagtcctag caaggaaaac gctaaacttt
    55501 tattagattt tttagacatt atttgatttt atttaaaaat actctagaaa tagtttattt
    55561 tagaacatat atatgatatt ataaagaaaa ttaattggta aggttagtaa tgactagtaa
    55621 tattaatgca ttagcaatct ctagtgaatc aggcttttat agctacttac agaaaattaa
    55681 caaaattcct tcactaacgc aagaagaaga gtttttgctg gctaaatctt acttagaaca
    55741 gaatgatctg caagcggcac ataagctagt aactagccat cttaagttag ttgcaaaaat
    55801 tgcaactggt tatagaactt atggtcttcc tgttaccgaa ttagtatcgg aaggtaatat
    55861 aggtttaatg caagcagtga aaaaattcaa tcctgagctt ggttttcgct tgtcaactta
    55921 tgctatgtgg tggattaaag ctgctattca agaatatata ttaaaatctt ggtcattagt
    55981 aaagatgggt acgactgctg cacagaaaaa attatttttc agccttagta aaattaaaaa
    56041 taaaatcact aatttatatt caagagctat tacaagcgat gattttgtcc aaatcgctga
    56101 tgaattaggc gtttcagtta gtgaagtttc tgatatgaat atcaggcttt ccagttctga
    56161 tttatcgtta aataatacta taaataatga tgatgcaagt tcaggtgagt tgatagaatt
    56221 actgcctgaa acacgcccaa gccctgaagc tatagccatt agtaaagaag atatgactca
    56281 taagagagct ttattatcta gtgctatgaa agttttaaac gccagagaat tacgtatttt
    56341 aacggagcgt aaattgcaag atacccctaa aaccctcgat gttttaagta gtgaatataa
    56401 tatttctaaa gaacgtatta gacaaataga aaacaccgct tttgagaaga taaagaaatt
    56461 tattttgagt agtgatgcta ttaaagctaa ttagattttt actaggaaaa cataatggaa
    56521 gtatttaata caagtgaagc aaaaaataaa ctttatgagc ttatgaatta tgtttccgaa
    56581 gtacataaac ctatttatat taaaggtaag aaaagcaagg tagtattaat ttcagaagaa
    56641 gattatcgta atatggaaga aactttatat ttactatcta ttccaaatat gcataagtct
    56701 ataattgaag gacgaaaaga accaatagaa aagtgtagcc ataaactaga ttggtaattt
    56761 tttataaatg tatataattc gttacactaa acaagcacaa aaagatgcta aaaaaatagc
    56821 acgagctggt ttaaatatgt tcgtcattgc gaggaaatta cgaagtaatt gtacgtacgc
    56881 aatccagtta aaaaatgcta atttttagca tttttttatt agtatttttc tatctctaca
    56941 ctcctttttg cttacaatga cattattatg aaataaccag tagtatacat tattactaac
    57001 aaaagaaatg gtactctgta tgttggagta acttctaatc ttactaaacg tatatatgag
    57061 cataaaaatg aacttttaaa aggattctct aaaaagtatg attgtaaaat gctggtgttt
    57121 tatgagttac atgacactat gatatcagca atcacaagag aaaagcaaat atactactaa
    57181 taaatgaaga gttggataga cgaagtttaa tttggaaaag agcaaggagt ccataagacg
    57241 aggagcggag cgtatactta atacgtgagc gccacagtac ttataggacg acatagccaa
    57301 tttttcaaat taaacaagta taaaggcagt tcaagaaaaa gaaagttgga atttattgaa
    57361 gaaataaatc aagaatggat agatttatat gaagagatta tttatacttc cttgcttcgt
    57421 caattactga cataatttcc tcgcaatgac ggtgtaagta ttatgaacaa aatctcagct
    57481 tttatcatta ctaaaaatga agctgcaagg atagaacggg ctataaatag cgtaaaaaat
    57541 attgctgatg aggtgatagt tgtagatagc gaaagtaccg atgagactgt agcaatcgct
    57601 gaaagcttag gagctaaggt aatagtcaag ccatggcttg gttatgtagg gcagaaatct
    57661 tttgctgaag atctatgtaa aaatgattgg attcttaata ttgatgctga tgaagaactt
    57721 tctaaagagc tgcaagacga aatagaatat atttttgcct ctcaaaatca agatcgttat
    57781 ttggcttatc aaataaagct tttaataatg catcgtaatg atatacgccc tagaattttt
    57841 gctccttata ataaatgcac tagattgtat aataaaaaat ttgctagttt tgcaaatact
    57901 ataaatagca ccactcatga ttcggtagta tttaataagg atgttgattt tgcaaataaa
    57961 atctatacat taaatgaagc tgcttatcac tattcaggta cttcgattga acagctagta
    58021 gctaaagcaa atttttattc cagtgagcaa gcaaaagatt taattaagca gggtaaaaaa
    58081 ccatcgaata ttcgaatagc aaccgaaatg atatggtggt ttttcaaagc attttttatt
    58141 agaagatatt ttgtattcgg ctttaatggt tttgtagatt caatgatttt tgcttttgca
    58201 agatttttgc ggcttgcgaa attaagggag tcatcacttc tatgtcatcc tgcgactcga
    58261 tcgcgggatc tcaagaaaca gtttgttata caagatcccg tggcggggcc acaggatgac
    58321 aatattgtat gacaatttag aaaagtaata aataacttat gaaagaaaat tttaacgtta
    58381 gtaaattaaa gaatggttta acgattttaa catataatat gccttatgtt aattcggtag
    58441 caataaattt gatagccaaa gttggtagcc gttatgaaaa tcctgaagaa gaagggatat
    58501 ctcattttct tgaacatatg gcctttaaag gcactaaaac cagaacagca aaacaaatag
    58561 ctgaagaatt tgattccata ggcgggcatt ttaatgctta tactggtcat gaaaagacag
    58621 tatattattc aagagtatta tctgaaaatt gtaataaagc actagcaata attgctgata
    58681 tagtacaaaa ttctgctttt gctgaagaag aaatagcaaa ggagtatcag gtaattttgc
    58741 aagaaatagc acatgctcaa gataatcctg atgatttagt atatgaaaaa ttttataata
    58801 gtgtttttaa agatcagcca cttggtaaac cgatacttgg aacaagtaaa acgcttgaga
    58861 cttttaatag agatcatttc ttaaacttta caggtaagca ctataatgct gagaattttt
    58921 atttatcgat tgcaggtaat gttgaccatg aagaaatagt aaaagaagca gagcgtttat
    58981 tttcttcttt aacacgagga gagaaaagta atttttcacc tgcaaaatat ataggcggtc
    59041 atagctttat aaataaagat ttagagcaaa ctactttaat attaggtttt gaaggaacat
    59101 cttacattaa tttagaaagg ctttatcaaa ctcagctact tgctataata tttggcggtg
    59161 ggatgtcttc aagattattc cagcatattc gtgaaaaatt agggcttgca tatgcagtag
    59221 gtagttataa tagcccatat tttgatagcg gagtatttac tatttatgca agtacggcac
    59281 atgataaatt agagctatta gccgcagagc tgaagaacga aataaagaga atggcaaagc
    59341 aagtaaaaca agaagagatc gaaagagcta gaacacaaat ccgcagtaat ttacaaatgg
    59401 ctcaagaaaa agtagcttat aaatcggaag aaataggcaa aaattatgct gttttcggta
    59461 aatatatctc acctgaagag attatggaaa ttatcatgaa tataaaagcc gagaatataa
    59521 tacaaacagc agctagaata tttagtacta acgctacatc tgctgttatt ggtcctaata
    59581 gcttaagcgg gttttagtaa ttttgttacg taaataccaa atacgccatt gcgagtgggc
    59641 attgcctgcg tagatcggaa aacgccctaa ggtagtcatc tagttgctta tacctgcggc
    59701 atccagaaaa taataaaaaa tactaatttt attagtattt tttagctggc tctagttcat
    59761 aaatcacggg ataacagggg aaaatgatcc aagcaacaat gctttacgag tgagcgtggc
    59821 aatcttagga gtatcatact gtttcataag attgccatgc tcattttatt cgccgagttc
    59881 atgacgattt agtacgctta ataccaaaaa aaattagacc tcttgcataa cctccttcta
    59941 aaggtaattt gtacgtcgat ccggtactcg gatcctcacg tacttctttg tacgctgcgg
    60001 tacgaggtga agtgtctcct tcaaattcct ctttataaga taggttatgc aagaggtcta
    60061 ttcattaccc ataaatctag gttattaagc ctttcacttg tgaattccat aatttttgat
    60121 aaagcttact attttttaac agctctgagt ggctaccgtc ttcagtgata ctacctttat
    60181 caaaaactaa aattctatcc atattaagca aagtcgataa tctatgagca ataactatca
    60241 cagttttatt ttgcattaaa tattccattg attcttgaat taagctttct gtttcgctat
    60301 ctagactact tgttgcttca tcaagaatta ggataggtgc gttttttaag atagcccttg
    60361 ctataataac tctctgacgc tgaccacctg agaggttatt accacgctcg ccacacatag
    60421 tatcgtaccc ttctggtaac ttactaatca cctcatgtat atgagcggct tttgctgctt
    60481 caactacctc ctcaaatgat gcttctttac gaccatatct aatattttct aaaatagtac
    60541 gatggaaaag tatcggttct tgtgggataa ggctaatagc ttttcttaaa gaatcttgcg
    60601 ttacattttt gatattttga ccatcaatta aaatcatacc atcttcgatg tcgtgtaatc
    60661 tggtaattaa gctaatgaaa gttgttttac ctgatccaga aaaaccaact aatcctactt
    60721 tctgcttact aggaattaat actgatttat tacggaataa attactattg tgatgataat
    60781 taaaggtaac atttctaaat tcaataatgc cgtcttttat atctaaagga gaggcgtttt
    60841 ctatatcggt tataatatgt ggccccatta gcgatagacc ttggttaaac gcccccacct
    60901 gttcaaacat atcaccaatt tcttgcgtta agtcccaaat attatccgac acatttatgc
    60961 ataatgttaa taccagcaca caatcaccta tggttatagc gagttcacta cgaagtgttg
    61021 agaggtagta aatcatgaca aaaatcatta tcgagcaaga agtaccaaga gcataacgaa
    61081 gtttgaacat aaaaaactgc atggtttgtt catcagctac ggcattttct acccttgttt
    61141 ccaaatgttg acgctcaaat ttatgagaag tgaacattct aaccgcatta atattactaa
    61201 ttgcatcaac aatactacca gcgacaagcg attggcttcg tgcataattt agcgaatatc
    61261 tattaatgtt acctgaaaat aaaacgctaa gccctaagaa aactgtaatc cagataataa
    61321 atatggtggc aaaaatataa tgtaccgaat atagagccac taatgcaaaa gcaataattg
    61381 caagcttacg gagaattttc tcgccaaata tcgaaattat catttcaaat gatctagcag
    61441 tctcagtaat tctattgcta atatgccctg ctaaattgtc ttgaaagaat ttatggctgt
    61501 gatactgggt ataattataa agctcattta atatctttcc tttaataacc agcatagttt
    61561 ttaaatataa ataatcgtat gagcggtaag cgatattaat tccctcccac caaagagcat
    61621 aaaatactgc ccaataaatc attgaagata aaagattatg tgcattatcg tcactgaatg
    61681 actcaattaa atcgataatc ttttgcagta atatactatc aactgccgga atcataccaa
    61741 atataataca actagcagtt aataaaagaa ttttaacttt atcgaatttt aaaaaataaa
    61801 tacctaaact aagcgtcgat ttggataaag taggatattt taccactata atgttacctc
    61861 atattttaaa aaagcagtgt atttaactta atttttttgt aaaaatatac ctaaaactat
    61921 taaatatatt gaaaactctt gcttcttgct ttaaatagtg ttacaaaaat cagaaaataa
    61981 actcaaaatc attagaaatg caagaaaaag aattatctaa taatttttta gaagaacaag
    62041 aagacatgaa agatgataat tctccattct tcgatgtaaa atatatttgc caagcaagtc
    62101 tattaattac tgattctatc cgtaaaggat atgatgttac gcaattgcca aacggtgatg
    62161 ttaatgttac agaagtaaga atagtaaatg ttcattataa ttggaactcc gaaaaaggaa
    62221 aatttattaa aactaatcag atagaatttg ataatagcaa cggcggctaa ttaaatcaaa
    62281 tacagaaatt tattatttat ggttttgtaa tatatggaat ttgatcaagt attattatca
    62341 agaattcagt ttgcttttac cataagcttt catatcatat ttcccgcatt tactataggt
    62401 cttgcaagct ttttggcagt tattgaaggc ttatggttaa aaacaggaaa aactgtttat
    62461 caggaaatat ataaattttg ggtaaagatt tttgcagtta ctttcggtat aggcgtagtt
    62521 tctggcgtcg taatgtcgta tcaatttggt actaattggt caaatttttc tgataaggtg
    62581 ggcaacgtac ttggtccatt actcggcttt gaagttttca ctgctttctt tttagaatcc
    62641 tcctttctcg gcatcatgtt atttggcttt aataaagtca gcaaaaaagt acattttatt
    62701 tctactttta tagttgctat cggtactgtt atctcagctt tttggatact ttcagctatt
    62761 agctggatgc acacccctac cagctttgaa attagggatg atgggctttt ttatccttta
    62821 aattggcttg agattatctt caatccttct ttcccatatc gttttcttca catgcttacg
    62881 gcagcttatc taaccacttc gtttgttatt ggcggtgtag gaagttttta tttactaaat
    62941 aacctctata aagaacatgc taaaattatg ctttttatgg cagtattaat ggcactattt
    63001 gttgctcctg ttcaagtatt tattggtgat cagcatggct taaatactct taaatatcag
    63061 cctgttaaag tttcggctat ggaaggaatt tgggacacag aaaaaggggc agctttaaat
    63121 attattggct ttcctgataa agaagaggaa aaaacaaaat atgctgtgca aataccatat
    63181 gctagtagct taatcttaac tcatagctta gatggtgaaa taaaaggact aaaagaatgg
    63241 tcaagagacg aacgtccacc ggttgctaca gtattttata gctttcgtgt catggtcggg
    63301 attggttttt taatggtatt tactggcatc gccggattat atctttattt aaagaaaaga
    63361 ttatataatg ctaaatggtt tcaatattgg tatatgttaa tgtcaccatc aggctttatt
    63421 gcagttttag ccggctggtt tgtcactgaa gtaggcagac agccttatat tgtctataat
    63481 attttaagaa ctgccgatat ggcatcaccg gtgctaggca aatatgtatt tatttctttg
    63541 atggctttta tagtagtata tatgattgtt ttcggggcag gaatgtatta catattacgc
    63601 ctaatcaaac aaggaataaa agccatagat aattcagaaa catatggaaa acttgggtta
    63661 aataatcctt tctaaatttc tacttttagc ctttccagca tttaaatttc ataatcccaa
    63721 atacaattta tttattagac tctgctattt ctgcttttag cttttctact tgttcttttg
    63781 ttaaatcagt aaattccata atctcaccca cgggttttct ttttataagc attttctttg
    63841 ccatttctat acttttttca gccttacctt cggctttact ttctttttta gcttttttaa
    63901 gcgtattagc ttcgatcata agccatttta agcggtcttc ataagtgttt cgctcttctt
    63961 cgttaaaatt cataacctca agtacggtca aggctttctt taaaacttta ttatctagtt
    64021 tttttggcag cttatctttg tttaataaat catggcgagt taaaaaagct agccatatat
    64081 caagagaatc tttaaccttt tttactatat ctgttagctc ttctttagca ttagtaaatt
    64141 tatttaattc tattgtatgt aactctatat cttcaaaata tactaagctg gttactctat
    64201 ctcttagctc aaaggcacta tgatagtttg cagtattcgg aatactagta aaatttagta
    64261 tatgaatacc tattgtttta tttaattttg aatagtcatc accggctttt agctgttctg
    64321 catataattt agaccaataa tataaggctc ttttatcata gtcagcttca tcggtcacct
    64381 gtatttcgat attgaacatt ttaccggttt cacttttagc ctttacatcg agaatagata
    64441 atttatctgc tgcaaaattt ttcggattat acggattaag cagcgttact tctacaattt
    64501 gatctttttc actaactatt gaattaataa gtgatatcaa taaatcctta ttctcttcca
    64561 ctccgaagat ttttttaaat gctaaatcta ctctaggatt aactttgtac atatctcttt
    64621 tattattcta tttaatattt ttattatatc attttctgaa ctaaatatcc ataatagttc
    64681 gcccctaata gtgagttgca aataagcaac gatatttcag cttatcataa ttatattccg
    64741 aataaatcca atatttaagg attatattcc taggttctat gaagatttgt aatatgaatt
    64801 gtttaagatg agaaaataat tagttttatt aatgtatacc tttaatactt caagatttgg
    64861 taaatactaa gatagaactt caaaaattgg tgacaatgtt ctataagtac gcaggtagcc
    64921 gcgtattaag taactgctgc cgctcctcgt cttatgaacc gattactctt tttgaagttg
    64981 atcttcgtat aagcaaaatt tcgggattcg tctttgctca cgtagtttat ctacgcttgt
    65041 gcagactcac cgcttatttg acttaccaac ttttgaagta tttgcggtat atgtacttct
    65101 tttccaaaaa agctttagat aataatgaac atctaaggta ataagcaggc ttcaccttag
    65161 atgaagttat tttattccaa ataaaatatg ccgcaccata ccagttaatg gttctgtgta
    65221 caaagtttaa attactcaaa ttaaccacca aagagcataa cgttggtggc tggggagtta
    65281 gaagaaccgt cacagaacag ttataacagc ctttaggttt aaaaccttgt acatagctac
    65341 tatctcccca accatgacaa agttgaggag catttttaaa tggatgatgc taaccatctg
    65401 tgatcaaggg cttctatacc ctaggatagc attactgcta tccttgcaaa ggattttagc
    65461 taacttttct aaatgtcaac tatattttct aattagctac ttatttgcaa acagaaagta
    65521 tattttcggt aaatgaagag ttaatagacg agatttaatt actcgtctct tactactaag
    65581 actgatatac tagaatgacg gacgatttta gaggcattag gaccaagcat ataatctctt
    65641 agctgcggtc taactgctga gattattatt aaatcagctt tgatatcatt ggaacgctta
    65701 attatttcat cataaacagc accgctacct atgtaataat cggcttcaat ttcatccggt
    65761 acatattgtt ttataagctc ttttacttga gtttgatatt ttgctttctt ttctgcaatc
    65821 cagtttttag gtaaataatc ttcgaccatt ttcatcccaa aatcagaaat cacatatata
    65881 aaatgtagct ttgcttgaga agctgttgca aacattaaag ctttagaaag aagagctttc
    65941 acagactttt tatctgctaa gtctataggt ataagtatat ttttaaacat agtatttcta
    66001 tataatactc taataaatag ttattctcta tttcttaccg agtcatgttt tggtaaaaca
    66061 aagttttgag tatcggcaaa atagttaatg ttaatattgt tcaataaata attagaaaat
    66121 ttaaaacttg caacatttct atgaaaagca ccaataaatt tatctaacat attagaatct
    66181 acatcatttc tagttactaa aattgctgat acttttacag ttgtttgatc atctgtaata
    66241 catggatata agcctttatg aagctccgct ttgcgaaaag ctctattttg ttgtattaac
    66301 tctgctattt tagcgttttc aattgaaaca aaatcaattt cacatctatt agcaattaaa
    66361 ttcactaaag ggtttggatg cccaaccatc atgattatag catctatttc tttttggcag
    66421 aatttatcga tagaatcttc gtaattaata tcagtattta ttggttcttt agcaaattta
    66481 tatagagaac acattgcatc ataagtaata ttgctgctgg aatattctgg accactagtt
    66541 attctctttc catcaatatc agcaaaaaac tttatcttat cctcatcttt tacaataact
    66601 gtaaaaaatt catcatgcaa attcagtagc tgacgtagat tttgcatttt tcctttatcg
    66661 ctataataac ctattccatc atatgcttct actgcaatat ttgcttgcac taaagctaaa
    66721 tcgattttac cttgttgcaa taattttaaa ttttcaatac taccatttgt tgcaacaact
    66781 tcgcatacta tattttcgtt atttttttca tctcctataa ttgttttgca taaatcaaga
    66841 cctatagaat aataaccttg caaaatagag ccagtaccaa tcttaaaaac tttttgcttt
    66901 tgatcagcat aaatatcact acatgtaaga attatactaa aaacaaagct atataatact
    66961 aatttaaggt tattcatata attaattcgc atgattttca ggctgctgtt cttctttact
    67021 atcaccaagt tttaactcaa gtaaattaat agagccgata tttattcctt tttcagaaaa
    67081 ttcaacatca aacttagctt tttctatatt attataatca gtatttgagc cagctgattc
    67141 tttttgatta gcaatgaaag ctgcttcatc ggaagcttta ttaactgctt tagctataac
    67201 tgttttaata aactttttag aaaacataat gttattaggt aataacttat caataataga
    67261 gtgatagttt tcaagctcaa atgataactt accttgtggt aatttgttag caaaaaattg
    67321 taaagcacca tttagattga ttttagagtt atgatcacaa ctaaaaacaa atttttctat
    67381 attaaaattt tgtaaaatag cagaattttc accatctggg gtaaatttta ataaagcagc
    67441 aatatctaaa gtagcatttt taaaattagc tatattcttt tcagaatcat aattcatatt
    67501 taaaatcaat gaaatatctt cgctatctgc tagatttttc ttagaaataa agaaagctaa
    67561 attattaatt ttaaaaatct cttcatcatc tttgaatatt aataatgatt tattattaag
    67621 ctgaatcgat tttattactt cttttagatc atcatctttc gatattttat ataaaggttt
    67681 attaaatttc cctattcctt ttatatcctc tttactacgc atatcataga tgaaggtttt
    67741 atcgccgtaa ttatctactt ctttaataaa cggtccaaaa tttaaagtag cttttttagt
    67801 actaaactta atatttaaaa caatattttc acttgaaagc tctttagaat ttacatgatc
    67861 tattaatttt acttttggat ctgttatagt aattttccag tgaaacggat atcctgaaaa
    67921 tttaactgta ttataggata ttttaagatt atccgattca gaatttttaa ttaaatttat
    67981 tacattgttt ttcaaagtat aagcagcagc aaaccatact atagtaaagg ctaagaaaac
    68041 aaaaataagt attttacgta tcactttttt aatccatcat tttatgttac gagtagcaga
    68101 agggagacgt acttttatac cgtctaattt ttcagttaaa ataatctgac accctaatct
    68161 agaagtatct gtaagaccaa aggctaagtc aagcatatct tcttcttctt ccttaggttt
    68221 ttctaatttg ttgtaaaatt cttcctctaa aataacatga caagtagcac aggcaagaga
    68281 accttcacaa gcaccctcaa gatctatgct attactatga gcaacttcta aaatagaaag
    68341 ccctagcggt gcttctatta ttttctcttc cccattattt ataacaaatg taacttttat
    68401 tgtttttgac attatcctct ttcttcctca gatttttcat ataacttatc ttataaatag
    68461 gaatttgcag gaaacacgga acgcagcata cataaacgta tgtaagcatg cgagtaacgg
    68521 attgacgtac aaattacctt tagaagtaag ttatttaatt tgattgatat ttttaccttt
    68581 caacaaatca ctaattacta tattaatctt tgtatttaaa gatttttttg ttttagattt
    68641 aaaatcttta acagcattat taattaaagc acgatctcgt gcatctattg catgctttat
    68701 gttatttaat aaactactga ttatatgctt ttcgttttct gatagcaaat ctactaattc
    68761 tttaatagca tgttctatat taaaaatcaa agattcagct tcaataactg tttcttgtaa
    68821 taatcttgca gcatgatcca gtttagcatt tttataagca ttttctaaaa ccttatcaac
    68881 tttgcctgca tcaatcccat aatccggctt cacttctatg atatgcgagg tattacttat
    68941 tttttcgtaa gcagaaacag ataatatacc atcagcatca atagaaaaag taacttctgc
    69001 tctaatactt cctgctttca tgggaggaag tccatttagc tcaaacctag ccaaagtacg
    69061 gcagtctgct accatttcac gttcaccttg tagtatatga aattgtatgc cagtttgatt
    69121 atcagcataa gttgtgaact cttttatcac agaaatagga attggggtat ttcgcatgat
    69181 aattttttca acgatgccgc catacaattc catacctaaa gataaaggta ctacatcaat
    69241 caataatgaa tcgatgttcg gtgttgttag attttctgct tgcagtgcag ccccgtatac
    69301 aatagcttta ttaggatcaa tatctgaaag aatatttact ttaaaagctt tatataattc
    69361 atccttgatt aacggaatac gagttacacc acctactaaa ataatgcctt ctatgtttgg
    69421 atttcctgct atttccaaac attctttggc tatattgatt gtacgaccta ttataggggt
    69481 aattaactgt tcaaatgttt gtttatcaag cgatatatta ttgaactcaa aattatcttg
    69541 gttcgataat gcttcttttg cctttttagc aaactctaga gtatcagtgt tatcaggtaa
    69601 gttaaattta ttacaaaaat aatcagcaat gattttatct atatcatcgc cgccaagcat
    69661 attatcacca tttgttgcta taacctgaaa aactccctct gtaatattta gaattgatac
    69721 gtcaaaagta ccaccaccta aatcatatac aagataacaa cctgtatgat ttttattcaa
    69781 tccataagca taggcagccg cagtaggctc tgcaattagc cttagaacct ctaagcctgc
    69841 aagccttgct gcacgcatca cctgccctct cgccgcatca ttaaaatgag ctggaacagt
    69901 aacaacagct tgggttactt cggttgtaag ctctttttct gcctgttgtt ttaaatatat
    69961 aaaaacttct gctgcaattt cagcaatccg catttgttta ttggcaaatt ttaatttaac
    70021 ttctttactt tgtagatcta tataatcttt aactaaaaaa aaaagagcag gagtatttag
    70081 aatttcattt aatgttttgc cgaataacct tttaattgaa cgtaaacctt tattactacc
    70141 tactataata ttgctattta taaattctat agtagttggg attaattctt tattatcttc
    70201 agtttgtata attttaactt ttctaccagc tgaaatagct attagcgagt tagtagtgcc
    70261 aaaatctata cccacagcta ttttagcttc ttgtttagat tctgcttgcc ctggttctct
    70321 aatttctatt atttgcataa tttcattttt tcctgaagct tactcagcaa tgtatgaata
    70381 tatttaagtt tactagtttt gatagtcgca tctgataaat cttgcttttt gaaagactca
    70441 gctaaaaaat ttacttctgc tttctccatt aattcatatt tactttttat ttcttctaaa
    70501 cttttatatg agctagtatt ttctataagc tccatttcat cccagaatat acttaactca
    70561 agagcagaaa gcttactgcg tactttctca tcatttaagt ttacgccata caaaagcagc
    70621 atatattcag cacgctttaa actatcttta agggtagaat aagctttatt taggtttgat
    70681 gctataataa gattttgctc tttttcttgc aaatttttgg ctttatcagg atgatatttt
    70741 atctgcatag caaaatattg cttttctaat atcttcaaat caatattata aatttgctct
    70801 aaccctagta attcaaaata attttgcact ttatttgtaa ctcataaact gatttatcat
    70861 atattagaaa tataaaaaat acaattatgg aaatagatat attacatttt gaaaaaaaat
    70921 acccaaactt tattctagct ggcatagatg aagctggcag aggaccgcta gctggaccag
    70981 tagtagctgc cgctgtaata gtggatcaaa acaatattat agctggcatt aatgattcta
    71041 aaaaactttc taaaaagaag agagaattat tatatgaaca gataactgct aattacattt
    71101 gggcaaccgg tattatctta catactgaga tagataaaat taatatatta gaagcaacga
    71161 aaaaagcttg tcttcttgct gcagaacacc ttagtactaa gctggaaata attttagttg
    71221 atggtaacat gcaattcagc gataaaagat ttatcagcat tatagacggt gataatttat
    71281 cactatcgat tgccgcagct tctattatag caaaagttac tagagaccga ttaatgctaa
    71341 aattaagtga agaattcccg caatatttat ggcataaaaa ttcaggctac ggcacaaaag
    71401 agcatgctca ggctataaaa gaatatggct tatcccctta tcatcgccta agttttacta
    71461 aagccttatg taaataaaag tttattttta tattattaat attaaacttt aagtttaaat
    71521 aaatatagac atcatataca aattaggata aaatacgccg caaaaaacta ctagattttg
    71581 tggtcaaaaa attaaaacat gattcctgag taaaaataat aatgaccgat aaaatagcgg
    71641 cacaagaatt tttagaatat tatttaccta aggattttaa aaaactgata gatttatcaa
    71701 aaataactgt agaacaagaa agctatattg aagagtctct aagtaaaaaa tacagtgata
    71761 tagtttatgg aattgaaacg aaagaagatg gcaagggatt tgtgtatata ttaattgaag
    71821 cacaatcaac tgtggatttt ggaatgctct aagattatgg aaatatacct ttaatacttc
    71881 aagatttggc ttatacgaag atcaacttca aaacaaaaag agtaatcggt ttataagacg
    71941 aggagcggca gcagttactt aatacgtggc tacctgcgta cttatagaac attgttacca
    72001 atttttgaag ttctatctta gtatttacca aatcttgaag tattaaaggt atcctcttca
    72061 aaaaaagcaa cgcgttattg tcataattaa atataatctt tataatgtta gttattcaaa
    72121 ctagcaaaaa catttatgaa agaatttccg aaaaattata attttatcga aagcgaaaaa
    72181 aaatggcaaa aaatttggca agaaaagcaa atttatgcat acaatgagaa tatcgctaaa
    72241 gatgaaacat ttgttgtaga tacgcctccc ccgactgttt cgggacagct ccatatcggg
    72301 catgtttata gctatacaca gaccgatttt atagtacggt ttcagcgtat gatgggaaaa
    72361 aatattttct atcctatggg ctttgacgat aacggactgc cgactgagcg acttgttgaa
    72421 aagcaaagac aagtcaaggc gtataatatg ggcagagaag aattcataaa tatttgtaat
    72481 gaggtagtag caagcgaaga agaaaaattt agaagtttgt ttaatcaaat cgctttatcg
    72541 gtagactgga atttagaata tcaaacaatc agtccgctat ctcgtaaaat ctcacaaatg
    72601 tcttttcttg atttagtaaa aaaaggtgag gtttatcgta ataatcagcc aattttgtgg
    72661 gatccagtag acggcacagc ccttgctcaa gctgatattg aggataagga aaaaacctca
    72721 ttcatgaact atatcacttt taaaactgaa gcaaatgatg aatttaccat cgcaactacc
    72781 cgacctgaac tattaccttc ttgcgttgcc gtattctatc acccagacga taagcgttat
    72841 cagcatttag caggaaagtt tgccgttact ccgctgctta atgttaaagt cccgctttta
    72901 gccgacccgt tagtgcagca agataaaggc acagggcttg ttatgtgctg cacatttggt
    72961 gatcaaactg atattatttg gtggaaaacg cataatctgc ctttgaacac tattattacc
    73021 aaaaaaggta cgatagattt ccctcatgag atcggaatag acggcttaaa aataaaagaa
    73081 gcaagaagca agataataga tattttaaaa gagcaagaat tgcttgttaa gcaagaagag
    73141 attatccaaa ctgttaaatg tgctgagcgt tcaggtgcac ctcttgaggt actgactgtg
    73201 ccacaatggt ttgttaaaac tatatcgcat aaagatgagc tattaaaaag agcaaacgaa
    73261 ctaaattggc atcctaaaaa tatgaaaatt cgtttagata actggattaa tgccatatct
    73321 tgggactggt gtataagcag gcagcgttat tttggcgtgc catttcctgt ttggtattct
    73381 aaaagaatcg gcgaagaggg taaaatttta tacgctgata tttcgcaatt gcctgttgat
    73441 cctttaaaag atttgcctgc tggctatagc aaagatgaag tagagcctga cttagacgtt
    73501 atggatactt gggcaactag ctctgtttcg ccgcaacttt caacatgggg tatttctgat
    73561 gagtttgccg tgaataagga taggcatgat aacttattcc caatggattt aagaccacaa
    73621 gcacatgaga ttattagaac ttgggcattt tatactatct taaaagctca tctacatcaa
    73681 aatactctac catggaaaaa tatcatggta agtggttggt gcttgggtga agatcgtagt
    73741 aaaatttcta aatctaaagg gaatgtatta gtaccagaaa aattgctaga gcaatatggt
    73801 tctgatgtta tacgttattg gtcagctaat tcaaaattag gagctgacac tgcctattca
    73861 gaggacgtaa tgaaaaatgg caaaaggctt gttaataagc tatggaatgc tgctaaattt
    73921 gtttcacagc attttgataa attatctgat gaagacaaaa aagcaaatct tatagatgtg
    73981 aaagaaaaaa ttactcatga atttgatcag tggataatta ataagctagt agagctagta
    74041 aataatacaa caaacgagtt gcaaaattat gaatatgcta acgctatgca tttaacggaa
    74101 aaatttttct ggtcagtatt ttgtgataat tatttagaaa tcagtaaaac acgtgcttat
    74161 aatgaagaaa ataaaaaccc tagcggacaa tatagtagca tattaacgct ttatcacgtt
    74221 atgcaaacct tacttaaact atttgcacca tttatgccac atattaccga ggagttgtat
    74281 caaatattat atagtgaaaa ttctattcac attaaaggta attgggttaa ttatagtaat
    74341 ttaaactata aagtcgaacc agaacaagca gaaggcttgc ttgaaatttt agatcatgtt
    74401 agaaaattta aagctgaaaa gaatctatcc ataaaagcag aagtacaatt gcttgaagtt
    74461 agcggcattg aattatccga agaattgaca ttagatttaa aaaatgttac atcagcaaaa
    74521 gaaataaaat tcaaaccaac aaataatgaa attaaagtca gtattctcac ctaaaaatat
    74581 tttaggttct attctcttgc tttttgccag tatatttttt tatactcacg tgcttgaaca
    74641 tgattggcat tataaagtgc caaccgatga agaagtaaaa aaatatagaa ttagtgagaa
    74701 tacgactctc tcactctatc aagttatgaa agatactcat gagttgttaa ctaagcacaa
    74761 tattaattat tggatagacg gaggcacctt acttggggca gttcgtcatc aagggataat
    74821 accttatgat gatgatcttg atattggcat aatgcaggaa gatgagataa ggctacaaca
    74881 aatattccct gagtttcaaa aactaggcta ttctatttct catgatttag cttatgcaat
    74941 atgtcaaaaa ggctgtattg atatttttac ttttcaaaaa aaccaaaata aatttattca
    75001 ttctaactta aaaacacgca ctcaatatcc taatgatttc ttttatgatc atgaattatt
    75061 gcctttaaaa aaatataaat ttggtgatat agaagtttat ggtccctata acccaaagga
    75121 aaatttaaat agacaatatc ctgaatggga taaatatgcg gtgatacatc atccacacac
    75181 ttttcatttg ttttttctat caaatatcga gagaaaaact aaattcatct taacgccgaa
    75241 attattaaaa ccggctaaag cacttaagcc cttaaaaaat agagtaaact aacgttacta
    75301 gatgatacta caaactagaa ttattagaaa tagtagagca atatcatgca gatataggat
    75361 tattattaga ttattttgat caaaaaggaa acgttgatta taacacaggt ctaactttat
    75421 gtgttaaatc atctctcaag aaatactacc tcttaccagc aaaggcttta attttgctta
    75481 aaaattttac aaaagaataa ttgcatttaa aattgctata gctcataatg gttaatttaa
    75541 attaactatt atgaaaaatt atgagcagta agcttgaaat aatattaaac tattataata
    75601 atatatcagc tttttcaaca tgcttatgga aaagtactac tgcacttgca aggtttgatt
    75661 ttggtaaatt atttaaaata tggggatatg ataaaaattt tgataattta cccacaacaa
    75721 caaaaaattt tgtttacaca gaacatttac aagcactatt aagcagcata gcaaaaacta
    75781 aaaaatatca aggtgaaaat attaccgata aaaattggca aaatattttt aacgaactaa
    75841 ataactatga tcatttttta catataaaat tacaaaaatt aataggaata gaaaataaaa
    75901 atcttattga cgcaattcta aaatatatag gagatataaa atcactagaa tttattgagt
    75961 tacgtaataa agttcagttg tttttagaga ataattttga gcattacgca aaattatttg
    76021 aatcagcaga aaaaatttct aatacgtcat atccgctcac taaagaatat ttcctatatc
    76081 gatatgttgc taaggcaata ttatataagc caaacgtgaa ttatgcagaa gaatttaaca
    76141 aagaaaaaga gatacattta aattttgtaa ggtatattag ttcattaaag caaagttact
    76201 ttaagctaga aaaagctaaa gatcaattta acgaggaaca taaaattaac tcttgactaa
    76261 tagaaaaatc caattctatt agcagccatt ctggcaaaat agcattgact tatagtactc
    76321 ttataacagg agtaatatta cttcgttcat atgtatttga tgaagaagaa ccactatatg
    76381 agctgtgtgc tttaccaact actattcttg ctatattaca acttttatta tcttttccga
    76441 gtaccgtatt atcaagtaaa caaaccaaaa tcattaatta taatctgttt aaggaattag
    76501 aaagtaaaac aaacgataaa agtcattttg aagatattaa atttttattt gataatactc
    76561 ctaccttttc tgataatttg ataaataatg tagttatttg ttttagatat gcagcaaatc
    76621 tactattaca gcctattgat ttattaaata ataatactgt aaattatttt ataacatgta
    76681 ccgctctacg ttggttatcc gcagctggag tcgtcgaaga acaaagtaaa gttacgagct
    76741 ttatgcacaa taagctactt ggatttttgc acaataaaat tgttcctgct ttaattgaaa
    76801 ataagttgtt ttcgtctgaa gaaactaaac aaccctcagc tataagctga gggttgttta
    76861 gttattatta aattcaagaa taaattatga ttaactatga tttaaatact aattatacat
    76921 actatgtgct ggaggggtta agagcacaaa tagcccctat gcatttaggc ataaagattt
    76981 tgaaagaagc atatgagcgt gaatcattag aggagaatgg ttttgctaga atcatgcatt
    77041 cttacttaac gctttgtgag cgtatgacta gaaaatatga aaagccagaa tttaatatcc
    77101 ttgaaactac tattgataac aaagcctgta agatcaatga aaaagttata ttgaagaagc
    77161 ctttttgtga gttacgtcat tttgaaaaat taggttttaa aaatgcacta cctaaattgt
    77221 tgatagtagc acctatggca ggtcaccacg ctacgttact ccgctcaact gtgcaggaat
    77281 tattaccata tacggatgtc tatattaccg actggacgga agcaagctat gtaccgcttg
    77341 aagcaggttc ttttgatatg gatgattaca ttgattacgt aatggagttt attaattttc
    77401 taggaccaaa tgttcatact atggctgttt gtcaaccgac tgtacctcta cttgctgcta
    77461 ttagtttaat gtcgaaagat aatagcccaa acgttccaag ctcaatgatt ttaatgggcg
    77521 gtcctattga tgctagaaaa aacccaacag cagtaaatga atttgctcta agcaaaagtt
    77581 tggagtggtt ttgcaaaatg gttacaatgc aagtaccacc taattatcct ggtcatggta
    77641 gaaaagtata tccaggattt ttacaacttg caggttttgt aagcttaaat ctatttcgtc
    77701 atatagattc gcatttggaa ttatggcaaa atttattaaa ttgcgattat caaaaagctg
    77761 atcatactat taaattttat gatgaatatt tagctgctat ggatatgccg gcagaatttt
    77821 acctacaaac tatcgatgaa gtattccaac aattttcact agcaagaggc aaattagttt
    77881 cagagcaacg tcctattgat ttaaaaaata ttactaaatg tgcattactt ggtatagagg
    77941 gagaacttga cgacattgca gcagttggtc aaaccaaagc tgctttaaag ctttgtgcca
    78001 atattcccga atcaataaag aaatatcatt tacaaaaagg tgcaggacat tatggcgtat
    78061 ttagcggcag taagtttaaa cagtttatag tacctgttat taaaagcttc atatacgatt
    78121 ttgaccaagc taattttaaa caacctaaag ctaaaatggt ttgataaaac tctaataata
    78181 gtatgtcata atgcgattcg attgcggtat cttaaggaca cggctagtaa gattcatttt
    78241 actatatttc tagtttggtc ttcccatctc aataatagtt gaatctttaa aatcagtatt
    78301 tattaaaaaa ggtacggtaa tataagcttg tattctatta ttagctactt cttgtgctat
    78361 actatcatca attggctcgc taaagctttt actatattta agaagcttcg tagcagcttt
    78421 taaatttact aaataacctg tagaagtata aaaatacctt tggctaccaa tttttttaag
    78481 ataaggatta ttataaattt tataaaattt ttgcctcggt agatgcatta aaaataaata
    78541 gactagatcc caatcactag gtaaagattt gattatggtt gagaatttct tataaaaatt
    78601 ttcttctaat atagcatcgt cttctaaaat taaggcatat ggaatatttt cttcaaccat
    78661 tttaagccaa atttctctat ggctacaata acacccaaat tcacccgcgg ttaaagtgcg
    78721 atttaatatc ttgctatttg cataataatt tatattctct gatggacaaa caatagtata
    78781 attattatct aaaagggaag aattattctt tacatctaaa ccagtaaact tttctccttt
    78841 ttggtttgtt atagataatt cataaccatc tactgctcta aatctttcat aaggtaaatt
    78901 aatatcaata aattgtttat ttatattatt atatctattg gtactatgat ctagattaat
    78961 tacaaaaatt ttaatatctt tttcactaat tggattattt tttaactgat aagtaatata
    79021 gaataaagaa atttcatttg atccaaactt acaaaatatt aataggcagc taattataat
    79081 aaataatata aaaaaatact ttttaatgtg ataaatttta tttttcattt agtaaaggta
    79141 acaaaggtaa aagttttcct tttaatttct cttttattat ggggtaatta tttaaagaat
    79201 tgggtacaat tgagttatta tatatttcac aatatttttc gtcattttga tcaacagaaa
    79261 taatatagtt atatagatct tcttctgaag caaaatcttt agcaaatatt actgccttag
    79321 gatttacgtc tttaacatag cttttatctg cataataaat aggcgccgct ccagctagat
    79381 aagcttggaa aggtttttca gtaacatagc cttcatacgt tttattttca taagcaatta
    79441 caaatttgca ttcagataac cactctctag tgttttcttt aggtactact ctagcttcgt
    79501 tatttaagta tttacctccg cttcttattc ttttatatga tgatagcttg tgaaaaaatt
    79561 tatctcttgc aacgcaacca tcaaattttt cagtatcatc tatatgtgca ctaacaagaa
    79621 aacaagcaaa atgcggctta ttcgggttgc atttaggtct tttataattt gtgcttatct
    79681 cattagtaaa atacatataa tatagaggta tccttaatgc ggatgatcta tataatcaaa
    79741 acctatagct atatcataat tatcagggtt aggtctaata gattcaccag taaaaaatat
    79801 ttttatatta ttcttgttac taattttttt ctgaccgaaa acactctcaa ttataaggtc
    79861 ataattttta tgatctataa gaatttttct tccactttct tcaattattt cttttatcat
    79921 tggcagttca tatattgtaa atcctgacca catattgata aaactaactc ttagaatatt
    79981 ttcatttttt ttggacttta aattttctat accatatgtg cagacaaata ctaataatat
    80041 tgatatgcaa attataaaaa atttttttaa catttgaatt atcgatttat tcttctattt
    80101 gttgtggttg agaattttct gcttctactt caataatttc ggatttggaa gaaacaattt
    80161 gatagcgttc aagacttgca ggtagcgttt tatttcctga atcaataccc agtttttgta
    80221 tattcttaac tcttgacata aaattacgat taaaagaagc cgcaaactta tcataattag
    80281 taaccatatt atgtagatta ttgccaattt tttgagaata atctgctata gtaccaatag
    80341 agcttaataa ctttcttacc tcttcaatga ttattttata attttctgaa cgacgatgat
    80401 cggtaatttg aaattttgca aatgatagca tattcataag cccactaggg cctactggaa
    80461 aaatactaca accccaagct ttttgtaaaa aattaggatc ggctgcaata actttctcaa
    80521 cggcttgttc agtgggtaaa aacatcaaag taataacatt gttataattc tgctcttttt
    80581 tatttaagtc agctaaaata ttttcagcat aatctttatt agctagtgac tttaaatgat
    80641 aattcatagt tttgctaaga ttcccactat tatcctgctc atcaactaaa aatttggaag
    80701 cttttgaatc aatcaccatc aaattaccgg acggcagaaa aataagtgca tcaggtctta
    80761 atttagtact atctgaggtg gttaagccat attgcatgat gaaatctaaa ttagaacgta
    80821 atcctgatga ttttaagata ttttcgagag taatctcagc aagtagccct gccccaatag
    80881 gcgaaagtaa cgactgtttg attaagtcca ctgtgctttt agactgctca atatctttat
    80941 taagtgtccc tatcatagta attaaacgct caaactcact attaaacttt ccagaagcag
    81001 tagcaatatt tttctcagct aactctcttg ctgctgtgtt ttccatttta tggatttcga
    81061 taagttgctt ggataaatcc ttgcctaaat caaataaagc agctttagcc gaagaaaagg
    81121 actcattacg tattttttca gaatccttaa tagattgttc ttgatactcc actctgcact
    81181 ttagttgctc gattttttgt aagtaagcta ttttttcttg attaagtagc tgattattgt
    81241 tagagatttc taaattttga tctgttaaga attgtagctc tgtttttaaa gttctaactt
    81301 ttatataaaa ccagattatt ataactagta aaataagtat tatagttatg attacaggta
    81361 ttaaataagg cataaagtga agtgttaaat aagatttatt tgtgtggctc aattttccct
    81421 ctgtcacccc gtgacttgtt cacggggtcc agttaaaaat actaataaaa ttagtatttt
    81481 tagttatttt tctggatcta gttcccaagc cacggtatga cacccaaagc gttaaaaacg
    81541 cagatacaag ctactaggtg ataaatacta cgccggtatg tcttcaacag ctgcttgctt
    81601 tttacttgtt tttgctgttg gggtaataat agaagtaatt attggctcta ttagcccttt
    81661 aactacatct tctgtaatag tgacacgctg tttcttcagc tcagcaactt tatacatact
    81721 atcaagtaaa agatgctcaa ttattgaacg aagacctctt gctccagttt ttttagctaa
    81781 agctttttca gcgatagctt ctaatgcaga atcctcaact attaactcag cttcatcaag
    81841 ctcaaattgt tttttaaact gttttactat agcatttttt ggcttagtta aaattgtaac
    81901 taaagcttct ttatctaaat catataaggt tgtaacgatt ggtaatcttc cgataaattc
    81961 aggaattaat ccaaattttg ttagatcctc aatctctaaa gatttaagaa tttctctgtt
    82021 aattttttct ttgtcaatat ttacatttgc tgcaaaacct atagagctat tatttgttct
    82081 agaagttatg atgctatcaa ttcccataaa agcaccaccg caaataaaca aaatatttga
    82141 ggtatcgagc tgcacaaaat cttgctgtgg atgttttcga ccaccttgcg gaggaacaga
    82201 agcaaccgtt ccttccataa ttttaagtag tgcttgttgt acgccctccc ctgatacatc
    82261 tctagtaatt gaagggtttt cagattttct agcaatcttg tcaacttcat caatatagat
    82321 tatacctttt tgtgctttag ccacattaaa ctcggcagcc tgaagtaatc taagtaaaat
    82381 attttcaaca tcctcaccaa cataaccagc ttccgttaaa gaggtagcat cagccatagt
    82441 aaaaggtacg tctaaaattt tagcaagtgt ttgagcaagt aaagttttac cagaaccagt
    82501 aggaccaatt aacaaaatat tagatttatt aagctcaaca tcattattgc ctgattggac
    82561 atattcaagc cttttataat gattatatac cgctactgct agaatttttt tagcttgctc
    82621 ttgaccaact acataatcat ttaaaactga acatattttt tgcggagttg gaatagtgga
    82681 agtaatctgc tttaacgcaa ttttactctc ttcttccatt atatccacgc ataaatttat
    82741 acattcatcg caaataaata ctgcaggacc tgctattaac tttttcacct catgctgctt
    82801 tttgctacag aatgaacaaa ttaattcttt tttattagct tctactacca tcaatttttc
    82861 tttttttatg tttatatact tagttgtcta tcatgatgac gtacttgcat ggcttaactc
    82921 tgtcatcctg tggaggcttt gttgcgtgga tcacttatgt cattcctagc aacggcggga
    82981 atccagaaaa aattataaat acagcaaatt tttaaaacta aaagctcgat ttctcttgct
    83041 ttatgctgga ttcccgccgt tgctaggaat gacataagtg atccatgcaa caacgccagc
    83101 tcgcaatgac gtttttgtta caaaacccta ccatacatat agtaatcttt atgctcgttt
    83161 gcaactattt catatttttt aagtattccc tcacgtacaa acccgcatct ttcaagtaaa
    83221 ttaattgagc gtaaattatc tgtaattact gttgcttgaa ctctgacaat tccaatatga
    83281 tcagcaattt ttaaaatatt ttttatagat tttaacatta tgccctgccc ccaaaagcta
    83341 taatccaaat cataactgat ttctgccttg tgatgctcta aatttattat attaaaacca
    83401 gcagtaccaa taagtttatt atcactttta agtgcaatac cccagtaaaa acttctgtga
    83461 ttcttatata aactagacca ataacgaatt tcttccttag cttcctctaa agtttttggt
    83521 ctgttacttt ctgttatata aatagccatt tcaggcttat tcatataatt aaaatagtct
    83581 tccgcatctg tatccgttag ctctcttaaa attatatcat ctaaatcaag cgtaggaaag
    83641 ggggagtata aatattttct atcaatcata catgtatact cgctgaattt gaaaaattgg
    83701 cgtcgtcgtc tttgtaaatc ctcggaggct cacgtattaa ttaactgctg ccgctcctcg
    83761 tcttacagtc tccttgctct tttccaaatt gagcttcgtc taccaactat ttgtttatta
    83821 aaattatcta taattaattg ggtcttgtac attattcttt ttaaaagcat caagccttat
    83881 cgtgcaagca aggcaagtgc cgcaagatag atcatcttcg ctaggatcat aacatgatat
    83941 ggtattttta taatctactc caagcctaag ccctgtttta attatctgat ctttagtcat
    84001 attaatcaaa ggagtatgaa tagtaacacc tcctatattg gttgctaggt ttgccattgc
    84061 ttcaaaaaat ttgatatatt caggacggca atcaggataa tttgctgaat cgctagtatg
    84121 tacgcctata aaaatatcct tagcacctat tatttcggca aaccctaatg cgtaacttaa
    84181 aaagatcgta ttacgggcag gtacataggt aaccggtata tcttcaggta gctctttccc
    84241 atcctgataa tgaggaactt ttatattatc atcggtaaga gcagaaccac cgaaagctct
    84301 taagtctata ttgacaattt tatgttgctt gacgttatac tcttttacta gctccgtaac
    84361 tttccgtagt tcagcattat tacgctgccc ataattaaaa cttatagcat gaatctcata
    84421 accttgctct ctcattattg caagaacagt agcagaatcc gccccaccac taactaaaat
    84481 aaccgctttt ttcattgtct taccgataaa gttaattttt gggcaactaa agcatttaaa
    84541 ctaatttttg ctctaaatgc ttctaatgct aaagctctat gtatacgctt atctactcga
    84601 atattaaatt gtccactata ttcttttcta gatggtgcta aaggaacagg ttgattatgg
    84661 cttacataac tttctttcat taaaaaccaa gcttcttgta attcctgcaa tgccttttca
    84721 ggtgaatcac caaaagccga tacattaggt aattcttcaa attttgctaa ccaatctcca
    84781 tcaatatctt taaaaagctc tatagtaaag ccgtcaaata tatcattact tttcatcttc
    84841 tttacctttt tcaaagttta aaaattgtcg aacttgatat tctttcgcca tatttccaac
    84901 agtctgaaca gataacctat cacctctagg tgaataccaa atttgatggc tacctttttg
    84961 tctatcttta atccaaccac acccaatcat taaattatga aactctgaga aacttaaccc
    85021 tttaggattt tgcttagctt tacttataag ttttatatgc tgattcatat tgtaactata
    85081 tatagttata aattgcaagt caaattatta tacaagtcaa attattatat ttgtatgcat
    85141 tattaaagca acaagtttta attaaatcta ttttctataa attaacctta attactccta
    85201 aatattcttg actaaatagt gataataatt taaagtcacg ctgttacttt gataacttat
    85261 ggcgggtgta gctcagttgg ttagagcatc aggttgtggt tctgagggtc gcgggttcga
    85321 ttcccgtcac tcgccccata tatatttatt aatttcataa acacggtgac agattcagaa
    85381 cttgaggttg tctttattcc acctttacta cagttattaa tatcatcaga aaataataaa
    85441 ggattacctt tagctgaaga agaagtttta aatatttgtg ataatgcgac tggtatatta
    85501 gtcagtaaag atagagctag aaagcttgaa atatctacag gatataaaga tatcaaccct
    85561 gaaaattgtt gggaagagtg gcaagcttac aaaaataaat ctgcttaaat aactttattt
    85621 tgaagcattt tctattattt cttttgcttt aacatagtat tatgaacact aaacttttat
    85681 atagactggc taaaaactta agattctata aaaaagattt gatcatcgtt ataatctctc
    85741 ttcttagcgt atcgcttgcg ttattactaa tcggaaatgt tttcagaaat ttagttgatc
    85801 agggtttggt tttagatcgc actgcggcag ttgataaatc catattatat atctgcctac
    85861 ttattattat cttaagcatt gctagttttt tccgctcata ttttattaat aatgttgctg
    85921 aaaaagtctc aagtcaaata agaaaagaag cctatagcaa tctaattaat tatgaaatta
    85981 ctgaatttga agaactaaaa attggcgata taatctcacg tctaacgagt gatatagatc
    86041 aaatatctaa gcttattgtt aatttcctat ctttttttat tcgcaattca gtgatgttag
    86101 tcggtagcat tattttgatg ttttttgaaa gttttaaact agcatcgata gtaattatta
    86161 ccattccttt gctgctaatt cccataatca aatttggtaa acatgttaaa gctttatcca
    86221 aaaaaacctt agaatctcaa tcacttttag catctgatat taacgaaagc tttagcaata
    86281 ttaaaaccat tcatgctttt ggcggtcagg cagctaaaat tactgagttt aataatctgc
    86341 tgcaagatta tttgacctat tcggcagctc gtttaaaaat tcgtgctttg ttttttgcat
    86401 tctcaatggc ttttatattt cttgggatta cgctggttat ttggattggg gctttggata
    86461 tagtaaaagg taatttatcc tctggtcaaa ttatatcatt tatttattat gcaattattg
    86521 tcggctttag tagtggcggt atttttgagc tattaagtga aatgcacttg ccgcttgctg
    86581 ctttagagcg aatagttacc atcattgata aatcacctat agttaatcat aataattatt
    86641 cagatttaaa gcccgttaat tctatatcgt tagagtttaa aaacgtaaat ttttcctacc
    86701 catcaagacc taatttaaaa atcctcaata atatatcttt taaaatagat tctaccaagt
    86761 ttattggcat cgttggcaga tcaggctcag gtaaaagtac tttaatgcag ttgctattac
    86821 gcttttatat ccaagaaagc ggtacaattc tagtaaataa ccaagatatt gctcttttaa
    86881 atcctaatga aatccgtaaa ttaatcgctt atgttccgca agaagctagt attttttctg
    86941 gtactattaa atcaaatatt atgtttggta cagcacactc cataaagctc gatacaagcg
    87001 aattttgcag gattcgcctt tgctcacgta ttaatatacg ctccgcagac tcacctttaa
    87061 attcatcttg tctagagctt tctgaaacat gctgtaatat taacgttagc gaagaggaaa
    87121 taaccgaaat aataaaaatt accggtatag ctgattttgc tgataaaatt cctgatggga
    87181 ttaatgccaa aattggcgaa aaaggtgtta ggctatcagg cggacagaag caaagaatag
    87241 ccttagcaag ggctttacta cgcaaaccgc agattctact tctcgatgaa gcaatgaatg
    87301 ctttagatag tcaaagcgag cagaaactat taagctctat tagggatata atgaaaggaa
    87361 gaattgttat atcaatcgcc caccgcatca gcagcataga atcagccgac aatattttga
    87421 taatagataa aggagcagta gaagccgagg gaacgcacgc tcatttatta aaaacctcca
    87481 acctctaccg cactatttat aaggaagtgg atttattata aaataagtat taaattattg
    87541 cccttataga gaatataagt tatatatttt caagtaatag ttaataagca gaaaaggaaa
    87601 taacatgagc tttgaaaata aattagtgat aattgtaaat aaagatattg agattggagt
    87661 tgctatgaat gcagtagcac atagctctct tgcggctgga gctttacttg gtaagcctac
    87721 ttgtttctta caaccgaata ttgatgcaag tggtaataat tggcaaattt caggaatgcc
    87781 ttatattatt ttacgtggca aatcaagtga gataaaaaaa gctatactta atgcaaaaga
    87841 gtctgaagtt atgcatttgg catttacaga tagtatgacc ggaggaacat atttggaaca
    87901 aatagaaaat attgcaaaaa agacagaaga agaacatatt tattatgcag ccgtactttt
    87961 tggaaaatgg gatacgattt ctcaaataac aaaaaagttt tctttatata gataaggaaa
    88021 cgattttata tgactaatca ccctcgcatc ggtgtcggga ttatcctatt taatagtaaa
    88081 aatgaaatct tgcttggtaa gcgtattaac tcacacggtg aatttaccta tggtaatccg
    88141 ggcgggcatt tagaatttgg tgaaactttt gaagagtgca tcattagaga agttttagaa
    88201 gagacaaatt tgatcattaa agatcctgaa tttttagccg tcactaatga tgtttttgaa
    88261 aaagagcaaa aacattacat atcgattttc cttaaagctc attgtttgaa tgagcatgaa
    88321 ttacagaatc tagaacccca taaagtagaa agctggcaat ggtttgcttt agataaacta
    88381 cctgacaatc tctttctacc tttaaaaaaa ttacttaatg gtaagggtta cagaagtggt
    88441 tcatactaaa aagcatcaaa cataaaaaaa tacctaagtt aatctcatca aaagcccttt
    88501 ttaaagcggt agcaaaaaat aatatcgcag gcactaaatt tttgcttgag catggtatta
    88561 gtccaaatga aacgcatcca aatgattcta ttgaatataa atctttacat tggattatat
    88621 caaaaaacgg tgaactaata gagatagaag taggtattga cacaccatta catatagcag
    88681 ctaaaaatgg ttataccact gttgtgaaaa ttcttcttga aaatggagct tttataaatg
    88741 ctagggatta ttttggcttt actcctttac attcagcaat catatcatcg tataaactca
    88801 gttctataaa gctatcatta gaatacggtg ctagtattac tttagaaatt atcgatggtt
    88861 attacagagg taaaacacca gtaggtttat taaaaaagat aggaagtaaa aaagataaaa
    88921 aagtagtagc tttaagagct ttactggagc ttgaaaaatt atatcgtaat aaagaactag
    88981 ataaaattgt taaaaaaact tatattaaag aaccacatat caaagatttt ataaaatgga
    89041 aaatagaagc tgaaatacct aaatttatta aaagtaatat atctctttta aataaacata
    89101 taaaaaaatt atttgctctt aacaaatttt tgcaaaataa ttcggctttg attagtaatg
    89161 aaacaacaaa acttttagaa gaaaaaattc aaaaatatac aggtaatcaa gttttgaggg
    89221 tgtcaggaag tttgtgtaag ttgtaaaaat agttaagaat aaaaataaca taaacaactt
    89281 acatggagct aatatgaaga acaataacaa agtatcaaat ccagctatag aaaaattagt
    89341 atcagaaata ctatcacaaa gtgatccatc tgaaatattt ggtaaagaag ggatatttca
    89401 gggaattaaa aagcagatag taaataagat tttagagaaa gaaatggaat ctcatatagg
    89461 ttatgagaaa cattctaaaa atgagaaata ctcagataac agacgtaatg gtaattatga
    89521 aaagactcta atagatccag aaggtcgtaa attgacagta gaagtgccaa gggatcggga
    89581 tggagaattt gaacctcaac taattccaaa aggagtgcgt aaatttgaag gatttgatga
    89641 taaagtaata tccttatatg ctcggggaat gaccattagg gaaatacaag ggcacttaga
    89701 agaactatat gccaccaagg tatcatctga gttaatatca aaggtaactg atggtatttt
    89761 agaggaagta actgcttggc agaatagagc acttgataat gtatatccta taatgtactt
    89821 agattgtatt catgttaagg caagagataa tcatgtaata ataaataaag cggtttatct
    89881 agctattgga gtgaatatgg agggcaagaa agagctatta ggaatttgga taggcaagaa
    89941 tgaagggtgt aaattttgga tgcaggtagt aacagaactg aagaatcgag gagttgcaca
    90001 aatatatgtt gcatgtgttg atggtcttaa gggttttcca gaggcgataa atagcatttt
    90061 tccaaagacg atagtgcagt tgtgtattgt tcatatggta agaaattctg taaaatacgt
    90121 atcatacaaa gatctaaaag cggtaacagc tgatttaaaa gcagtttatt ctgcaataaa
    90181 tgaagcagag ggattaagag aattacaaaa ctttgccaaa aaatgggatg aaaaatatcc
    90241 agttattttt gacatatggc aacgaaattg gtctggcata gctccatttt ttagctttcc
    90301 ggaagacatt aggaaggcga tttacactac taatgctatt gaatccacta accgtcaaat
    90361 tcgtaaaatt attaaaaata aaggagtatt tccagatgac aaatcgattc agaaaataat
    90421 ctttttggcg ttgacaaatg cctctaaaaa atggacaatg cctattaaga attgggcgat
    90481 ggctttaaat caatttgcta tactttgtga tactaattta caaaattggg caaatggaga
    90541 aatcgtactt acacaaaaaa tctgacagac ccttagaaaa tgatttttaa caatttacac
    90601 aaaaattatg attgactcta attaatgcct cttcttcctc atcatgggca gatataccaa
    90661 aacttgcttt ttcataaggt aatttcaagg ttaccggttt tgtccattca ttattttcca
    90721 aagtaaatgt aacaactttt gaaataacat tatcatagct agctaaaaat actgtatctt
    90781 tagttactga tacataatta aatacttccc tatctgttgg ggtaaataat attttaaggc
    90841 ttgctttatc gctatctact tttaaaagat cttgccaatg aatagcaaca agcgatcctg
    90901 cttttatatt agtatcatta aattgccaat cagaacgtaa aagccaaaat acatattcct
    90961 taaaagaacc tgcaggggtt gtatctgacg gcatatttat tttttgtaac tgtaaattct
    91021 gatctttagt atctaaaata taattatcat aattgtagaa atccttacca gcagatataa
    91081 atattaaaga tgaagaaata gtatcagaca aaagtttacc aaatgaaaca cctatatact
    91141 ctttcggtac ttcaaatatt ttcttagctt tttcaatcgg ctatcctcgt ttccatatat
    91201 ataaagagtt aggatatagt gaattcgtta catcttcttt atgtaaaaca aaattagaaa
    91261 taatagtatc ttgatctatc caaacaccat cagtaaattt tccttctaat aattttccat
    91321 cgcttgtttt tggctcgaaa ccattcttta caaaatcttt cttctctaaa ttccattctg
    91381 caaaaaacgt ttcatcttta ccgccaaatg acataataat aaggtagaga ttaggatttt
    91441 gaagatactc caccccacct cgacacatca ctttttttcc aaattcttta gataatttat
    91501 caaaatcaat taaagtttcc cattctggtt catctttgga atattcctga attaatgtcc
    91561 tacgccataa accttggggg tttttatcat ctgaccaaaa attatatacg taaccattac
    91621 ggatagatcc atatggagtt ttcctctgat cataaaaaat agattctatt tctttttcaa
    91681 tcggcttata ttttggcata gcctgaaaag atttttttgc cttatcagtg cgtttctttg
    91741 cccattttaa agcttctttc ccttcagcct ctttaaaaac ttagtatctt ttggatcgta
    91801 tatttgttta gtactatttc ccatagtttg accacaaaaa gttaataaag agattaaaag
    91861 ataaaaaata ttagttttat tcatatattt acaaaaaatt tatgggtttc acttcttggt
    91921 aaggcttcaa ctgaatgccc atcaataaac gccacaatcg cccatcttga aaaagacttg
    91981 ccaatctcag atttatctaa ttgaattaca tcatgccatg caggttttag tagctcatat
    92041 caattatttt tcaaaattac tagaaataaa gaaaatagct ttattttctt catgtctgac
    92101 aacttccaaa tcttcaggat ttgttccaat tcgaagacca ggactacttt ctgctattgc
    92161 gatagtaaat gatcctgaat cgaagtgagg ctttgcaaga tactgacccg atactgaata
    92221 atcatatttg agaaacctta ataatatgtg gggtgtatca gtatcaaata ttttggataa
    92281 agtatttgga tagtcttttt caaaattagc taatatatct ttaatagtat aataaacaat
    92341 atcccataat agagcagcgt tttttaaaaa tattctgagc gtttcatgct ttttaataaa
    92401 ttcagaatag tgtttttcaa taattggatg ataatgaaaa aaatctttac tatcattata
    92461 aatatcatcc tcagggttac gatgcttaaa accgatatca cctctccgat gtaaagggga
    92521 aatttttaaa tctatatgct gctttatatt ctcaggaagt tttaggaatt caaaaaaaga
    92581 acctatagct tcttctattt gagctttttt agccgaaaaa ggaactaaac aaccctcagc
    92641 tataagctga gggttgttta gttaaggaat tttattaaat tagaacaatt aatttattta
    92701 ttattgttaa aaaactactt attataaaat agaaagctta tatcattatt tcaaaagctt
    92761 accaaacagg aatggattat tttgattaat gtaaattagt aggatagata aatgtgagga
    92821 taagaaaagt tttttgaaaa gcaaacaatt agttaaagat agtgacagta aatatttgga
    92881 ctgaagtaat tactattaaa gtaatgtact taaatttagt ctttaaggag gtaatccagc
    92941 cgcaggttcc cctacggcta ccttgttacg acttcacccc agtcgctaat tttaccgtgg
    93001 ttggctgcct cttgcgttag ctcaccacct tcaggtaaaa ccaactccca tggcgtgacg
    93061 ggcagtgtgt acaaggcccg agaacgtatt caccgcggca tgctgatccg cgattactag
    93121 cgattccaac ttcatgctct cgagttgcag agaacaatcc gaactgagat gtcttttagg
    93181 gatttgctcc acgtcgccgt cttgcttccc tctgtaaaca ccattgtagc acgcgtgtag
    93241 cccaacccgt aagggccatg atgacttgac gtcgtcccca ccttcctcca gcttatcact
    93301 ggcagttttc ttatagttcc tggcattacc cgctggcaaa taagaatgag ggttgcgctc
    93361 gttgcgggac ttaacccaac atctcacgac acgagctgac gacagccatg caacacctgt
    93421 gtgtggtcca gccgaactga aggaaagcat ctctgcgatc cgcgaccacc atgtcaaggg
    93481 ttggtaaggt ttttcgcgta acatcgaatt aaaccgcatg ctccaccgct tgtgcgagcc
    93541 cccgtcaatt cctttgagtt ttaatcttgc gaccgtactc cccaggcgga gtgcttaatg
    93601 cgttagctgc gaaaccgaga gaaaatatcc caatatctag cactcatcgt ttacggcgtg
    93661 gactaccagg gtatctaatc ctgtttgctc cccacgcttt cgtgcatcag cgtcagttgt
    93721 agcccagatg accgccttcg ccactggtgt tcctcctaat atctaagaat ttcacctcta
    93781 cactaggaat tccatcatcc cctactacac tctagattag tagttttgaa agcaattccg
    93841 aggttaagcc ccaggctttc acttccaact tactaaaccg cctacgcact ctttacgccc
    93901 agtaattccg aacaacgcta gccccctccg tcttaccgcg gctgctggca cggagttagc
    93961 cggggctttt tctgcaagta acgtcattat cttccttgct aaaagagctt tacaacccta
    94021 gggccttcat cactcactcg gtattgctgg atcaggcttt cgcccattgt ccaatattcc
    94081 ccactgctgc ctcccgtagg agtctgggcc gtgtctcagt cccagtgtgg ctgatcatcc
    94141 tctcagacca gctacagatc gtaggcttgg taagccatta cctcaccaac tacctaatct
    94201 gacgcgggct catccatcag cgataaatct ttcctccgta gagaatatac ggtattagct
    94261 tttatttcta aaagttattc cgtactgatg ggcagattcc cacgtgttac tcacccgtct
    94321 gccactaact aattggagca agccccaatt agtccgttcg acttgcatgt gttaagcata
    94381 ccgatagcgt tcgttctgag ccaggatcaa actctcaagt ttgattctgt cagttttact
    94441 ttaaaaaatt gacaagttta attatcactt ttgtgatatg tacgtgttta ctgtcactat
    94501 ctatatctaa ttatttactt ttaaaaacag ctgcgatttt tttcatttgt cgctctcgat
    94561 aggtgtagtt ataagcaata taatcgaacc tgtcaactac aattttgaaa ttatttttat
    94621 ttttatttta taacttatta ctacctggta taaaatttaa tttcaaaagc cctaagagct
    94681 gattcttaaa ggttttttat ctttaattac gtattaaaat ttattttaaa aattataatt
    94741 attttgcttt aattataaca aaactcaaaa attcacagat ataattatct ttcatttact
    94801 ttattgccac gttttactgt tgattctttt aatctatcca catgactttt tttatctgtc
    94861 atttttttct tttcttgcct ttggacagca tgctcatcaa gtttcttttg acaataattt
    94921 tttaatgaag atatacctaa agcacctgac atttttccaa taagcttata tattttatct
    94981 ttaaacggca atttagaatc tttcatagct tcttgacgat cttgagaagc tttgctgtct
    95041 aagtactgat ctactttatt atgagcagct aacccatttt ctttaaagca atttgctaat
    95101 tgtttttaaa ccttttttag ttcttctact tgattaggat tttgtaaatt tgcattatct
    95161 ataatgttaa tgagaggttt aagtgtagaa tctttagaag cttcttgtat tttttttgct
    95221 tcttgtgctt tttttatttc agactcaaaa cctactgcca tgcgtccctt tagccccgat
    95281 ataggtggtg cttcttgtac ttttttttac tttttcctgt gtttttattt tggattcaaa
    95341 gtctttagac atatactaac ttatttatat taaaaaatta tatgatactt aataagtata
    95401 aatataaaat cttaatctaa gctaatagat attaattttt taacaattat tttaaatgat
    95461 tgttgtaaat aaaattattt attcagtgta aatactggag gaaatcttta tagtgacact
    95521 taaactagtg ttaagcctta aattataggc tttctggagt tttagaaagc ctaactaatt
    95581 acacctattt catgacgttt taccttgagc ttaagctcct caaggttaaa cctaatatca
    95641 atcacagctc cgactgtctc tctatttgca atatctaaaa caccgcaatg ttcttcgact
    95701 attcttttaa cgatagcaag ccctactccc atacctttac ttctagtggt tacatagctt
    95761 tcagtagctt tacctattag ctcaggcggg aaccctctgc cgttatctat gactgcaata
    95821 ttaataaatt gctcacttgc atttacatta acttttattg ctgcttgatt acttccctct
    95881 aatgattctt cagcattttt aagcaaattt atcattactt gatttatttg agtagtatca
    95941 cacgtaaaat caaattgatc gatattagtt tcaaaactat aggaaatatt atcattaagt
    96001 aatttacgtg cttctacaat attattaatt acataaatca aatcacaatt ggtaaattta
    96061 ggggcaggaa gacgagcaaa aagaacaaac tcagatacaa tatttttaat atcattagta
    96121 tggcgaataa tcatttttaa ataattctcg aactctgccc tttctttaat ttcaggacta
    96181 aattttttaa gcaatctttc agaagcaagc aaaataggtg ttaacggatt tttaatttca
    96241 tgtgctactt tttttgctac atctgaccaa gctaatgccc gttgtgctat cactaaatct
    96301 ctttgctggc gtgaaagctg cttaatcatt ctattaaatg cagcataaag cgttcctatt
    96361 tcgtctttat ctacctcatt ctctggaact tgcactgtca agtcaccact ttttacttta
    96421 tcggttgcaa taaccaactt cttaatggga tttactatct tagcagtaac tataacccca
    96481 aaacttatcg ctattaaaag aagtagtaag gcaataaaga taaaaataat tgagaatttt
    96541 atttgtatat ttcctatttg atttttaaga cgatgatact ccgctgccgc tccattagtt
    96601 gcatctatat gatcaataat tttattatca attaacctac caactaataa atatacatca
    96661 ttatattctt tcaattttat cagcattctt attttagttg gatcagattt tacttctaca
    96721 ggctcacaag aatctgcttt tttaattaaa tgtggaggaa tagttgcaaa tgacagggaa
    96781 aaacttaaat agctattagc aattattgta ttggtcgact tatttaacac tattgcttca
    96841 tcaagcgatc tcatttctgc ttcggtgttt aatgtcttag taaacaaagc ggggttatga
    96901 attaaatcat aatacatatc acttaaatct tcagcaacag cgagtgctgt tgctcgtaac
    96961 tgcaatttat gctcagcaat ataagaatca gcaaccatta tagattgatc aagtacaaca
    97021 gaaatttttc gatcaaacca agcctgaata ctaaggttta aaaaataagc agaagatatt
    97081 gaaacgatta tagtcggaat agcagcagct aaactaaacg caactactat acgattttgt
    97141 aacttagaag tattttgatc gctattttta aagaaaaaac tttggaaaaa tttacgagtt
    97201 aataatatac caagaattaa gaaaattatt aaatcaatta gtaaaaacca aattacttta
    97261 ctagaattaa ctgcaccatt ttttgtgccg atagatattg tgtaataagt gaaataagag
    97321 aaaataatag ctattgcgac taaaatacct ataaatcttt tactatagag atatttaaat
    97381 aaaaatattt ttaattttgg catcttgcta tcttaaaatc ttaattcgtt tgttatttag
    97441 cgttattgca tggctcgtaa atcgtcattg cgagcgacca aaggaagcgt ggcaatctca
    97501 tgaagcagaa ctcctaagat tgcgacgtcg aggtttcgcc tcttcctcgc aatgacgact
    97561 atccatccac gcaagcaagt ctcacgcagg aataacattg actataataa caaaaaaagc
    97621 taaaatacca ctatttctag cttttatgct ttctaataaa tgaagatggt aatttaacta
    97681 aacaaccctc agctataagc tgaggggtta taaagtggaa tcgattagaa atcgatcatc
    97741 attcacaggt tcaccactaa cttgctaaga gatatttgcg gcttatatga gataaacata
    97801 tgtacgtgat cacatgatat tttccctgaa attatatgta cttcatgttc catacaaatc
    97861 tgcctcagta aatctctagt cctttccgat actttgccta tcaatattct cttcctatat
    97921 tttggtatcc atataagatg cacttttaaa tcatactgac tatgactatt ctttctataa
    97981 cttctcattt cttgatataa attcattgct aaagcaattt cattatatct tcccttcgcc
    98041 taaaggcgag ggatttttga tccccgaagg gggacattaa attcaagcag catctgacct
    98101 ttgaccacat tatccttttc acttacgaaa attttagcta ttttcccgtc acgttcggct
    98161 aagatgatat tttccatttt catagaggtt aagatcataa tttcctgccc tattgttact
    98221 tcttgtcctt ctttcacttt aattgaggca atttgaccat taagaggtgc ttgcatttca
    98281 gaattttctt ctgttactac tttcgaaacc attaacccct caagctctga aatacgaggg
    98341 gagcgaacaa aggcttttac gctaataccg gcatgtgata gtaaataacc agttctgata
    98401 ttttcaattt taatatttgt ctttttgcca ttaattatgg ctacaaaaag ctcattacct
    98461 aaattccagt tactacgaat atatattcgg tcactttcat gacgtatatt atagccattt
    98521 tcaacaggcg taattagaac agggaataac ttatcgtcaa tcgttaccac ccatcttgta
    98581 ccgattttat tagcttggtt attgatattt ccagaaatta aagaggcacg tctttgctca
    98641 gatatataaa taaaaatagc ggttgctaaa aatactcccg ttacttctga ggttagactt
    98701 gcaccggaaa acccatctgg atattcttct tgaataaagg cagtagaaat atcaccgcta
    98761 acaaaacgag aatgaagcat cactgcttct aagaagctga tattatgaga aataccatta
    98821 ataatataag aacttaaagc agaacgcatt acctcaattg cctgctctct tgtttcgccg
    98881 taagtacata attttacgat catcgaatcg tagaacatgc taacttcacc gccaagtcca
    98941 atgcccgtat ctatacgaat atttgggctt tttacaggtt cagaatatgc agtaatccta
    99001 ccacttgaag gcaagaaacc acgacttgga ttttcagcac aaattcgtga ctcaaacgcc
    99061 cagcccttta actttacgtc atcttgcgta aatgataatt ttttaccggc agcaattttt
    99121 atcatttctt caacgatatc tataccagtt attaattcgg taacaggatg ttctacctgc
    99181 aatctcgtat tcatttctaa aaaatagaaa tttttctcac tatctactat aaactcaaca
    99241 gtacctgctg aataatatcc tacctttttg gataaagata ttacttgcct atacatttcc
    99301 tgccttattt cttcggtaat gaatgagctt ggagcttctt caattacttt ttgatggtga
    99361 cgctgtattg aacactcacg ttccccaaga catacgctat tgccgtactg atcagcaagc
    99421 aattgaattt cgatatgacg aggtctttgg atcaattttt caataaacaa cctatcatca
    99481 ctaaaactat taccggcttc aagctttgca gattcaaaag catttgtcat ttcagaaggg
    99541 ttatttacca ctctcatacc acgcccgcca ccaccggcag ccgcttttac aatgaccgga
    99601 aaacctattt cttttgcaat atctattgct tgcttaacat catttatagt tcccatatag
    99661 ccaggaacag tactaactcc tgcttctatt gctatctttt ttgcttcaat tttatcgccc
    99721 attttcttta tagtagcagc attaggacct attaaaacta ctccctctct tttaagaaca
    99781 ttggcaaaat tagggttttc agataaaaag ccatagccag gatgtacggc atttgcacca
    99841 ctttcacgaa ttgccgaaac aagattttta atagatagat agctttcggt tgctggtgaa
    99901 tcacctatat aataagcttc atctgcatgc tgaacataca ttgagtttgt atcggcttca
    99961 gaatatacag caaccgaccc tatccccatt ttttttaaag tacggattat tctaacagca
   100021 atttcgctac gattagcgat taaaatttta tcaaataaag gtttagtcat agttttttga
   100081 ttaaaatagt tatttagtta tccaccaata tgtggctcag cataaattgt ttcacctgta
   100141 agagataaag cacatgtact tgttatacca tcataggact caacaggtat gggaggtggt
   100201 gcttcttcca gggctaaatc ttttattggt cttacaagtg catgtgctga attatagaaa
   100261 tatttactgt ccttatgatt aaaaaacgaa ctagaattaa cgaaaggcat atatggagtc
   100321 ataggtgtta ccagagtcat tggtacatcc gaagaaatat ttttttatct cttgcaatcc
   100381 tagttactgc ataaggagta attattttat taccattata atctattgga gttggaggtg
   100441 ccatatatat cgattcctct tgttgtacaa taattaaagg tgatagtgaa gttttcataa
   100501 ttagtttccg attatattat tattcttgaa tttgtattta tatttttatg tcattcccgc
   100561 ttaaggcttg gcccaccacg tggatcgaaa agcaccctcg gtgtcatgcc gtggcttgac
   100621 cacggcatcc agcataaagc gagataaatc gagcttttac ttttaaaaat ttttttattt
   100681 actggatccc gtggcggggc catgggatga catcaaatgc gtcttaccta cgcaaggatg
   100741 acagctataa cggcaaatta tcatgtttct tccaaggcaa ttctaccttt ttagtacgta
   100801 agaaatttag ggctttacat attcgccatc ttgtattttg tggtcttatg atatcgtcta
   100861 aatagcctct agatgctgca acaaaaggtg atgtcactac ttttgtatat tcatcgattt
   100921 tttgtttttt agcctccgga tctttgcatt cttccctaaa tattatttca gctgctccct
   100981 ctgctcccat aactgcgatt tcagaattaa accaagcata atttatatca cctctaagat
   101041 gtttagaatt catcactata taagctccgc cataagcttt acgagtaatt acagtaatct
   101101 tagggactgt tgcttcagca taagcatata aaagtttagc accgtgcttg ataataccat
   101161 catgctcttg agaagtacct ggcaaaaacc ctggcacgtc aacaaggctt actataggaa
   101221 tattgaaagc atcacaaaac ctaataaatc ttgctgcttt tctcgaagca ttaatatcta
   101281 aacaccccgc taaatgcaat ggttgattcg caacaaaccc taccggataa ccttccatat
   101341 agccaaaacc aatgatgata ttcttagcaa aatctggttg taactcaaaa aactctccct
   101401 catctacaat acgctcgaca agttctttca tatcataagg tttattggga gtattaggga
   101461 ttagagtact tagagacata tcaaccctat cagcagggtc aacagtagga cgaataggga
   101521 gtgggctacg attagatgat ggcagaaaat taaaaaacct acgaatttcc agcaatgctt
   101581 ctatatcatt attaaatgca agatcagcca caccgctttt ggtagtgtgc atacgtgcac
   101641 caccaagttt ctcttggctt acttcctcac cagtaacggt ttttactaca tcaggaccgg
   101701 ttacaaacat ataggaacta tttttaacca tgaatataaa atcggttaaa gcaggcgaat
   101761 aaacagcacc gcccgcacaa ggacccataa ttaaagtaat ctgaggaata acacctgatg
   101821 ctaaaacatt acgctggaat agctcaccat atccagcaag agcatccaca ccctcctgaa
   101881 ttcttgcacc acctgaatca ttaatgccga ttacgggagc accagttgct atagcttgat
   101941 ctagaatatc gcagatcttt ttagcatgat actcaccaag tgaaccgcca agcactgtaa
   102001 aatcttggct ataaataaaa actaatcttc cgtttattgt gccatgacca gttacaacac
   102061 catcacctaa aaacttctta tcatccatcc caaaattttc gcatctatga gctacaaaca
   102121 ttcctgtttc ggtgaaacta ttaggatcta ataatacctc tattcgctca cgtgctgtta
   102181 acttaccttt cttatgctgg gtattaattc tatcttcacc acccccttgc ctcgcaatat
   102241 tttttttctc gtcaagtaac tccgcggaga ttatattact ttgattcata gatatttata
   102301 attgttattt ttcaaaatat ccgtagtata atataataat gttagcgtga aaagataatt
   102361 atttatgtca tctaccaaag atagcaaaga acaaactaca aaaaccaaga taaagcctaa
   102421 ttttagcaat ttatcatctg ctttaaaaaa gaatttacag agacgaaaaa aagttcaaaa
   102481 agaaaaagat ggaaagatgt aacctcttat aaaaatattt caaaagttaa ggttttttta
   102541 ccactagcaa ataatttagc ttgtaatata ttaaaataaa gtatgataat gcacggcaaa
   102601 ttactaatgg ggaggaaacg aatatgatta taatgcatga aataataaat agaatagcaa
   102661 cacaacaagt tacaaaagat gatgttgcaa cactaaaaag tgcttttggt aacgatatcc
   102721 ctggacgcaa agcttttctt gcagcattag atgaaatttt aacagatcag gatctacata
   102781 cattaaactc cgtagtaatg aagcatgcta acattttaag tgacgccccg aatcttttat
   102841 gtaggacgca agaagagaaa gtttttgctg acttactaat aatggaagct aaacgtaggg
   102901 gtatgcaaat aaaatttgat gacaataata atgcacaacc cctaaagcct caggacatcc
   102961 ctgatgctat tttagctcat tataatacat tacaaaaaca tttctataat gatactaagg
   103021 taagagagaa taataaatct aattatgata tcaatagttt agtatctcaa agcataaact
   103081 ttcttttata tccttctctt ttaagagata caaaaactta ccaagattgg agcgatgaga
   103141 ctaaaatgag tactgaaata gcattgcaag atatgaaagg tcagtatatt aagcagttaa
   103201 gtgactctaa tattgcacaa catgcaatca atcataaaca agtaaaattc aactcagacc
   103261 cacaaaaaaa tatatcttca aatgataaag ttaataatat tattactatt tacggtaata
   103321 atttaggtat aactacagaa aaaatagtat taagtgccat agaacaatat gaaaataaca
   103381 acaaattaaa tttagataat tcaactaaaa caaacgcaac gaaaatatta accaatcaat
   103441 taaatgatag tttactcaat aagctagaga agaattttta tccgacgtta gttataaata
   103501 gcaaaaaaat agcagatata attaccaaag gattggaaaa aattaaaata aataagctta
   103561 atatatttaa caaattcaaa aattttaatg aagaaaattt attgacaata attaacaaag
   103621 taccagaaaa aataggaatc actaaaaata aatctaatat aaatagaaag ccacaaatat
   103681 caccagtaat taaaggcgat gtagatgaaa ttttaaataa attgtctaaa atgccaaatt
   103741 tatcagaaaa agaaaaaatg ttattacaaa aacctactaa tataacaaat aaaccaaaat
   103801 cacaaaaaag ccatacaatt tgacaaattt gacaggcacc gtcaagttaa gtaaattagt
   103861 gtcacaaagt actatatttt tagatttcag acagcaagaa gtctttgagt agtttcatcc
   103921 caaatggatt tagcggacgc aaagggtctg tcagattggg tctgtcagat tttttgtgta
   103981 agtacgattt ctccatttgc ccaattttgt aaattagtat cacaaagtat agcaaattga
   104041 tttaaagcca tcgcccaatt cttaataggc attgtccatt ttttagaggc atttgtcaac
   104101 gccaaaaaga ttattttctg aatcgatttg tcatctggaa atactccttt atttttaata
   104161 attttacgaa tttgacggtt agtggattca atagcattag tagtgtaaat cgccttccta
   104221 atgtcttccg gaaagctaaa aaatggagct atgccagacc aatttcgttg ccatatgtca
   104281 aaaataactg gatatttttc atcccatttt ttggcaaagt tttgtaattc tcttaatccc
   104341 tctgcttcat ttattgcaga ataaactgct tttaaatcag ctgttaccgc ttttagatct
   104401 ttgtatgata cgtattttac agaatttctt accatatgaa caatacacaa ctgcactatc
   104461 gtctttggaa aaatgctatt tatcgcctct ggaaaaccct taagaccatc aacacatgca
   104521 acatatattt gtgcaactcc tcgattcttc agttctgtta ctacctgcat ccaaaattta
   104581 cacccttcat tcttgcctat ccaaattcct aatagctctt tcttgccctc catattcact
   104641 ccaatagcta gataaaccgc tttatttatt attacatgat tatctcttgc cttaacatga
   104701 atacaatcta agtacattat aggatataca ttatcaagtg ctctattctg ccaagcagtt
   104761 acttcctcta aaataccatc agttaccttt gatattaact cagatgatac cttggtggca
   104821 tatagttctt ctaagtgccc ttgtatttcc ctaatggtca ttccccgagc atataaggat
   104881 attactttat catcaaatcc ttcaaattta cgcactcctt ttggaattag ttgaggttca
   104941 aattctccat cccgatccct tggcacttct actatcaatt tacgaccttc tggatctatt
   105001 agagtctttt cataattacc attacgtctg ttatctgagt atttctcatt tttagaatgt
   105061 ttctcataac ctatatgaga ttccatttct ttctctaaaa tcttatttac tatctgcttt
   105121 ttaattccct gaaatatccc ttctttacca aatatttcag atggatcact ttgtgatagt
   105181 atttctgata ctaatttttc tatagctgga tttgatactt tgttattgtt cttcatatta
   105241 gctccatgta agttgtttat gttattttta ttcttaacta tttttacaac ttacacaaac
   105301 ttcctgacac cctcttttct aataattcat atttaaaatt tccacatagt atctcaaatt
   105361 gattcaaagc aagagaccat tctttaatag gcatggtcca cttttttgca gcatgtttaa
   105421 gagctaagta gacaattttt gtgatagatt tatcatctgg gaaaacccct ttatttttga
   105481 taattttacg gatttgtcta tttaccgatt ctatcgtatt ggtagtatag attacctttc
   105541 taatatcttt agggaacgca aagaaaggta ctataccact ccaattacgt atccatatat
   105601 cagaaataac tgggtattta ctatcccatt ttttagcaaa ctcttctaat gctaaattag
   105661 ccatattctc attatttgct gtatagattt gttttaagtc agctgctact tctttaagat
   105721 ttttgtaaga aacgtacttt aaagaattac gtaccatatg tactatacaa agttgtacta
   105781 tggtatttgg gaaaacactg tttattgcat ctctaaaacc tttaagaccg tcaacacatg
   105841 ctacataaat ttgttctaca cctcggttct ttaattcgct tacaacctgc atccaaaact
   105901 ttgaaccctc attcttgcta atccaaatac ccaaaagctc tttcttgcct tctatattta
   105961 taccaataac aaggtaaaca gccttattta taactatatt attatctctt gcttttacca
   106021 tgatgcaatc taaatataca attgggtata ttctatctaa tgctcgggct tgccatctta
   106081 ttacctcttc cataactcca tctgtaatag tcgagataag ctccttagat acttctgtat
   106141 gatacatttc ctctaaatgg gattgaatct cactcatggt catacctctt gcataaagtg
   106201 aaataacgct atcatcaaat ccagtgaatc ttctaactcc cttaggaatt aattgaggct
   106261 caaaactatt gtctctatct cttggaatat caagtactat cttttgacca ctgtcatcta
   106321 ttactgtctt ttcgctcgta ccattacaac gattgctatc ttgctttgat gccttgctat
   106381 gcctcgaata acctaattca tgacttagct cgtcctctag tattctctct actaacctct
   106441 tctttaattg ctaaaacaat ccatcctttc caaataactc tttaggatta gattgggata
   106501 atatttcctc tactaactta ttatttatat ctgcacttct aacaccagct tctattttct
   106561 tagccatatt ttttaccttt gttctagttg tattttaaca gtatttcttt ctctgttgct
   106621 ttacaactta cacaaaatat atgatagact cattttttag cattgagttg ctttttgcta
   106681 atcctgaatc ctgaccactt gatttttgcc attccttttt gccatataca ttgctttatc
   106741 tgctcttgct ataaactgct caatgggctc tccttgctta tattctgtaa caccaatact
   106801 gactgttttc ttaagaatct tatctgttaa tggtattatg aactctgttt cttctacctt
   106861 ttttcgtaac ctttctgcta actgctctgc ttgatctaat gtaacacaac caagcaatat
   106921 cacaaactcc tcacctccat accttgctac taagtccgtt acgtaaaaat tatcttttaa
   106981 tatttctgca aatgttttta aaactgcatc ccctgcttga tgcccatact gatcgtttac
   107041 gtttttaaaa tcatccaaat cgcacattag taaattccca tgcgtttctc ttactacttg
   107101 tattgcatgt acatcaaaat aatgtctatt aaatatacca gtaagtccat cctttataga
   107161 taattctact tgctcctgta gctgtctctt caaattatct ttatatagtt ttctttgtaa
   107221 taatgtttta actcttatta ctaattccac ctcctcaata ttatataaga agaaatcatt
   107281 tatccctata tctatacact gcgttacttg ctcctcatca actttatcaa caagcataac
   107341 gattatgcta tctttatata atttatgact cctaatatag gatacaaccc ttaatggatc
   107401 ttgatgttct aaaagagagc tgataagtac tatgtcaata tctttgtctg atgccttaat
   107461 atcctcttcg tctccagtaa atttgtatat atgtttagtg atattataaa ggatatcact
   107521 aattctttct gttttgcctt gatcatcaat tactgctatg ctcctctcag cttcctcttc
   107581 catactcata gcagctatat caagaattat attgctacta tttcttatca tcaactcatc
   107641 tattagcttc ttggttcttg ataatgctgt taatctaact aataacacta taatatttat
   107701 tggatatgtt attaattcat ctgcacctgc attaaaagct tgaattctta tatcagtatc
   107761 ttctttttct gctatcatga cgacaggtat ataagtagta gaaggattct gctttaatct
   107821 agtacaaatc ttaatgccgt ctacctcctc taaatcaatt ccaagtatta ttacatcaat
   107881 tttgtactta gcaatatgct ctatggtctg actagagttc tctgctatat gcaccgtata
   107941 atactcttta tacaatcttg cctctagcga gctaattctt tcacgatcct ttgatactag
   108001 taatactgat gctgtcatat gttttttctt gattggatat ttactataag actatagatt
   108061 atataaaata tctacagtgg ttttgctatt tctatagtct tgcttataat accatagtct
   108121 tgcttataat accatttttt gcaataaact tacggataac tccataatga acattgataa
   108181 atgttgcatg atttttttac gccaagatct catgatgtaa gctccattgc aatagagctt
   108241 acctaataaa tcttatttgc aaatttaaat taaagagcag cttattacca ctcagatata
   108301 cactaccata ttcatgtctc tttgtgcttg cactttcaaa ttttgtattt tcatatagat
   108361 aagaaagaaa ttcatctctg ttataaaggt ggtaacaaat tacgacaccg tcattgcgta
   108421 cgacaatata acctccatgt accttggtaa aaccgtccca tactttgctt ggtatcattc
   108481 ccagagcagc ggattgaagg aaatttttaa tcttaaattc gtagtccgag taagataatc
   108541 catacagttc ccataaatct ctatttttac ttagaagact tgttaaatct gaaattttag
   108601 cagccttaca cgaaaagaaa tcaaataaca tttgggctat aaatacaggg aaggcagtat
   108661 ctatcttttt aagatttgat tcaaattctt ttctttgaag atttttgaat attaatgtac
   108721 caccatgttc tttaattgct ttaattctat cctgaacttt tgaccttgtt gaaattgcat
   108781 taatttcatt aagataattt atatttaagt ctttaatctc aaaaacaaag tttgttgttt
   108841 ttcctgcgtt aagaagagtt gatgcaccac ctaatagtga cttaactgaa aaaccagaag
   108901 gtactatggt atttgctatt ctatcgacga ccttggcttc tatatctgct ttagtatttt
   108961 tgtctgtttt gatccgagtg caaagtaaat cggacattaa tctcgtaggc accgtcaagt
   109021 taagggaggt ataaattaag tattgagcaa ttacagggaa tgatttatag aatagcagta
   109081 acaatttatc ctagatttta ccgctatgca tattactcaa gccccgaata gacatcgttt
   109141 tccagcaagc attattagcc atacagtatg gttatatcat cgctttaata atagttaccg
   109201 agatgttcaa gagcagatgg cttatcgagg tattatatta agtcatgaga ctgtaaggtt
   109261 ttggtgttat aagtttgtag tttattttca agatgttatt agtaagagag agcgaaagcc
   109321 aactgataaa tggcatttgg atgagatgaa tatcaagatc aaaggtgaag tattcatatt
   109381 atggagagct gttgactctg agggacatga attagaagta ttactgcaga agcgtcgtaa
   109441 caagaaatca gctattcgct ttttatcaag attattgggt aattatccat gtccaagggt
   109501 tattgtgact gataagctaa aaagctacat taaaccagtt aggtatatgt gtcctaggac
   109561 taagcatcgt accgataaaa gactaaataa tcggattgag aatgcccatc agccaactag
   109621 gagaaaagag aagatactga ttaaatttaa gcatcctaat tcagcacaat gtacattatc
   109681 actgatggga aaagtcagaa atatatttgc tgtaaatgtt ggaagatata ctaaaacagc
   109741 atctgagcaa agaattgcat ttgcgtccgc taaatccatt tgggatgaag ctactcaaag
   109801 acttcttgct gtctgaaatc taaaaatata gtactttgtg acactaattt acttaacttg
   109861 agagggtgtc aggaagtttg tgtaagttgt aaaaatagtt aagaataaaa ataacataaa
   109921 caacttacat ggagctaata tgaagaacaa taacaaagta tcaaatccag ctatagaaaa
   109981 attagtatca gaaatactat cacaaagtga tccatctgaa atatttggta aagaagggat
   110041 atttcaggga attaaaaagc agatagtaaa taagatttta gagaaagaaa tggaatctca
   110101 tataggttat gagaaacatt ctaaaaatga gaaatactca gataacagac gtaatggtaa
   110161 ttatgaaaag actctaatag atccagaagg tcgtaaattg acagtagaag tgccaaggga
   110221 tcgggatgga gaatttgaac ctcaactaat tccaaaagga gtgcgtaaat ttgaaggatt
   110281 tgatgataaa gtaatatcct tatatgctcg gggaatgacc attagggaaa tacaagggca
   110341 cttagaagaa ctatatgcca ccaaggtatc atctgagtta atatcaaagg taactgatgg
   110401 tattttagag gaagtaactg cttggcagaa tagagcactt gataatgtat atcctataat
   110461 gtacttagat tgtattcatg ttaaggcaag agataatcat gtaataataa ataaagcggt
   110521 ttatctagct attggagtga atatggaggg caagaaagag ctattaggaa tttggatagg
   110581 caagaatgaa gggtgtaaat tttggatgca ggtagtaaca gaactgaaga atcgaggagt
   110641 tgcacaaata tatgttgcat gtgttgatgg tcttaagggt tttccagagg cgataaatag
   110701 catttttcca aagacgatag tgcagttgtg tattgttcat atggtaagaa attctgtaaa
   110761 atacgtatca tacaaagatc taaaagcggt aacagctgat ttaaaagcag tttattctgc
   110821 aataaatgaa gcagagggat taagagaatt acaaaacttt gccaaaaaat gggatgaaaa
   110881 atatccagtt atttttgaca tatggcaacg aaattggtct ggcatagctc cattttttag
   110941 ctttccggaa gacattagga aggcgattta cactactaat gctattgaat ccactaaccg
   111001 tcaaattcgt aaaattatta aaaataaagg agtatttcca gatgacaaat cgattcagaa
   111061 aataatcttt ttggcgttga caaatgcctc taaaaaatgg acaatgccta ttaagaattg
   111121 ggcgatggct ttaaatcaat ttgctatact ttgtgatact aatttacaaa attgggaaaa
   111181 tggagaaatc gtacttacac aaaaaatctg acagacccta acttgacggt gccattttaa
   111241 attctagaca aaaaaatagt taaaatttgt aaaaagaatc atattttttt atagaagatg
   111301 tgcggataat aatttcctct ggtatttcag ctaagaacct tgatgggtat gatctgacta
   111361 tttcgtagaa tattttacgg ctttcagcat gggtaatata aagctctttt ttagctctag
   111421 taataccaac ataagcaatg cggcgttctt cttccaaacc tttttcaccc tcttcatcta
   111481 aagatctttg agacggaaac accccctctt cccaacctgg caaaaatact acatcaaatt
   111541 caagaccctt agcaccgtgt agtgtcatta ttgttacaga accaccataa ttggtctcta
   111601 aaacttcatt ttccataact aagctagaat gctcaataaa atcatgaata tcgttaaact
   111661 cagcaatagc tcttagcatt tcgttgatat tctcaatcct gcctaaagct tcttcagttt
   111721 tttcttcctg aagcatttct aaatatccag aatcatcgag tattgcttta gttacattta
   111781 ttggagcatc gaaactaaac ctttcatgcc aattgctgat tttagtaact aaatctttca
   111841 aagtttcata ggattttgtt tttatctcac catcctctag catttcttta atagcaacaa
   111901 aattagaaat atttttttct atagcatatg ctttaatttt atttaaagtc actgccccta
   111961 ttgctctttt cggcacatta ataatacgct caagggctaa attatcattt tgatttaagg
   112021 caatacgaat ataagcaagc acgtctctta tttccatacg ttcatagaat ctaagacctc
   112081 cgataatctt ataaggcata gcactattta taaaggcttc ttcaaagctt ctagtttgaa
   112141 agcctgctcg cactaatata gcaatatttc ctgcactata tcttccctct cgcactaacc
   112201 tagctatttc ggaggcaata tatcttgctt cctctttatc gttccaacaa gatataattt
   112261 tgatcttttc gccgctttcc ttatcagtcc ataaggtttt gccatgacga tttttattgt
   112321 tattaataac atttgaagca gccgcaagaa ttggcagagt tgatctataa ttctgctcca
   112381 atttaataat tgtggcgttt aaaaaatcct tttcaaaacg taatatatta ccaacttctg
   112441 caccacgcca accataaata gactgatcat catcaccaac acaacagata tttttactta
   112501 agctcgcaag cattcttgcc cacaaatatt gcacgacatt agtatcttga tactcatcaa
   112561 ttaaaatata acgatatttt tcttgataat attttaatat ctcagggttt ttaatgaaaa
   112621 gctcattatt ataaagtagt aaatccccaa aatccactac gttagagata agtaaatttt
   112681 gctgatattc ttcataaaca agttttgcta cacgttgcag cggtaaatta gtatcagagc
   112741 ttgaaagctt atttggcaat aaaccttgat ctttccaacg tgagattacg atatgtatta
   112801 atttaggagc atatttttta gtatcaatat ttttgagctt tactatatcc ttaatcaatc
   112861 ttagttgatc atcttggcta ataatagtga atctgctatt taaaccgaga tttaaatgct
   112921 ctatttgatc acgcaatatt cttgctgcca ttgagtggaa agtaccaata ttaagaccgt
   112981 aagagctaac caaattatgg actctttcct gcatctcttt tgctgcttta ttcgtaaaag
   113041 taacagctaa aatattttga ggggatgcta aattttgatg aataatattt gcaattcttg
   113101 aggttagtac tttcgtctta ccagttcctg cccctgcaag caaaagaagc ggtccttcgg
   113161 tatgaagaac tgctttttgt tgctgcacat ttaatgaatg taagaagtct tgatttggca
   113221 tatatggata tatttgttgt gtgggtgtca atcccagggc ttgaacaaag cttttagtgt
   113281 cattcctgcg aaagcaggaa tccagaaaaa ataaacataa aaacagtaag cctttaaaat
   113341 taaaagctcg atgtatctcg ctttatgctg gattcctgct ttcgcaggaa tgacaccata
   113401 gaataatacc ctcatttttg cttttatcaa taaaaattta tctaattctt ttaaggtttt
   113461 ttagaatata agaaagggta atgataggat tacaaattat tatttttaat aatttgagat
   113521 aagaatttaa atttttatcc tcaataaacc agctatataa atcatctata ggcttaatct
   113581 tattgggaat aatatattta tccttaaata attcctttaa agctttttta gctttttgtg
   113641 cttctgcttt acgttcagtt gttagactct gatcatgcac catataaaaa tataacgact
   113701 ctggtatatg agcaaatttc gtaacaagcc caaaccgaag ccaatattca taatcatcaa
   113761 ctaaatacat gttttcgtta tatccaccta ctctctttgc tatatctgct ctgtataaaa
   113821 agcatgctcc aacacaatca cgaataggca aaaattccgg agattcttga tagagccttg
   113881 cccctatttt gccctgctca tcaattaaag tataatcggt ataaacaagc cctatatcca
   113941 gtgaattatc taaaacatta ttcattcttg ctaaagcatc ttcgtgcaga aaattatcat
   114001 cggaagtcca agtaaaatac tggcccttag cctctttaaa agcaatatta agactagctg
   114061 gcaatttttt attaggctca tttcttatta ctttaatacg ctgatcctgc tttgcatatt
   114121 cctttgctat ttcaaagctt ttatctttag agcaatcatc gattataata agctcaaaat
   114181 ctttaaatat ttgattaaga cagctctcaa tagctctcgg caataacttc tctctgttat
   114241 aaactggtaa aactattgat atttttggag aattattatt catgtttata ttttaattat
   114301 tgtgtcatct catcatccat aatgtcattc ccgcgtaggc gggaatccag taataaaaac
   114361 acaaatacaa caagttttta aaattaaaag ctcgatgtat ctcgctttat gctggattcc
   114421 cgcctacgcg ggaataacac aaaaattcgg gtaactcatg acggtttaat cttaaccata
   114481 ccaaggagca agagataagc ctaccctaat cccccccgca gtaatatctt ctcccttatt
   114541 agccaaatac ttctcttctc taattaaggc gatagcttta ttttgatagc tagaacatat
   114601 tatgcctatt gaatcatttc ctgcaagtat ttcctcatct ttaatcaagg atgataaatc
   114661 ttcctcagct ataattttgt atatttttct tcttataaca ccttgatatt tagctcttga
   114721 tataacttct tgacctacat aacaaccttt atcataacta atagagttca attcttcagc
   114781 accataaata actggaattg actcacctga agccaaatca tctactccgt ctactatggc
   114841 aaaattatat ttatcctcca aatataattt ttcatctgga ttcccagcta cgcaggggct
   114901 tagtgttata gaacgaaatc ctaataaatt atatcgtgga tcatgagctg tgactaacga
   114961 atccatattt aattcctgat gagaataagc aattttatat tcctctttac aatctattat
   115021 ttctattttg gagcggaact tataaaaatt taagtgatct attaaggcag ttttactttt
   115081 ctcatcaata tcaatataaa tttcttcaag gttatgtata tatacaaaga aatcaaataa
   115141 atatctacct tgattattaa gtaaataagt ataacaataa ttactcttat tgatatcatt
   115201 agttgtaagg ttttgcagga actttaacga atccgaaccc gctattttaa taacctctct
   115261 attgtttaat atttcgtaca taattataat attattgact ttaatacatt gtaaccacta
   115321 tactttaaat ttatgtaaat taaacttaaa taattatgag atgttcatct tactgtgttt
   115381 cttctgaata taagatgagt gatctggtta ctaatttaaa aaagattggg cttgaacctc
   115441 agcattttga tgatgtttta tatattcgga aagaaataaa taaagattct gattatatag
   115501 atatattttt ctttccattc ggttgtgtaa ctatttgggg tggtgacgaa attcaggaaa
   115561 aagtaatttt aaatgatact gatttagtaa cgataaatag acttgctgaa cctgtatccg
   115621 attatattta ttttgaatat aatgaagaac acgaaaaaac ttttattgac gaagaaaaaa
   115681 acaaaataat tttagctgat aaatcggtat ttgttaagct atctatttct catgcacttg
   115741 ctcaatctgt taagcttagc gttcttgagc aatctgtaag taatttgatc tctcaaacca
   115801 ctcctataca acaagagcta gctagaaccg gtagtgtctc tctgtctaaa aaagagatat
   115861 tacaacaaat aggtatatta tttagtgaac gctattcaat tagcttacat agcgatatat
   115921 tcgatactcc tgaatttttt tggcgtcgtc ctagctatga acccctatat cttatgacgg
   115981 cagaatttca ggacatagaa ataagacaaa atataatgaa tcatcgcctt aatatgattc
   116041 atgagttgct cgatatcctt tcaaatgacc ttaattataa acattctact aaacttgagt
   116101 ggattattat tatattaatt ggtcttgaag tagtattatc tttatctcat actaatcttt
   116161 ttctaaaaat tattggagct ttgtaaatag cttcatttat gcaaattatt aatagtcaaa
   116221 aagtattaga agagttttgt agggaattat ccaccaaaaa atggttgagt atagatacag
   116281 aatttgaacg tcgttatacc tattatgcta aacttagtat aatccaagta aaagcaaagg
   116341 gttgcagcat aataattgat gcaataaata acctagattt aaatgtcttt aacaagctac
   116401 ttatagataa taatattatt aaaatatttc atgcacctcg tgaagatttt gaaattttct
   116461 ataatttgtt taaaactcta ccttctaata tttttgatgt acaaattgca gcaaatattt
   116521 gcggttttgg tagtcaacta agctatgatg atatttgtta taaacttttc aaaatcaata
   116581 ttgataaaac tcatcaaaaa tctaattggt taaaacgccc tatcaccgaa gatatgctaa
   116641 attatgcatt tttagatgtt gaatatttgg acaaaatata taaacaacta aataagataa
   116701 ttttagataa taatttaacg aatcaatatc agtccatgct tcagttttta tttaatatta
   116761 aaaactatga ggtaaaaccc gaagatgctt ggaaaaaagt aaaatttaga attgagatta
   116821 aagattttaa tactaaaata caaatgcttg cagcctatcg tgaagaaaaa gctcaaacta
   116881 taaatattcc acgaaaacat ttcatttcag atgaagactt aatgaagttg tgtaaatatc
   116941 tacctttaac tgaacaagat tttaaaaatc taaacctaaa aagtagacat ttactaaaac
   117001 caagatacaa agaagagcta atacaattat gcaatagcta tatgcataaa atagaatagc
   117061 accgaaaagt tattattcta tgtcattccc gcttaaggct tgccccgcgt agatcgagag
   117121 ttgtcattgc gaggagcaaa gctttgttgc aatctcagga aataatgatg agattgcttt
   117181 gtcaaaactt acagtttttc ctcgcaatga cgagaaaatg atccacgcgg gcaatacctt
   117241 cccacaatga cgggctatta aaattttctt ttactgttga ggatacgggt tattacttgc
   117301 cacttgagca gtaacagttt ttacactatt atcatcaaag aaaaaagtta tatcaactgt
   117361 gtcaccaact tttagatctt tccttatatc ataaagcatt atatgcatac ctccaggtac
   117421 aaaaccaacg ttaagattac cagaaattaa aaacggataa tctactttca ccatttgact
   117481 aacaccatta ctgtcggtaa ctgtttggtg catctctatt ctacctattt gatctgaaga
   117541 tatattaact atattatagc tagccggtct agtatttact aatgtaaaat acatagcaga
   117601 attgcttagt acattattaa catttgttgt aggtcttacc caaggttgtg caaattgtac
   117661 agctcctgct gcatttaacg tagataaagt aacagatgaa tctgtagggt tagtattttg
   117721 ggttggctga gtattaggtc tagcatagct tgttatacta gcaaaagcta taaaaccagc
   117781 caataaagtt tttatcataa ttaacacctt ttaatagttt tataaaatac tagcataaat
   117841 tttatataaa tctagttttt tagaatataa tgcctgcgtg tttctttagg aaatctctca
   117901 atcgcataac gcaatgtagt tctaggcatt tgcgatatat gttgatttag aaaatctata
   117961 agctgctttt cgtccttttt tcctgcttca catagcatcc accctaccgc tttatgaatt
   118021 aaatcgtgct tatcgttcag taataattgt gctattttaa aagttaaatt gagttcattt
   118081 ttgcgaataa aataccaagt tgcaaccatt gctattcttc tttcccaaag attttcagat
   118141 tttgctaatt taaaaagata ttccttatct ttatcccata aataagctcc aataatataa
   118201 tgagctgaag catcaaccaa attccaatta ttgacatatt ttatattgtc tatgtagaat
   118261 tcataaaaaa atttcttatc attatcagaa gctttttgat attgattgat aaggataact
   118321 aatgctaaaa gtctttcttc attaaatctt gatttaataa gtccgcctaa atcatcctta
   118381 cttaaattat aataagtttt agctatttta cgtaaattcg gtacagtcac ccctataaat
   118441 ttatcatgct caccatattg cccttctttg gtcttaaaaa agacagctaa gcgttctgta
   118501 ggaatggttg cggaactaaa caaccctcag ctataagctg aggggttata aagtggaatc
   118561 gattagaaat cgatcatcat tcacaggttc accttcctgt tcatcaatat agtgctgtat
   118621 catttcatca gttatattac ctgaactgac tgccatatag cccctagccc acaaatgatt
   118681 gccccaaaat tgttttcgta aatgagtaaa ttcttgcaat aaaattcttg agctaatgcc
   118741 ttttaaatac tgtactaact tgctaagaga tatttgcggc ttatatgaga taaatatatg
   118801 tacgtgatca catgatattt tccctgaaat tatatgtact tcatgttcca tacaaatctg
   118861 cctcagtaaa tctctagtcc tttccgatac tttgcctatc aatattctct tcctatattt
   118921 tggtatccat ataagatgca cttttaaatc atactgacta tgactattct ttctataact
   118981 tctcatattt cttgatataa attcattgct aaagcaattt cattatatct tcccttcgcc
   119041 taaaggcgag ggatttttga tccccgaagg gggacattaa ttagaatatt tctaatttct
   119101 tataaatttt ctttcatgtt caataagcca ttttttgcga tgtaatcctg aaccatatcc
   119161 gccaagctcg ccattattat taataatgcg gtgacatgga ataattatag caaatctatt
   119221 tgctccgtta gcatttgcaa cagctctata agcagtttct ttacccactg ccttagcttg
   119281 tgtaaagtag cttcttgttt cgccatatgg cacattcatt agcttttccc atactaattt
   119341 ctgaaactcg cttcctacaa ggcgtaaaga tgtattaaat ttttgtaaat tgccgtcaaa
   119401 atatgactta agttcttttt caactgatga aataggtttg gtattgccat taataataga
   119461 caatttagtc ttaactttaa gcattttaat tttacgttct aagcctttac tttgagcaaa
   119521 atcaagcaaa taaagtttct cttcatcact aatagcaagc atcgaaccaa gcggcgtatc
   119581 aagaaaagtg gattttaaac tcattttttt acctaaaatt tttttagtat tatatattga
   119641 tttctttatt taacaatttt attttttttt aaccaataat tccaaacgat taaaacagat
   119701 agaatagaga gtatttaatg tcccccttcg gggatcaaaa atccctcgcc tttaggcgaa
   119761 gggaagatat aatgaaattg ctttagcaat gaatttatat caagaaatat gagaagttat
   119821 agaaagaata gtcatagtca gtatgattta aaagtgcatc ttatatggat accaaaatat
   119881 aggaagagaa tattgatagg caaagtatcg gaaaggacta gagatttact gaggcagatt
   119941 tgtatggaac atgaagtaca tataatttca gggaaaatat catgtgatca cgtacatatg
   120001 tttatctcat ataagccgca aatatctctt agcaagttag tacagtattt aaaaggcatt
   120061 agctcaagaa ttttattgca agaatttact catttacgaa aacaattttg gggcaatcat
   120121 ttgtgggcta ggggctatat ggcagtcagt tcaggtaata taactgatga aatgatacag
   120181 cactatattg atgaacagga aggtgaacct gtgaatgatg atcgatttct aatcgattcc
   120241 actttataac ccctcagctt atagctgagg gttgtttagt ttgagtgacg tcattgcgag
   120301 gaaaaactgg ttttgtccca tggataacaa gttgtcatta cgaggagata cgaagtatcg
   120361 acgtggcaat ctcaggattt aatattagat tgcagcaaag cttcgttcct cgcaaggcat
   120421 tgcctgcgta gatcggaaaa cgtttaccat gtcatcccgt gacttgatca cgggatccag
   120481 ttaaaaatac taataaaatt agtacttttt attatttttt ggatgccgca ggtacaagcc
   120541 acggcatgac attgaaagta cttttcgatc cacgtaacaa tttttccttg caatgacggg
   120601 aaaacagtca atcatctata atatctgcaa gtctagtgaa tagagcctca atcatgtccc
   120661 agcctttttt ctgaatatta agcagtaaaa gatcattaac atttaactgt tttaataaat
   120721 ctactcccat ttgttcatgc tcggggtcga ggtgcagatg ggttttaaag tgcttttctg
   120781 cttttttaca acttaaaaat atcgagccta attgctcata aaatatagta gcacacgatt
   120841 ctattatcat atgcacaagc accgcccgct cactatcacc aagtgtcatc atttttaaag
   120901 taaaccaaga accaagtgcc tcaaagatag gatcttccat ttctgtatta ttttttctat
   120961 cttttgagag ttctatattg tgaccgaatt catcaagtaa atgttcccaa gcaagttttg
   121021 taaatttttt atgttctgaa aatactaccc ttgcaagtac cattttttaa aattcatttg
   121081 accagatttg gaagtaatca agaaatttat ttttttgtgc gtcactttct aatttaattt
   121141 taaataactt attttgttta aatctttctt tatatttttc attatctaaa attaaacgat
   121201 ctattatatt catgattatt aatattaatt aattattcag acatattaat attaatagaa
   121261 aataaatgcc atcaaaattg ttaatcttta tctaccaatt tttaaaacca tatgtgtagc
   121321 tatagacaaa tataaactgc aaaatcataa tttgtacaca atatatatat ataatatttc
   121381 tgctgatcca ttttaaattt ataaatattc tttttgaata attacttatg atcattaata
   121441 tatatgtagc tgttaataag ataagatcta aaactaaatc aaaatttgag gaattaagat
   121501 cactaaaaga aatagtaagc atgaacaaag ctgaatgtac taaagtaata agaattgtta
   121561 caaaacaaca aagttttagg cttttgggtt catgttttgc aataaatcca agtatcataa
   121621 ttgcaattac aatcgtacca taatcaatga tagcccaact tatataccat aatattatca
   121681 ttataataac atggcagtag ccgctataga agaaacgagt tagcgactta cgaaaacaat
   121741 aaatatagca ctgccctaaa taaatagaga ttaaaatatt tgtggtgata aactgcttga
   121801 ataatattgt agtgtaaatt tgtagtaaaa taccccatat tattattcgc aattttggct
   121861 tatcatgaaa attatagcca gcaaaaaagc aaaaaactgg catagcagta cgaccaatta
   121921 ttcgcaaaat aataaggtca ggatatagat acaaacctat atgatcaatg atcatggcta
   121981 tgattgctag agtttttagc aaatcttgat aatttgattt atttttacta ctttctaaca
   122041 tgcttaacta cttttaataa ataagctaca ctaaaaaaga ctataatccc aattgtaata
   122101 gtacctccta atgcaaaaac tttaatcagc aaatattccg aataaaaata ttctaagaaa
   122161 taatgtttta ttgagccaat cataatagac ataattgtgc agcataataa aactttaata
   122221 caaaaagatt ttatatcctg ttctatatgt agcatattct gctttttagt atagctatat
   122281 aataaaccta aattatacca agctgcaata gaagtaccaa ctgcaatacc gatatgcttt
   122341 aaagaatcca tcaataataa attcatgctg gtattaatta ttattgaaaa tagagttatt
   122401 ttcagaggtg ttttagtgtc aatattagca taaaaaatgg gggttagaat ttttgctaaa
   122461 ataaaagcag gcagccctaa agcaaacgca gaaatagcct cagccgtatt tgtagtatca
   122521 agggaagtaa aaacgcctct ttcgtaaatc acgttaatga taggatgcga taaaattata
   122581 attccaaaag tcgcaggtaa agacaaaaat agccccattc taattgcgtt attctgtact
   122641 ttcgttgcag ctactatatc atttgattta tatatttttg ataattcagg taataaaata
   122701 gttgaaaagc tagtgcctat tattgataga ggaaattgat aaattcggtc cgcataggat
   122761 agtatggata tagctccctc aataaagcta gcaatagatt gagagataaa aaggtttaat
   122821 tgctgtacgc ctgagctaat ggtcgccggt cccatattaa ttaaaagctt ttttacatct
   122881 ggatcatttg gcttaaaaat aaacggaaag cttaaatccg ctcttttaac gcaaacaaac
   122941 ataaaagaga cttgtaatat tccagcaatt attaaagata agctgattga aatggtagac
   123001 tctgtataat tatccaacat taatgtacag actattacgc atatgcttaa gataacaggt
   123061 gaaaaagcaa aagcagcaaa gcgttttact gagtttaaaa tcccacctaa caaagctgta
   123121 agtgatacaa atattaagta aggtatagtg attcggcata agaatactgt aagctcaaac
   123181 ttctcttttt taccgtgaaa accaggagct ataaatagca ttaattgcgg cataaatatc
   123241 tgcattaata ctattataat tattaatgag agtagtaaaa gtgtaaagac ctcaccagaa
   123301 aatctacctg ctgctttctt agaaatcagc attttttcat tataaatagg gataaagaca
   123361 tttgataatg ctccctcagc aaaaattctt ctaaatagat ttggtaattt aaaagcaaca
   123421 tttatgctat cacccatttg agtagagccg aataatgatg caataaattg ctcacgcaca
   123481 agcccaaata tgcgagaaat tagtgtaaaa aaggctacta caatccctga tctgaataat
   123541 gtcactgttt tataatacta ttgtttttat aagtacgtca ttgcgaaaag atgttgcttg
   123601 ggtgaatcaa tttttcctct gttatcccgt ggcggcattg cccgtataga tcagttttcc
   123661 agttgtcatc tcgcgacttg atcgcgggat ccagttaaaa atattaataa gattagtatt
   123721 ttttattatt ttttggatgc cgcaggtaca agccacggca tgacatcgaa agtgcttttc
   123781 gaaccacgcg ggcaatgctg ccgcgggatg acacccatgc accaccttgg caggaatgac
   123841 ataaaactaa ttcttagctc tctctactcc ctcattaatc aggctatcag ctttggcttt
   123901 attttcccag ctggtaactt taacccattt acctttttct aaatctttat aatgctcaaa
   123961 gaaatgaact atacgtttcc taagcatctc acatacatca tctaattctt tgatatgatc
   124021 aaaggtaata tcaagcttag aggttggaac tgcaataatt ttctcatcaa aacccgattc
   124081 atcttccatc atcaataccc caacagctcg gcacttaatt actgagccag gcactactgg
   124141 atgatgcgat acaacaagca catctaccgg atcaccatca ttagaaagag tatgcggaat
   124201 aaaaccgtaa ttacatggat aactcattgt agtttgcatg aaacgatcaa caaaaaccgc
   124261 tcctgattct ttatcaaatt catacttaat cggaccacta ttcatcggta tttcaatgat
   124321 tacatttatt tcgtcgttat ttgcttttgc tttaatttta tctatgaaca tgttttattt
   124381 ttttgttata attgttttat gttattgaat agctcatttg tcattcctag ctaaaagcgg
   124441 gaatccagtc aattatattg tcatcccgtg acttgatcat gggatcttgt gccatagaat
   124501 gtgtcctgag atacctaagg tacaagtgag ctagtatgac agattttttt ctagattccc
   124561 gcttctgcgg gaatgacagt attcggaggt cggtaattct cgtcatgttt tgcaagcaac
   124621 tcccttgcta taaacttgcc atttgataac ttacctatag caataatgcc ctgattctca
   124681 cgaaataagg caggcagcac tccttgatat aatatttcta agtctttaat attgtctgtg
   124741 ataacaaaat ttattttatc agccgcaatt ttatttattg aatctacttt aactagtccg
   124801 ccaactctta gttctttccc ctgcgctact tcattaattt ttgatggtgg cacgaaaaat
   124861 actatacttt tttctaaatt ataaagtatt atactaactc ctattactgc tgaacaaaag
   124921 caaataatga tagttattaa cctatttttt gctccttttt gcatcaatat tttttttctc
   124981 tttcttataa cttataaagc tactaactaa caatactccc agacttaaaa aggtaaatat
   125041 atatgctgct aacaaataat tattcatcag ttacttttta aaaattccat aatttcgcta
   125101 ggagcagaat ctaaataaaa atgctttaga tattttccat ttttatccat tagataagta
   125161 aaagaagaat gatctaacat gtaatcttgg tcattatcat tttcactagc agccttagca
   125221 taataaacct taaacttatc tgctacttct cttatttgct tctcattacc tgtaagtcca
   125281 ataaatttag gatgaaaatg ttttaaatat tcttttaata ccgctggagt atcgcggctt
   125341 ggatcaatag taataaaaac tggtactata tctatcttat tttcgcttaa aatttccacc
   125401 gcttttgtta ttttatttaa agaagttggg catatatcag gacagctagt aaatccaaaa
   125461 tatataaggc ttaatttacc ttttaattca tcactgctaa atatttcacc attttgatct
   125521 attaattcaa agtcaccacc gatttctgcg ttatcttcat aaatatttac ctgaccagca
   125581 agaggcttat ctggagtctt taaagataat aacaaatata atgctccaac gcctattaat
   125641 agactaactc caataataat ttttataaca tttgattgca ttttttatat cctcaaatct
   125701 tatacaagac ctagtttttt aggtttaaaa tattttaccc aaatatctat tagtaattta
   125761 gtaataataa ttgctgaaaa catcgatgat ataatcccga ttgttaatgc cacagcaaag
   125821 ccttttattg ctccaactcc aaatatataa agtagaaaag caacaatcag agtagtaagg
   125881 ttagaatcta aaatagtagc aaaagctgac tcaaaaccag ttttaatagc ataaaggttg
   125941 gaagttcctt tatttagctc ttcctttatt cgctcgtaaa tcaatacatt agcatcaaca
   126001 gccataccca tagtaagtat tatcccagca atccctggca gagttaaggt agcttggaaa
   126061 agcgacaata atgctaaaac atatagcata gcaaggctta aagctatatt tgcaaataaa
   126121 ccaagcaagc cataagacca tatcataaat atacaaactg ctgcaaaacc aattatccct
   126181 gccttttttc ccgattctat agaatcagct ccaagattcg gtcctatact tctttcttca
   126241 ataattttaa gcggtgcagg caacgagccg gcacgtaata ataacgcaag ttcatttgcc
   126301 gattcaacag taaaatcacc tgagattata ccactaccac ccataattgg ttgatttatt
   126361 gttggagcac taagcagatt attatctaaa actatagcaa gatgctttcc aacattattt
   126421 ttagtaactt caccaaataa tttactacca aaactattaa aagaaaatga tacaaccgcc
   126481 tgtgaattct gatcaaaaga ggctgcggca gttgttaatg aatcaccacc taaaatagct
   126541 tttttcttta caactaaata acccattcta tccccttgaa caagcattga acccataggc
   126601 acatgacctt ttactgcttc ttcaacattg gcattttcat caaccaagtg aaaagttaac
   126661 ttggcagttt tacctaagat attttttaaa taggttggat cttcttcacc aggaacttgt
   126721 aataatatat gcctgtcacc ttgtttttgc agtataggct ctttagtgcc agtactatca
   126781 actcgcattc taacaatctc aatagattga tcgactactt tattaagtag ctcacttaat
   126841 ctagattcgc tataggaaag ctttatccta ttatcatttg cttcaacatt aatctcagga
   126901 tcaattttgc taattatttt ctttaatggc tttaattctt cctgcgatct cagctctaac
   126961 tgaatattat tctgcttaac taatagattt ttataaccaa ctttatcttc acggaagctt
   127021 ttacgtaaag tatcggctaa attttccata gtgtcattga gataagtatc gaaatcaaca
   127081 tcaagcaata aatgtgctcc acccctaagg tcaagcccta aatttactga atcatgaggc
   127141 agatatttgg actctacctg tgtaaaattc ggtaaagcac aaataactgc aaaaatcgta
   127201 catataattg aaaggaaaat tttccactta ggaagatttt gcaccgctta ccttcttatc
   127261 ttttttgtta tttttattat cttccttttt aaatgctaca tctttagaac ggctagttat
   127321 atcaacaata gcacttttta aaactttaat acgtacatct tttgctatct caacttcaat
   127381 gttaggttcg ctttcactaa ctttagtaac gatcccgtaa ataccgctat ttgttagaac
   127441 ttcttcaccc tttttaactt cgcttactaa tttctctctt tctttacgac gtttttcttg
   127501 tggacgtaac agtaagaaat aaaatactgc aaaaattaaa accatcggta ttaagcttgt
   127561 taaccccgat tgtaaagaat tcgtagtttc tacaggtacc acttcagttt cttgtatctc
   127621 tattgtatca ttattatttg cgttactgtc ttgcccattt gtcgacataa attatttcct
   127681 ttaagtttaa aaaatcaatg aaataaaaat agttgcctaa tcgctttaat gcaagggtaa
   127741 aataaaaata tagaagaaaa agagagatta ttaattgctt tatcacttaa tagagaatga
   127801 ggaataagtg attttattag aaaatcttaa atttatggca tcgtttttga attatgggag
   127861 ttttttaaaa cttctttata aacttcaaga ttttttcgga gcattaaatc aagagagaaa
   127921 tcattaatta cagtatgtct tgcggcggtt tgaattttct tagcttcttc agtatttaaa
   127981 atagataagc aatgatcaat tttttgagct aaatcttcag catcattcgg ctttacgtga
   128041 aaacctgtta cattatcatt tattgtttca gtagctccac caatattagt ggcaataaca
   128101 agcttttcca tagcctgccc ttcaatgata gtacgcccaa aagcttcagg ctcaatcgaa
   128161 gcagaaacaa taatatctga aataccgtaa agatttatga tatcagaatc attaccaaaa
   128221 atttgaattt tattttgaag ttttaaattt gcgataagtt cttttactct attagtaaaa
   128281 cttggatgtc ttgataaatc accaaccatt aaacaataaa aatttctatg ctttaactta
   128341 cttaatgcct ctactaaaac aagatgtcct ttccagctag tcattctcga gggcatcgat
   128401 attatcggta cattatctgg agcatcatat ttatcacgac attttttaag cctttctggt
   128461 gttaaatttg ctggatcgaa ataatcacaa tttacaccac gctcaattac cactatttta
   128521 ctttcatcaa cattataatt tttaagtaaa tgctgcttca caaaattgga tacggcaata
   128581 actttctctc cctttaacat tatactatta taatatttct tcaaatcatt aggagcgtta
   128641 taaataccat gaaaggttgt taaaaactta gtattcgtcc attttgctgc tagatatgaa
   128701 ctccatgctg gagctcttga tcttgtatga actatatcaa ccttatattt tttgattatt
   128761 tcagctatta acctagcatt acttagaatt acaaaagggt ttttactact actattcatt
   128821 tgaatatgta gtatatcctc attatctaac tctttaacta aagcaccgcc agctgaaatt
   128881 ataatcggag tatgaccaag aactttaaga tattttgcaa cttctatagt ccctctttca
   128941 actcctcctg aaactaaagc aggaactact tgcaaaatag tatatttatt gtatcgttta
   129001 cttgaattta atgaaggcat tatatttaat gaaggcatta taatttcatc tgtttaaata
   129061 atcatttaaa atgcacaagc tttatactag aacacaagac aaatttgttg tctataataa
   129121 ttatagaatt gttaatacaa atattccacc tgtaattttt ttacacggct taatgtcagg
   129181 tatgcattca tctaaagctc tctatttaat agattattgt aaaaaaaaca attataattt
   129241 tactattttt gataattttg gtcacggtca tgctgcagga caatttacag atcaaactat
   129301 tagtagttgg ttagaaggag tagctctagt tttagatgaa ttaattgatg atcaagctat
   129361 aatagtcggc tcaagcatgg gaggatggct tgcacttctt gcagctttaa agtttccaaa
   129421 taaagttaaa ggacttatct gtttagcccc tgcggctgat tttacggaag atatttggca
   129481 caatctatcg ccaacagatc aatctagaat acaaaaagaa agtgtgttag aaatatcagg
   129541 tagaagttgt gaacatagat atcctattag ctataaatta atagaagatg caaaaaagca
   129601 tttactattg acaaagaaca aaattgatat aaatattctg gtacatttaa tccatggcat
   129661 gttagatgaa gatgtacctt atgatatttc tcttaagctg ttagaaaaaa taacaagtaa
   129721 acagataata ctgaaattaa ttaaagacgg aaaacataac ctatctagag aagaggactt
   129781 aaaggtgatg acaaattctt tagaggaatt gatccagctt caacattttc gatcttgata
   129841 ctaaattttg caagattcgc ttatactcac gtattaaata tacgctccgt taagctcact
   129901 tttaaattca gcatcaatat tcaaaaatgt ttttgctgta aattatatta aataaagaaa
   129961 aaaataatta tgtttagtaa aataaataaa attcatgatt ttaaagaagt tataaaagca
   130021 atagaaaaag cagatggaac ttatctagta ctttttgatg ttgatgaagt aatagtgatg
   130081 gattcagacg agtctagaac acatgattac cgcaaaatat tagtaaatga cattgaaaaa
   130141 aggctctctc gtaaagagtg tgaattatta atgagcgtag ttctaaagga ccgcaaagct
   130201 aggtttgtga gtgacgatat tttaaccata tttgctttac ttaaagaaaa aaatattcca
   130261 gcaatgggtc ttacaaagct tcctaccggt aaatttggcg taattgaaga tatgatagag
   130321 tggagagtac gagaactaac ttcattaaaa ttgaatcttc aagaattatc acctttaaat
   130381 gatgaagtaa taataaagga ttttaatgct ggttatggtg atcctatttt aaaagatggg
   130441 ataatttaca ccgcagaata tgataaggga gctgtgcttg aatatgtgtt gcaaaaaaca
   130501 aattattctc cgaaatcaat aatatttata gatgatatag aagaaaattt attatcatta
   130561 caaaagacat gtagtaaact aaaaattaat taccaaggtt ttgagtttat gggctctgca
   130621 atagttcttg aacctgatct tgatgaacaa ctagaaaaaa ttagatttga gattttagaa
   130681 aaagaatata aatggttaac ggatcacgaa cttaaaaaat taaataaata atattaatta
   130741 tgcctacaaa acttattatc ctttttgtcc tatttttttc gctttctact attgcaagta
   130801 aaaaaataga agaaaaaatt acaggagtaa aagttactaa agcagaaaca gctgagcttt
   130861 atgaagtctt taatattgta gggcgatgcc aaaataataa tagccgtgat tattatgcta
   130921 atgctgctgg tactgttgaa aaaatttcag ctatgcaagg acaaatagtt aaaaaaggtg
   130981 atatattact agttatagat agagatgtag cggaaactac taaatcaaaa gccgaggctt
   131041 tattaaatac aaagcaggaa gagtataata gaaaagatgc tttatttaca aagaaatatg
   131101 taagtagcca agaacataaa aaatcgaaaa gcgagcttga agaggctaaa tttaattata
   131161 caatagctct taaaacttac aatgacatga taattatcgc tccttttaat ggtaaaatag
   131221 gggtgataaa acctatggtt ggtgatgaag taaaaatagg tgattatctt tttagtatta
   131281 caggagctga taaatcacaa agtgttttta ttgaattacc agaatcttta agcggcaagg
   131341 tccttgccgg tacaaaagca atagttaatg gcaaaatcca tagtgaggtt tttgctatct
   131401 cacactattt atcaaataat ggtactataa ccgctaaaat tgccttacca aataatacaa
   131461 atatcttaca taatagctat gtagatgtta agttgataat taacccacat gaaaatttag
   131521 ctgtgccaga aaaatctata caacgtaata atcaaggtaa ttttgtctat aaaatagatg
   131581 gtgatatagc aaaacaacta tatgtaaaaa ctggtttacg aaccaatggc ttaatcgaga
   131641 ttatttccga taacatcaaa gacagcgata taatcgttac agagggcatg cctcaaataa
   131701 gcgatggtgc aaaagtaaaa atacttaatg agtaaattac ttagatctgc ttcttttaag
   131761 ccatatactt attctagata tagttgcatg cattccatta tattttatag aataaatggc
   131821 taatctaatt aaacttggta tattagaaaa acctaatagt atttttttta taccactaga
   131881 gtcgctcttt gtaacatcat cttcttttaa tgattttaat ttggttatag cttttgataa
   131941 taaaccaaca gttagggaac tatatttatt taaataagga tgactaataa tataagatgc
   132001 tgtgtttatt aaactttctg catgttttct aggatttgac aaagtattag tactagttat
   132061 tcttacttgt gataattctt tattaatacc acctatcaga ttcttacttg caatagaaat
   132121 ccatacacaa aaatcttcac catttctaat attttcagga aataaatttt gtctaaatac
   132181 agaagtttta gccataactg tcggcactgc tattggacag taattaataa tctggggaaa
   132241 acattgtcca gaaaaagtac ctgaatcctc agaagaaaga tattttagtt gctcatctac
   132301 tttttgataa gaagtatgag aaaatgattt atcattttct gccatatacc ttaattgagt
   132361 ttctatttta tccggcataa ataaatcatc tgaatcaaga aaagcaatat attctccgat
   132421 agctttttca attccaaaat tacgagctga actaacgcct ttattttctc tacgaaaata
   132481 ttttattctt tcatcttttt tacaggtttc aatcaatttt gatacctcat cagttgatcc
   132541 atcatctatt actagcactt caaaatttct atgagtttga ataagcacac tttctatagc
   132601 ctctatagtc caatttatcc tattatatag aggaataatc acggtaactt ttgtattatt
   132661 taaatattta tttaccatct ctaaagctaa ttgttctgat tttttatagg gagtactgta
   132721 ttttaaaaaa tttatagtat cgaatagaaa cgctgctatt gagccactac ccatggtcag
   132781 catttcttgc tctgttaatt cttttaaaaa acccgtccat aacacttcac attcttctaa
   132841 ctggttagga acgatacgat tactttgatt tggatgttga cgacatttta caagaatttg
   132901 agaatcgaaa tgaattgttg ctatccgaaa aatcttaaaa aataaatcat aatcctgagt
   132961 atgttttagt gactcatcaa ataacccaat tttttgaaaa tatatactcg gtattaataa
   133021 agtacaacca tatgctaatc cacgtaaaag agcaaataat gatatattta atttttcttt
   133081 tggatatttc tcatcaggtt ttataaaacg taaagaacgg gatttttcat caattagctc
   133141 ataaccacca taaattatgg tatctttgtt atctaattta tttaatatat taatttgatg
   133201 ttcaatttta ctaggataat atagatcatc atgactaagc caagaaaaat actcaccttt
   133261 catatttttt atgccgacat ttaaagccga agcacatcca ccattttctt tagaaaaata
   133321 acgtatttga tcaccatatg ataatgctat ttcttccgtt ttctcattat cttttgagcc
   133381 atcattaacg actataattt caatattttt atatgtttga gctaaagcac tatctattgc
   133441 ctcacgcata taatttgccc cattatatac cggaataata atggaaacta aggggaaata
   133501 tgtattttgc ttcatttaac tctaattacc taatttcaaa aattttaaaa atctatctct
   133561 catacattct aaagtaaaat cttgtaaaaa acaatcatgc ccgtttttag caaattgttt
   133621 ataagaatct ctatcggtta ttgccttttc aagctcatat attattttat cagtaacaag
   133681 agaattacat aaatatcctg cattattgtt tgctatatat ttacttgggg aggaatagtc
   133741 aggagcatga caaaaaactg gtctaccggc tgcaaaatat gtaactaatt ttcctggaaa
   133801 actagtagat gattctttat aaaattcttc tgaaaaccaa tatggaagat ataaaagatc
   133861 tgaatctgat aataaagtta tagcttcctc ttgcggacgc catcctaaat attcaaaatt
   133921 ttctgatttt tgtgtagaaa cttcagaacg tccaataata cggactaaaa tacgcttttc
   133981 ccctattatc caattagcct catttaacgc attaataaaa ctcatccatg catcttgagc
   134041 atataactgc cctgctattg caattataaa aacatctcta tcttcatgtg aagtagtagc
   134101 aggagattta gctaattctt taggtaaact agcaattatc ggtatagttg gtatattata
   134161 tttagcttca tactccttag acatccccca agaggcggta gcacaacaag tactatattt
   134221 gagtacttca tcaaattctt ctaagagtct tttgctggta tatttatcaa tataatgact
   134281 gcgtaaccgc cattcaaaat gatcccatac ctgcgtatat aaaggaactg aaagtttttt
   134341 agctaaagga cgtgctagcc taactatagt ttgaccttgc aatataatcc atatagtatc
   134401 aactttatgt tttttggcaa aattaataat attaggaagt aaaaaatatt ttacttttaa
   134461 ggcacgaagt agctcaatac cataagaaat taaagttttt attttctttc ctttaaatcc
   134521 tgtaactgat tcactaggtt tgaataattt taaatgagga atcttatcta attcttctgg
   134581 tattttaaat tctaaagacg aatgtgaaac tgtacatata acaatttgat ttaggggtag
   134641 aaattttact aaaggtttta ataccaaccc tgcagtataa ttatcgcaag gaggaatatc
   134701 ggttaaaagt aaaatcttca tttattcaga acttccttat aaatatctac taagttcttt
   134761 acatgcatat cttgattata atgtaactca gctgcctttc ttcctttact acctcgttct
   134821 aaacgttctc cttgattatt aattaaatgc tttattgcat ttgataaagc attactatca
   134881 cgcattggaa cagaaatacc gatatcaggt gcaaaagtta cctcaggtaa tgatgtttca
   134941 tcaaaaacta ttatcggctt accacatgcc attgcttcta tcgccataac gccaaacgct
   135001 tccgcaacag agggcatcaa gaaaatatcg gaagcagcta caacatctcg gagtaaaaca
   135061 tcatcattag tccaaccatg ttctattatt tcaaatcttc ctctaaatcg ttctaacaaa
   135121 ttatgtctac caactgttaa tagacatata gattttgtag tttccaactt ttctaacgca
   135181 tccataatat agcgataacc cttaaaagga gtatcttccg agcggaaaca aatcactatc
   135241 ttatcatcgc taatattaaa acgctctctt gcttttttag tatgatcagg agagaaaaat
   135301 tttaaatcca aaccgaaagg taaatgatga accttaactt ctttatcaaa taaaggtgaa
   135361 gtatcaacca tattcttcat ccattttgat gctacaatta aattaaaatt ggatttttca
   135421 tagatttttc gtttgttatc aaataaagat ctactattgt ctactctcat tggaaatagg
   135481 gttttaaggt cagggcaaac accgcaattt ttttcccatc cggtgcaacc cattggataa
   135541 acgcaacgtc ctgtcattgc ccaaggatcg tgcaaagtcc aaactgttgg ttttaaccta
   135601 gttatttcag gtaggtgatt tatgctaaaa aaccgagaat gaataatatg aagatgtata
   135661 agatcagctt cttgaaactc aggcatcttt atcatttgta aagcattacg atataaaatt
   135721 gattgcaacg ataaaatatt ttctgctaca tacaaaaagt tatttattat atgatctttt
   135781 ttgctaaaag ataacacctc agggttattg gtatctcttt tccaaatcag atgtttggaa
   135841 tctatgctat attcttttaa aagaggtgta atagctagac catgaaaacg actccctggt
   135901 gactcataac catttacttg taatatcttc attttaaact tgctgtaaat aatattttct
   135961 agtaagattt ctgtctttat cagtaaaatc atgctttttc cataaagctc tatgtggctt
   136021 ttttataata tcattagttc atcacgtgga gctttagtat aataatatag tataatagat
   136081 ttacgatatt caccttcagg aaaatttaat ggatcaggaa gaccatgata acttttatca
   136141 tgagtgtcaa aggtaactaa acgattaaaa agcggctcta ctctttttac acatttatca
   136201 ccattttcat catatatacc aaattctcca ccccaccctt ttcgccagtt aggatttaaa
   136261 tataaaataa cattcatacg acgattaaga cctgttgcat catgataatt tccatcaaca
   136321 tgcacatcta acaaaccacc aggcattgtt atattaagcc caccaccagt aaaatacgga
   136381 tcaggaacaa gtttcggaat ttcaaaaagc tctgcaagtg cataaagcat atccgatgaa
   136441 ttaaataaac gtattgtatc aacaatgcca tctggtatat caaattcaga tttccaagtt
   136501 gatctttgtt taatttctat gtctttatca ttcgctatat cccattgctt ttctttagga
   136561 ttcggaaaat cgtctaaaca gcttttagcg agttctaagg ataagaaatt atcaattact
   136621 aaatgtttaa aaggcgataa aaaatactct ttttcttttt ctgcatttat tatttttttt
   136681 atgctttctt ctgcaaaatt tttcatttgt tgctgtgaaa atcttttagt attcattact
   136741 cacctattat tttacttgaa tgttatgtta ttcttgcatg gatcatttgc actattgtca
   136801 ccccgtgact tgttcacgga gtccagttaa aaatactaat gatattagta tttttattta
   136861 ttttctggat acctaaggta caagcaacta gatgacacca ctctcacaat acaatttact
   136921 tatgccatac tgtgcggtta atataatcta cataacttaa aactatacgt aatatcttct
   136981 tagatacaag ccctgcttca ttataatcag gcactatagc ttgcgaacgt ttattgttat
   137041 catgttcttc agtaatagtc tttaccgctt gtaatacccg ctcagcctta aaaccagaca
   137101 taattaacgt gccgacatcc attccttcag gacgttcgtg agcctctctg atatttaaag
   137161 ccggcagatt aagtattgat gcctcttcag tgacagtacc actatcggat aaaatacaaa
   137221 aagcattcat ttgtaatttt atataatcag taaaactaaa agccggtaaa aatcttattt
   137281 tatctccaag ctctttaaac ctttctaaat cttcaagcct ttttttagtt ctcggatgcg
   137341 tagaaaaaat tatcgggaaa ttatactctt taataagcat ttgtagacta tgtaataatt
   137401 cttttagatt atttttgata tctacatttt cttcgcgatg tgagctaatt aagaaatatt
   137461 gttttggtgt gagtgataat ttatctagaa tatctgactt taatatttta ggcatgaagc
   137521 gatcaagtac ttctggcata tgtgaacctg atttaaaggt aagctcagcc agtagccctt
   137581 cagcaattaa ataacgtctt gcatgctcgg ttaatgtaat attaacgtcg ctaatatgat
   137641 caatgatttt acggtttatt tcttctggta ctctttgatc aaaacaacga tttcctgctt
   137701 ccatatgaaa aattggaatc ttacgacgtt tagcagcaat tgcagaaaga caagaattag
   137761 tatcaccgta aaatagcaca gcatcaggtt tttctttttc aagaacttca tctacttttt
   137821 caataacaag tccgatagat tttgctgtat tatctgctgc aacctctaaa aaataatctg
   137881 gttttctgat tcccatatca tcaaaaaaaa cctgatttaa ttcatatgca taattttgac
   137941 cggtatgaac tagaatatgt ttggtatgtt tatcaaactc agagatcaca caacacagct
   138001 taataagctc aggacgagta ccgacaatag tcattacctt aagcattttt tagctcctct
   138061 tgaatataat caagatttag taacaactct ttgacttctt ctagatttaa acgttttgta
   138121 ttatgtgagg tataatcctc taaaagtgct actttctttt caccctcaac aaagtacttt
   138181 gcataattaa gatcacgtcc atccatagga atacgataat aatttcctaa atcttcggct
   138241 ttcgccattt cttccgatga tactaaagat tcataatgtt tttcaccatg acgtgtgccg
   138301 ataaaacgta ttttattttt actgttaaat attacttgta acccttttgc gagtatttca
   138361 atagtactag ctggagattt ttgtacaaaa atatcccctt ggcgaccatg ctcaaacgca
   138421 tataaaacta aatctacaga atcaactaac gacattaaaa aacgcgtcat tgaaggctct
   138481 gtaatagtta aatccttatt ttgcttaatt tgattgataa ataaaggaat taccgaccct
   138541 cttgatgcca taacattacc atatctagta acacaaaaca ctgttttatc tttcacattc
   138601 atacgtgttt ttgctactgt tatcttttcc attaacgctt tagataaacc cattgcatta
   138661 attggatata cggctttatc agtgctaagt actataactt ttgcaacttt attgttagta
   138721 gcggctctta aaacattttc agcacctaaa atattcgtat ttattgcttc catcggataa
   138781 aattcacaag ttggaacttg ctttaaagca gcagcatgaa atacgtaatc tacacctctc
   138841 attgcgtcat caatgctatt gtaattacgt acatccccga tatagaattt gagttttggg
   138901 ttatttaaag caatacgcat atcttcttgc tttttttcat ccctactaaa aattctaatt
   138961 tctttaatat cgttaataat atcgcttttt agaaaacgag aaagcaccgc attaccaaat
   139021 gaaccggtac ctccagtaat caacaaagtt ttatccacaa acattatcta taaataccta
   139081 ttttattaat ttattttggt gtcattggga ggagaggcaa agcctactgt atcatcccca
   139141 tggcttctat ttcattctta gcaacggcgg gaattcagaa aaaaaatata aatacaacaa
   139201 atttttaaaa ttaaaagctc gacttatctc gctttttctg gttcccgtag acaagccacg
   139261 ggatgacaca aatcacccaa aatcacacat acgcttcaca agctccctcc actcaggagg
   139321 attataacct gttatctcat taaaacgcat agcgtctagt gagcgatcta ttactaactc
   139381 atctgacgga ataatatcga tttttttatt atatatttcc gctattagct ttagcaattc
   139441 tagtttatta atcggttttg atgcaacatg ataaagacca tgcagttctt tattaggtag
   139501 cacaaaatcc tttattattc ttgcaagctc tacagtcgga aaacctgaat atatagcttt
   139561 ttcaaaacct tttactgacc tttctgaact caaaaaccag ttagtcaagc ttctatttcc
   139621 tgaaaattcg tgacctataa ttgaagtacg aagcgtaata gcatgtggat aatctacctc
   139681 accaagaaat ttagaacgac catataaatc ataacaatcc ggaaaatcac tttctttata
   139741 attgcctttt tttcctgaaa atacacaatc agtgctaata tgaataaaac gtgcattaat
   139801 aagttcacat aaccttgcaa gcctatgcgg cagtaagcta ttaatcggta atgcttttaa
   139861 aggatcattt gcatcagcaa gctgttttac cagccctata caatttatta ctaccttagg
   139921 ctttacttta tttaatactt caactaacga atcgttattc tcaacatcta catttggaat
   139981 tattttatct gctaactctt tagaaaaata agaacgagct gagttgctcc gacttgtcgt
   140041 ataaacatca agatttttgt cagtactcaa aaacctaaac atgctattac caagcatgcc
   140101 ggttgcacct aaaatcaata ttttcataat taaatttact ttaatttccg catcgtttct
   140161 aacataaata gtatatcgtt gcaataggtt ttgtgaattg tcatcccgtg gcttgctaac
   140221 tagatccaga aaaataataa aaatacaaaa agctcgattt ctctcgcttt atgcttaatt
   140281 ctcgcttccg cgggacatta aacactcaat ctcttaacta tctcttctct atcaattaag
   140341 ggcaacacct tagcaatttc gggtccggat tctttacctg ttagagcaag acgtagcggt
   140401 aaaaataatt ctttaccttt tttacctgta ctatccgcta ttttctttgt ccaaatgctc
   140461 caaacttcgt ttgttatttc ccctaccggt aataactctg atgcttgttt taaatattct
   140521 ttatctaaat tcaaatcttt tatgtttgga gttttatgac aaatctccca ccaatctttt
   140581 gcatcaaata atttttttaa gttaggtctt actgacagcc aaaaattttc atcaatatat
   140641 tcagcttcta tttccttaag gcgatctttt acctcattaa aatctagact tattagtaat
   140701 ttgtgattta atctttctag atcttctggc tggtaaatag ttgggctttt agaaaagcta
   140761 cctatttcaa aatgttttac taactcatcc atctttttat gagggataat ttgtgctgat
   140821 gatccaagca aactaaagaa gctagcaatt gccatcgctt ctaatcccac ttcttctctt
   140881 aaggttgcaa tctcaaaccc tcctactctt tttgaaattt tttcatcctt attaatgatt
   140941 aagcttagat gcccaaaagt tggtggatat ttatctaaag cttcaaacat ctgaatttga
   141001 atcgcagtat tactaacatg atcttcacct ctaataatat gagtgatctc ataatcaaca
   141061 tcgtcaataa ccgagcataa catataagtc atgcttccat ctgcccttat cactatcggg
   141121 tcacttaaag ccttaccctc atacttaact tcgcctttga tcatatcatg ccaagtgatc
   141181 ggctcatgat ttactaaaaa tctataatgc ggctttcgtc cttgttctat atatttttgt
   141241 atctgatctt ctgttagatt tagggctgat cgatcataaa taggaggcaa ccctttagaa
   141301 agctgaaatt tacgctttag ctcaagctct tctggcgttt cataacatgc atataatctt
   141361 tttttatcca ataatagttt tttgatctcg tcatatctac ttaaacgact taattgatta
   141421 aatgtttgat cccaattaag gtttaaaaac ttcaaatctg ctctaatagc gtctttatat
   141481 tcttgtttgc tacgctctag atccgtatcg tcaaatctta aaataaactg tccatcatgc
   141541 ttcttcgcat atagccaatt aagtagtgct gctcttatat taccgacatg taacatacct
   141601 gtcggtgatg gagcaaatcg tgttataact tttgtcattt ttgcttattt ttttgtcttt
   141661 ttaactttta tctttttatc gacaagatta gttacctcat ccatatttag aggatttggt
   141721 tgtttagcag caattgcatt tggtttttct tcaattaact tcattgcatc atctaaactt
   141781 aaatttaaga aatcatattt tttaggtatc gaaataaatt tacccatata ttttatgtat
   141841 ggaccaaact taccataccc gactaaaact tcttcaccgc tatctttatg catacctatt
   141901 ttaagcggta aactcaaaag ctttaatgcc atatcaagag tgatatcatt ctgatttaaa
   141961 ccagcaggca aaggtgaacg ttttggcttt attttgctat caacttgctc accatattgg
   142021 atataaggtc cataaggtcc ttttttcaaa tatatctcta ttccctcttt atccttgcct
   142081 aaaactttgt tttcattaac aatatcttta gcctccccat cagcttcatt attatcatta
   142141 ccactaacaa tagattttct aaaattacat tcagggtaat tactgcacgc taaaaatgcc
   142201 ccaaatttac caagctttaa gcttagctca ccagttttgc atgagggaca aactttagag
   142261 tctttatttt ctccaaatat atgataatca agagcttgct gtacatagct aataatttct
   142321 gtaatgtttt gcttacttac agattctata ttatggttaa agccattcca aaaattgcct
   142381 aaagcagatt tccattcaag cttgccagca gctatttcat ctagctcatt ttcaagccct
   142441 gctgtaaaat catattcaac gtattttttg aaaaaaccaa ctaaaaatac tgtcaccaaa
   142501 cgccctagct cttcaggcat aaaacgcttt ttctctaacg tcacatattt acgatcttgt
   142561 aaaactgata aaatagtagc ataagttgat ggacgaccaa ttccaagctc ttcaagcttt
   142621 ttcactaagc tagcttctga atatcgtggc ggtggttcgg tgaaatgttg atttggaaca
   142681 atctctttag ttttcaaatg ctcttgttct tttaaaggcg gcagcatctt attttcttct
   142741 tcagcctcat cgtctatact ttcgcgatag actttataaa atccatcaaa agctatagtt
   142801 gatccatttg ctcttgccaa atattcctta ttttctgaag ctaaggttgc atttactaaa
   142861 tccattatga cattttccat ttggcaggct atagtccttt tccaaattaa ttcataaagc
   142921 ttataataat ctttctctag cttttccttt aaatcattag gggtatagtt aatatttgtc
   142981 ggtcttatag cttcgtgagc ttcttgagcg ttttttactt tcgatttata aatacgagga
   143041 ctgcttggta aatatttatc gccataatcc ttatttatta atttacgtat ttcatctacc
   143101 gcatcgtttg ataaggtaac gccatcagtt ctcatataag taataagccc gatagtttcc
   143161 ttaccgatat ctacaccctc atacagcttt tgagctattt gcatggtttt tttagcacta
   143221 aaacctaatt ttcgtgcggc ttcttgttgc agagatgaag taatgaaagg cggttgtggt
   143281 tgacgttttt gctgtttctt ttctatctta tcgacatgaa aattttgaga tttaagcttt
   143341 tcggttaaat tttttgcttc tttatcatta gtaatcgaaa acttttctag cttttggtcg
   143401 tttatatgag ttaatttagc ggtaaatagc tcattattac tatttagcat tttaaggcta
   143461 atatcccaat attcttccga tttaaatcgc tctatctcat cttcacgttc acatattaaa
   143521 cgaagtgcta cagactgtac acgccctgct gacttacaac caggaagctt acgccataag
   143581 agaggtgaaa gtgtaaaacc gactaaatag tctaaagctc ttcgtgcttg ctgagcattt
   143641 actaaattat tatcaagttt cctcggattt tctatagcat gagtaattgc ttttttggta
   143701 atttcattaa atgctactcg cttaaaaaaa tcatcggatt tgactttatt tttttcttta
   143761 attacttctg caatatgcca tgagatggat tcaccctcac gatctggatc ggttgcaaga
   143821 tatactgact cagctttttt tgcatcttta attattgcat ccacatattt acctgctttc
   143881 tctgaaatat catatttcat tgaaaaattt tcatcaggta ttacagaacc ttttttagat
   143941 ggaagatctc taatatgacc aaatgaggca ataactttaa attcatcacc taaatattta
   144001 tttattgttt ttgcctttgc tggcgattct actattacta atttcatcaa ttattattat
   144061 ttattatata cttatctaat ttgtataatt ttattataaa aacaactatt tttacttatc
   144121 agcagtataa attaacgata ttttattgct tgggtgtcgc attgctttac cagcaagctc
   144181 taattctaat attattgtat atataatatg cagcggtaat tccgtcattt tttgcaaata
   144241 atcaaaatct ataggtaccg tagataataa ttctataaca gcagcacgct ctttttctga
   144301 tggttctttt atctgcattg tatttagtgg tttaaaatta gcatctaact cagcaaaatc
   144361 tttaaataag ctttcatctt tcttgataaa ttcttcatat tgcggcaaat tagctacaat
   144421 atcattaacc gattctacta aatatgcacc ttgtctaata agtttattta taccttgaca
   144481 tcttggatct aaaggaaaac ctggcacggc aaaaatttct ctgttttgct caagagcaaa
   144541 tcttgcagta attaaagagc cagattttag gctcgcttct attactactg tagcaagagc
   144601 aagaccagat attattctat tacgttgcgg gaaatgctta ccaaggggcg tagatcctac
   144661 tggtaattca gctattatca acccctcttc tgccaaattt tcaaataatt ttttgttttc
   144721 tggtggatat atatgatcaa taccaccagc aataactcca atagttttag aagttgctgc
   144781 ttgatgtaca ctgctatcta ttcctcttgc taagcctgaa acagttacat acccctgttc
   144841 tgttaactcg gcagcaattt tatgagcaaa gcttctccca tttgctgagg cgtttctagc
   144901 tccaactatc gcaatacatt tatgatgatt tagtaaatct atattacctt tatagcttaa
   144961 tactggcggg ggatcataaa tttcaaataa taatcgtgag tattctagag atttatatgt
   145021 gataagttta gcattatttt ttttaagcag ttctaattct ttctcagcat cacttttact
   145081 aaaaatctta atcggctttg attttccacc ccttagtaaa aaatccccaa tattttctat
   145141 gctagttgct gcatcaccaa ataactttat taagctatag aaagtgttag gtcctacatt
   145201 ttcactccta ataagccgta aaatattaat tgtttcaaga tcataagata ttttagaagt
   145261 aggagcagaa aatagttctt ttagcattag gtaaagttta tttggtattg tggattattg
   145321 ttatcccgtg gttatgtcat ccccgcctat ggacgttgtt acatggcatt ggtgtcattc
   145381 ccgcaaaagc gggaatccag taataaaagg tataatacag taaaatctta agaataaaag
   145441 ctcgatttat ctcgctttat gctggatccc cgcctacgcg gggatgacac acctatacta
   145501 tagtttctct gcatgtgagc ttaagtaatg tgctataccc tcatgcgatg gagtaatagc
   145561 ttcctcacct ttatgccaac ctgctgggca aacttcacca tgtttttgat tatgagctaa
   145621 tgcatcaatt actttcagtg tataattaat atcacgaccg attggcaaat cattaactaa
   145681 catatgacgc actacaaaat cttcatctat taaaaaagta ccacgtaatg aaataccacc
   145741 atcattaagc acgttataca ttgaagaaat ttctttttta agatcagaaa ccattgggaa
   145801 ttgaacctgt ccaagtccac ctttgctatg aggagtattt ttccaagcta aatggctaaa
   145861 atgcgaatca acactaactg acactacttt agtatttctt tcagtaaact caccaagttt
   145921 attatgaaat gctataattt ccgatggaca tacaaaagta aaatccaaag gatagaagaa
   145981 caatataatt ttatgtcctt tagcataacg actaagagta aattcacttt ctacattatt
   146041 attaggcata attgctgtag ctgtaaaatc tggagcaggt ttgccaacaa atactttcat
   146101 attttcacaa acattctcat tttttagcat attctcacct ttttagttaa caacctgatt
   146161 atgatatata aaactaatta ttattacaac aataaatctt cacaaatttt atttactttc
   146221 tttcttttct gaagaagttt ttaattggtt aaatatacct agagtttgag taataaaact
   146281 acttggctct gaaagatttg caggtaaaat tattgtatta gtatctttag ctaaattacc
   146341 gaatgcatta atatactgct cggctatttt tagagatacc gcctcactac caccagtttt
   146401 ctgcattgct gatgctatag tctcaatact tttagctgta gctgttgcaa ctaaaccaat
   146461 cgcctccgat tcaccttttg ctctattaac ttgatcagta taggaagctt ccgaatttag
   146521 aactatttgt gctttttccc cttctgcatg gttaatcttt gcttgtctat taccctcaga
   146581 ctctagaatt tgtgcacgtt tttgacgttc cgctgctact tgcaactcca tagctttcag
   146641 aatagattgc ggtggctgga tatctttaat ctcataacgc atacattgta tgccccaatt
   146701 tatcgctgct tggttaatgg ctgcaacaat agcaacgttt aaagtttcac gttcttcaaa
   146761 agttctatct aaaggtaatt taccaatttc cgaacgcata gtagtttgtg caagctgagt
   146821 tatagcgtaa taaggattat taacaccgta agaagctgcc atcggatcaa tgatttttac
   146881 atataaaacc ccatcaatag ataatgttac gttatcgttt gaaatagcag tttgtgcagt
   146941 aacatctatc gcttcttctt tcaacgtatg tttatatgct actctttgaa ttactggaat
   147001 taatagattc aatccaggtt gcaatacctt atcaaacttc cctaatttct ctactaccca
   147061 agcttgttgc tgaggcacaa ctttaaccat ttgtattata accaaaatag ctatgatact
   147121 aaaaattaat aatgcatatt ccatattaac acctttttta ttttcgtttt tatcttatat
   147181 tgaaattttg gaaattacta gagatattat tgtggaccag tgtcataccg cggcttgacc
   147241 gcggtatctc aggatacagt ctgtgatata agatcccgct acaagcacgc ggaatgacac
   147301 agtctaatac gacctatcca aaataaacct aataatagaa aataaatact ctttataaac
   147361 attttgaacg gggattttgt taagcaagct aatagcttca ttttctaagc tattcagatg
   147421 atttataata tccttactaa ttttatgctt taccatcaaa tcacatactt gcacaaattc
   147481 ttccttagta cgattatctg actttatcat atttttaaga tgggctttat cctctttctc
   147541 taatttgtca tataagaaga ttagcggtaa tgtaactttc ccttctaaaa aatcgtcacc
   147601 gatgttcttt cctacctgct tatcattacc aagataatca agcaggtcat ctataacctg
   147661 aaatatagtg ccaagcaatc ttccaaactc ttccatatct ttagaaatat catcactctg
   147721 atttgctatg atagctccaa cagagcaaga agcaccaaat aattcagcag ttttagactt
   147781 aactatttgc tgatattctt ctatatttat aagacgacgc tcgtttagct taactagctg
   147841 tactacctca ccttctgaaa ttatcgctga agcttttgct aaaacattca tggctttaat
   147901 agagccagaa gctaccatta atttaaatga ttgactaaaa agaaaatcac cgactaaaat
   147961 acttgtttta cttccccaaa taacgttagc agttggctta aatcttcgga gcgtactgtc
   148021 atctactaca tcatcatgaa gtaatgttgc tgtatgaata aattccacgg cactagcaag
   148081 ctttatatga ctatcaccat tataatcaaa cattttagca gttatgatag ttaatagcgg
   148141 acgaattcgt ttgccacctg cttccagtaa atatttaccg actttctcta ttaactcttc
   148201 atcacttttt aaacagctaa taatcaagtt atttaactgt gttacttcat cttttaaatc
   148261 ttgctgtatt tttactataa tatccattat tttgtaatct cttgccacat agtttcatta
   148321 atatcttgaa accctggtag catacatttt tctggtattt ttttatgttc tttaaaatcc
   148381 agtattagct ccatgatttt ttcttttaaa ttatcacctg ctttaacttc ttttactgct
   148441 gcttggtata aagacaaata atataaaggt agaattttat ttatatcatc tatagtgcct
   148501 attttagttt tatttaaatc tgataaatca aaattatatt caaaactaac atcaattaag
   148561 ttagaagaat ttgggtgatc ggaaatagtt ttaaaaaaag atataaaagc atttttatag
   148621 atttctttac tttcttccga aagattttta tatatataag agcttagcac ttccattatt
   148681 ttaggataat tattggttat aatatcaccc ttactataag aatctttaaa tatacttact
   148741 aatgtttcgt ttgttatatt aaaccctgtt ctatttgaat acaaacttag agcatttatt
   148801 tgagctctag ttaaattatt cagctcagta aataaactag catttaattt aaaattatat
   148861 tctcggtttt ccaaaatact aaaatcaaac tgctgattat tatctaaaat atagcttagt
   148921 ttagagttta aatttttata tgactcatta tctgaaattg tcagcagata gttttgcctg
   148981 tcataatatt ttcttataaa acttaagaaa tttgttatag agtcttgctt tagcttaatt
   149041 tttgaatcta tcaaaagact aacattatta ttacctaaac catctaactt acctttatat
   149101 agtacattaa tgttattttc aaaactatta ctatttattt gtgcattagt aattttaatt
   149161 gttaggtctt tagcaaagtc cttaaaattt gagttacccg cagtaactaa aaaattagct
   149221 gaaaatttaa agttattatg ccatgctagt ctatataata acaaccctgc cggaattatt
   149281 ctatcttcaa gatcactctg tattatttct gtatcataat taatttctaa tttttgtggt
   149341 atattatcaa gaaaatcttg tttacttgta taatacttac tcttatcaaa tgctaaagta
   149401 aatagagtat gatcctcttc atatagcttt ttattatcta ctaaatcaaa aatttctgct
   149461 ttatttaaag taaatttaac atcttctata aaatttacta tttcaaaaaa atcttttttc
   149521 tcttctatta ttttaaataa cctaaaactt aaaggcattt ttgcggataa tatacaatta
   149581 tcgttataaa actttactcc aaaacctctc tgggttggtt taaatctgcc aactgcctct
   149641 cctgaaaaat ctataaatat ttgctgcttt aataaatcat aaccaatatt tataggtgag
   149701 ttaaattcga tttttctatt aatgctttct tcttgccaat taataattga aacaccaaat
   149761 ttaaaaggaa aaccataagg cttagcttta gaaaatttaa caaaatattg cttagaatca
   149821 tcgatattaa gataggtatc agaatatttt tgatttatag aatttgataa ggaaaatagg
   149881 attgcaaacc acaatacgct ataagttaat acagcaagaa tagatacaaa aaatattatt
   149941 tttaaagttt ttttcatatg attattaatt gtcatcccgc gagcttgtag cgggatccag
   150001 ttaaaaatac gctagtattt tttattgttt ttctggatct agttcccaag ccaacgttgt
   150061 tgcatggctc aaaaaacaag tacaatgtca tccccgcgaa agcggggatc cagcataaag
   150121 cgagacaaag cgagctttta gctttagaaa cttgttgtgt ttatgctttt tttctggatt
   150181 cccgcctacg cgggaatgac atataaggca ttttccgagc catgcaacaa cgcctcccaa
   150241 gccacgggat gatcaaagcc ccctcataga atggcattat taatatttta tttacacaac
   150301 tcagtatatt ctttattcaa ctttacaaca tcccaaatcc ataagctaat cataactata
   150361 aaaattacta atagatatat tattatagag tcaaaagtag ccgttggaat gattataaat
   150421 attaaagact gaataaatgc accgagtgat ttaccaaact ttgtacctat tacctccacg
   150481 gcagctttac ccttagttct aagttcaagc gataacggga tatatgccat ttcttttgtt
   150541 gaatcaaaga gtgagtattt agatgattta ctcaggatat tttgaattgc tccaacaatt
   150601 attgcggcat ataaaaggtt aaaattacca aaacatgaac ctatttcttc gataaagatt
   150661 atgaaaataa aaaacattaa accggttata gatagcataa taggtgtcaa taatgcagag
   150721 acaaaccaac ctagtcttct aaggatattg ctgcctatta tcatgaaagt aacgcatgat
   150781 atacccatca aaatattaaa cctacccata aaatgaacat aatctatagt atttggatat
   150841 agttctttta cttttgcttt ccaaggtcct tctacgatat taatcaataa gccataacag
   150901 attattaata agacaatacg acctatatat ttcgagttaa ttactagctt aatactttcc
   150961 aaaaccgaaa gtttagtttt tgttttagct ttaactttct ttgaatctaa aacattttta
   151021 gaatcagtca aaacaaattt atttattact ctaaatagca gcatagaaat aacacccgct
   151081 gctacaatta ttgacataat aggttgtaac atctctgttg tttgagaggt taaattaacc
   151141 gatgcatcga aagaatttgg taataattca ggatcgatta ttttattacc tgagaaaaac
   151201 acgagtacgc tacctgcaag tattagtccc atattaccaa ccattccaag gacaggataa
   151261 aatctttttg ctttattagt atcaaaaata tggttagcaa actgccaaaa cattaagttt
   151321 ataactacag cactccataa ctctgcaaag atatacatta gtccgtagct ccatttactg
   151381 gctattttaa taaaccattt gaagttagga taagatgcta tcaagctatt tattatttca
   151441 tcattaggat gataagcttc ttgatttgga taaattatat aagcaaaaaa taagaaaaat
   151501 aataaaaagc taccaactat aatgtaaaaa acatattcga aattgaattt attactgagc
   151561 ttaacgtaaa gtattgtaaa gatcacgcat gagggtaata ctaaccataa ttttaaaaag
   151621 ctaataatct ctgctcccat agagggtact actaagctat cctttataga acgcaacgct
   151681 ccgaaattga aaagaataca tagcatcatt aacgccatag gtatgaaaag ctttaattcc
   151741 tttctttcta ttggccaaat tatttcctta actttttcaa aaaaggtttt gggcggcaac
   151801 atttatattg taaccttaca taaaaattaa attaaattct gtgaatcttt ttaaatattc
   151861 atagaatcta aacttttaaa tctcttactc attaaagtca attaaaatct tcattgcccc
   151921 aaggactaaa ctctctatat cgccaataat atttttcaat ttcttgatac ttttctaaaa
   151981 tatctttcgt ccattttatt tcctcattat tccatggttt ctttttaccc gcataatgca
   152041 taatgaaata tgaaaaataa gtatctctat ctataaagta ggtgtaaaaa ttccatctca
   152101 tagataatgg atatacataa ttatgaaaag caatattcaa taaatcttga tcagggtaag
   152161 caaaactaca ttttgaatta tgcatcgcat ctaaaaccat attctttgct tgcttttcac
   152221 gcatattttg tagatttaaa aatactatac cgctattttt ataaaaatta tttattttcc
   152281 tgttacattc ttcttctact tttaaagtac aataagtaag agctgtatcc ataccaccag
   152341 caactatata gtttgacata tctaactttt tgaaagaatt taaatcacgc aacacaataa
   152401 tgtccgcatc gagatataat atagagtcta aatttgaaaa aacttgatca aaatataacc
   152461 tatacattac taaaggaggc cacatctccg aaaattctat ttttttatta gctaaattta
   152521 agtctaatac attttcagga aaaggaacga aatctataga atagtccctt atatgtttca
   152581 tggaagctaa tttttccatt gattcttccg taagtgaatc gtttggattc atcacaatat
   152641 gaaatttata aaaactatct agatcactat ttattaaact tgaagcaata actgttgcag
   152701 catggcgagc aaacttatca ttaataatca atgctatatc taatacatta tcttgtttaa
   152761 tgccagttaa cttaattaca ttttgtattt cctctatggc aagcttataa tcaagtttta
   152821 tatcctgctc attaagtgag ggtctaccaa gtaggtgaat catgctaagc ctatacaaac
   152881 atcttgctgt aagctcagat atattaagag aaattagact ttttagagca ggaatttcat
   152941 cttttgtata accgctaaaa tattttatta agtcagaatc attttttata ttcaaatgtt
   153001 cttttacttc tttttcataa cctgaaatta ttaattttgc taaattaatc gcagcatttt
   153061 tagtatataa agtatcaaga ccataactac cattcttaat tgctttatat ttctctacta
   153121 aagtagcatc ctcacccgaa tatagctgca gcaaacaatc ataacctttt gcgacttcta
   153181 aacgtacctt ttcgtcttct attttaaaag tacaaatttt ttctaatttt accttatctt
   153241 taacgcttag cggcttatct tctagcttct caagtgctga attaaagctg aatagatctt
   153301 cacgcataat actataaaac ttttgatagc tataggtaga aatatcccta atacaataat
   153361 tttctgaatg cattttataa ttactcgtaa aaaaccctat aataactata aacattatta
   153421 aaattagaag aagtaacaga ggaattttaa tggtagcaaa aatatttttt ttagaccttt
   153481 ttttaaacat ttaaatttat aactaattag tttaaaagaa tttatcaact aataataaaa
   153541 ctcgcaataa ttatattaga ttatttagct attttcattt attatttata atggcaccgt
   153601 caagttaagg gaggtataaa ttaagtattg agcaattaca gggaatgatt tatagaatag
   153661 cagtaacaat ttatcctaga ttttaccgct atgcatatta ctcaagcccc gaatagacat
   153721 cgttttccag caagcattat tagccataca gtatggttat atcatcgctt taataatagt
   153781 taccgagata ttcaagagca gatggcttat cgaggtatta tattaagtca tgagactgta
   153841 aggttttggt gttataagtt tgtagtttat tttcaagatg ttattagtaa gagagagcga
   153901 aagccaactg ataaatggca tttggatgag atgaatatca agatcaaagg tgaagtattc
   153961 atattatgga gagctgttga ctctgaggga catgaattag aagtattact gcagaagcgt
   154021 cgtaacaaga aatcagctat tcgcttttta tcaagattat tgggtaatta tccatgtcca
   154081 agggttattg tgactgataa gctaaaaagc tacattaaac cagttaggta tatgtgtcct
   154141 aggactaagc atcgtaccga taaaagacta aataatcgga ttgagaatgc ccatcagcca
   154201 actaggagaa aagagaagat actgattaaa tttaagcatc ctaattcagc acaatgtaca
   154261 ttatcactga tgggaaaagt cagaaatata tttgctgtaa atgttggaag atatactaaa
   154321 acagcatctg agcaaagaat tgcatttgcg tccgctaaat ccatttggga tgaagctact
   154381 caaagacttc ttgctgtctg aaatctaaaa atatagtact ttgtgacact aatttactta
   154441 acttgacggt gtcgttattt ataacaatta aaaacaatat gtcacgcagt ttatctatta
   154501 tttggttatt tggacttatt agcggcttta atataatgat taccggtaat acattaaatt
   154561 attggcttgc taaagagaat atagctttgc aaacaatagg cttattatca cttataactt
   154621 tgccctactc tatcaatttt ttatttgctc caatattcga tagtttaagg attaaatatt
   154681 tagacaaaat ttttggtcat agattatctt ggatttgctt aacttccata gcactagtat
   154741 tttttgtata tattttaagt tttttaaatc cttttgataa tttattatta tttgcctcta
   154801 tctcattgat tatttcattt tttagctcta tgcaagacac tatattaagt gcttttagga
   154861 cagaaatagt taataaggaa tctcttggtt ttgcttcagg aatatatata ttcggttatc
   154921 gattcggtat gctaattgca aattcgggag ctatatattt atctatatat ttaactttca
   154981 acgaaatata taaaattttt gcaattttaa tatttgttta tcttatttta cttatagttg
   155041 gcgtaaaata ttttaattct tttaatgtta ttgaagaaaa aacatatagt tctcatactt
   155101 cttcaagtca tctccacctt tctttatacc attctaacac ctctttatgc cattcccgca
   155161 cctctttatg tcattcccgc ggaggcggga atccagtaaa taatataaac tttataaaac
   155221 gttattataa tcacttgggg aaatctttat cttcttatat cttaaaaatt tttctggatt
   155281 cccgcctccg cgggaatgac atagggaaat cagaaaatga cctgagcctc ttatctttca
   155341 ttgttctcat attaatcttc ctaatattat atagactacc cgacaatttt attaatgtca
   155401 tgatcaatcc gtttttactt catttaaatt atgatgcttt tgaaatagca agtgtcggga
   155461 agttttgggg agttatgggg gctattgttg gtggattaat tggcggtttt attatgaaga
   155521 aaaagaatat attagatagt atactactat ttggtattat tcatgcttta gctcatatat
   155581 tatttattat tcttaaaata tacggaaaaa attccacact attatttatt acaataggag
   155641 cagaaagtat tacgggtggt atgacgatga cagcttacat tgcttttatc tcctcattat
   155701 gtcaaggtaa gtttcgtgct acgcaatatt cattcttttc atcaatgatg ggtatttcta
   155761 gatcaatttt tccaataatt tcaggttata tagtagtaaa ttttggctgg caaaatttct
   155821 ttttatttac tactattata actatcccat ctttattagt attattaaaa ataaaaaata
   155881 aattacaaca atgaatggca ccgtcaagtt aagtaaatta gtgtcacaaa gtactatatt
   155941 tttagatttc agacagcaag aagtctttga gtagcttcat cccaaatgga tttagcggac
   156001 gcaaatgcaa ttctttgctc agatgctgtt ttagtatatc ttccaacatt tacagcaaat
   156061 atatttctga cttttcccat cagtgataat gtacattgtg ctgaattagg atgcttaaat
   156121 ttaatcagta tcttctcttt tctcctagtt ggctgatggg cattctcaat ccgattattt
   156181 agtcttttat cggtacgatg cttagtccta ggacacatat acctaactgg tttaatgtag
   156241 ctttttagct tatcagtcac aataaccctt ggacatggat aattacccaa taatcttgat
   156301 aaaaagcgaa tagctgattt cttgttacga cgcttctgca gtaatacttc taattcatgt
   156361 ccctcagagt caacagctct ccataatatg aatacttcac ctttgatctt gatattcatc
   156421 tcatccaaat gccatttatc agttggcttt cgctctctct tactaataac atcttgaaaa
   156481 taaactacaa acttataaca ccaaaacctt acagtctcat gacttaatat aatacctcga
   156541 taagccatct gctcttgaac atctcggtaa ctattattaa agcgatgata taaccatact
   156601 gtatggctaa taatgcttgc tggaaaacga tgtctattcg gggcttgagt aatatgcata
   156661 gcggtaaaat ctaggataaa ttgttactgc tattctataa atcattccct gtaattgctc
   156721 aatacttaat ttatacctcc cttaacttga cggtgccgtt tgaagtaatc atccagtatt
   156781 ggtaaggctc atttatatac catgcagttg ttaaagtttt tttatcaggt aagttctcgc
   156841 attctaaagc tgcttcttgt ttagatattg aattgcttaa ggaataaaaa ctttttaaaa
   156901 taattagtat aaaaataaaa agtttgaaaa ttttcatttc ttcacacacc ttaaaataaa
   156961 attaatcacg aactgcttta atatttccat caaaaaattg tatatttaaa actttttcag
   157021 tagtagtttt agaagataca aaattacctg attccccttt aactatagca aagccacgtt
   157081 ttagtatatt atgatagtct aagcttaata gtaacagact atttaattct aatttatact
   157141 caaaattttt caaagtatta tttgccgatt ttatgatata agcggcttta tgtgttaatt
   157201 ctagtgtctt ataagtaatg attttatgag gatggattct ttcttttgaa aatgatttaa
   157261 gctttgtttc ttttagacta attaggcatg gtaaggagtc taataggtta aatcctgttt
   157321 catcgagtaa ttgttgttta tgattcatat aatgggcaag atacctattt attttatcat
   157381 aatttgtaat agcttgttca tgatttttaa ctaactgctt ggtattggtt actaatactt
   157441 tttcataaga ttgcagggtg ctatttaaaa tagaccgcac aggtacagca aattcagcgg
   157501 cagcagttgg ggtaggggct cttttatcgg ctgctaaatc tatcaaagta taatctactt
   157561 cgtgacctac agctgagata ataggaattt tggagttgta agtagcacgc actagtactt
   157621 cgtcattgaa cgaccaaagg tcttcgatag aaccaccacc tcttgcaact attataacgt
   157681 ccggcttatt tgattcttct agcttgttaa aaccatctat ggcttcagca atctcattac
   157741 cagaattctc gccttgtaca ctaacaggcc atattattac atgagttgga aaacgttcac
   157801 ggattcggtg aataatatct tgtataacag caccagttat tgaagttata acgcctattt
   157861 tactaggtaa aaatggtatg ggtttacgta ttttgttaaa taatccctct ttttctaaac
   157921 gtgctttgcg ttcgttgaga atttgtatca tagctccgag tcctgcgggc tgtaaattct
   157981 cgactgatag ctgataacgt gaattacccg cataactcga aagcttgccg ctaattacta
   158041 cttccatccc gtcatttaac ggaaacttga ttttagcaag aataggacgc cagcaagtgc
   158101 aagctaaaat tgcagagttt tcttttaagt taaaataagc atgccctgaa ctagctattt
   158161 ttaagccaga aatctcgcct tttactttaa tataaccaaa attattttct aataattctt
   158221 taattttatt agaaatttca ctaacggaaa attctttagt agcttgactg gaagtaaaat
   158281 tatctagcat tgggatattt tttgtttttg gcttattcgt cattgcgagg agaaactata
   158341 agtttcgtcg aagcaatctc gggaggttta tacgagattg cagcaaggct tcgctcctcg
   158401 caatgacctt tatcatccca atagaataac tctccaatac tcaaaagagc aagcaaaatt
   158461 tttattattt gctatattaa taatagcttg ctattatttc ctactattta aatatttggt
   158521 taatgataaa tgctacgggt aatatttcta tttattatcg taatatatcc tttgtttagt
   158581 ttcgcaaata acttgacaaa aagcagcggc gttaaaatta ataatttaat tgctgatttt
   158641 gtagaatata atgaaaataa gggattaata tatgctaaag gtaatctaaa aattcttacg
   158701 gatgagcatt tgctaacagc agataattta ctttatgacg taaataatga tattttatgg
   158761 gtagagggta atgtaagagt taaagataaa gacaatagaa ttacattagg tgataaggca
   158821 atcttaaaaa atgaatttaa acaaggtgta atgtctaaat ttattatgct ttttaataat
   158881 aatagtcttt tagttgctaa gctcgctgaa agaatagatg aaaataatat acgtcttcat
   158941 tatgccaagt ttactccatg cgaagttact tgtagtggga atcccctctg gcaaatttct
   159001 gctaaaaata ctgatattca ttctgcagag cataaaatag tttataaaaa tgtatttttc
   159061 gaggtatatg gtataccagt tttttacttg ccatattttt tccatccaac tccgtcagct
   159121 cctgcttcct cagggctact agtgccagat gtgaagaatg gaagatttgg agtgcctcta
   159181 tatttgcgtg caaagcctaa catggatttt acattaactc caagagtttt taataaagat
   159241 ccaattttcg agctagaagg gcgttataga ccaaataata ccgataatat aagtcttgat
   159301 ggtagttatg gtagactacc ttaccttttg gaaaaaaacg gagataaaat aaaggataaa
   159361 aaaatctctt cctatcatta tattgtaaat ggtaattttt atagtagtga taaagtttat
   159421 aattatggtt ttaaagcaga gcgtacgtct gataaagctt atttaaaaaa ttattataat
   159481 aactatgctt catacctaac ttctagggta tttttaaata agattcacaa ggcggattat
   159541 tttcagatag aagctttaac ttcgcaagga ttaggtagta atgatagtag atctaactat
   159601 ccactagtat taccaaaaat cactacaaaa aatgtaataa gtctaaatga tgacgaaagt
   159661 aggcatatcg ttatcgaaaa taacacttta atgtataaag aaaggatagg aaagcagctt
   159721 actagaactt ctctacaatt atcttatatt cataatctta tgacttcttc gggacaaatt
   159781 tttgagtttg ttgctcgaga tagaggagat ttttatatag caaaacaggc ttattttgag
   159841 agaacaagag gagctaagac gcttcaacgt aatatactgg aatttcaaac tttatggcgt
   159901 tatccattcg caggtgctat aacaaaaaca ataaatgtac ttattgagcc gatagtttct
   159961 tttactatag ggcgtaaatt aaccagtaaa gatatgaagt ttgttataat tgaccctatg
   160021 aaatatgagc tatcaggaaa aaatcttttc ttatccaatc gttatagcgg tattgattgc
   160081 catgatttcg gtaatagatt aaattatggt ttaaacgcta gttttgctaa agaacaaaat
   160141 tatttaagat tatttttagg gcagtctctt aatactagat atagtgtata tcaaaaagca
   160201 agtgatactg aaaatgttgg taaaatttca ggaaatattt atgataattt agaattattt
   160261 tatgattttc gaaaaaatag atattttaag cctatacgtg atgaggtagg agctaattta
   160321 tattatggta gaataagttt aaccggaagt cttattcagc ttacaaatct taaaaagtat
   160381 tatagagcag aagatatgca gctttcaagt aatcgagcaa gacaatttta cggaaatgtc
   160441 aattaccaat tgacagataa ttggtctgtt ggaattggtg gacgtattga tctttcaaaa
   160501 ggctcagcag atttattgac tagaactatt agagtgacat acgctaaaga ttgtgttaga
   160561 atcgcagcta agatttattc tgattattta tccgatgaaa gtagaggaac taaacaaccc
   160621 tcagctataa gctgaggggt tataaagtgg aatcgattag aaatcgatca tcattcacag
   160681 gttcaccact aacttgctaa gagatatttg cggcttatat gagataaaca tatgtacgtg
   160741 atcacatgat attttccctg aaattatatg tacttcatgt tccatacaaa tctgcctcag
   160801 taaatctcta gtcctttccg atactttgcc tatcaatatt ctcttcctat attttggtat
   160861 ccatataaga tgcactttta aatcatactg actatgacta ttctttctat aacttctcat
   160921 ttcttgatat aaattcattg ctaaagcaat ttcattatat cttcccttcg cctaaaggcg
   160981 agggattttt gatccccgaa gggggacatt aaaaaaacta aatcctcact tactatttct
   161041 gttggtttaa gagtcctgaa tatgtagtat actcgtttta tttgaaaaat tggctacgtt
   161101 gtgttttgct gataatcctc acgtacccta tgcggcagtt caaaataagc tggatatagc
   161161 agcaattacg atgtatttag cctgctgttt atggacgata gggtatgata cgatatatgg
   161221 atttatgaat ataaaggacg ataagaaaat aggagtgaaa tccttaagta tttatctaga
   161281 aaataaagca tataaatttt ggctttatat attttacgtt ggatttattt tattatttat
   161341 ttcagctgcc ggctataatc tagactacct acctatcctc ggtgcctcct aaacactcta
   161401 ttgtagttag ccttgaagaa aataaacgtg ttataaaatt cgatgatcaa aaaatcataa
   161461 tatatcctgt agaggagttt ttatcagatt tatggaatgg tttattgttt tgagaaatta
   161521 gcgtcattgc gaggagacat tgttgcgtgg atcgaaaaac ttgtaccatg tcattcctag
   161581 ctgcggcggg aatccaccat aaagcgagag aaatcgagct tttagtttta aaaatttgct
   161641 gtatttataa ttttttctgg attcccgccg cagctaggaa tgacataagt gatccacgca
   161701 acaatgcctt gcgaggagcg aagctttgtt gcaatctcat gaagtagtat cttgactcct
   161761 aagattgcac acgtacaaaa cttacagttt cttctcgcaa tgacgttata cataaggatt
   161821 tttggttttt acataaataa acctaatagg aacaccaggc atgtcgaaag cttcacgcat
   161881 attattcacc aaatatcttg tatagctatc agtaattttt tctggattat tggaaaataa
   161941 tttaaatgta ggtggtctag tttttgtttg cgtcatatat tttacacgca ctcgcttgcc
   162001 acctttttgc aaaggcaatg gatgtgcttc ggtagtaaaa ttaagccact catttaattt
   162061 gctggtagtt atttttttat tccaagtttt gtaaatctta atacagctat ctaatacatc
   162121 ggctatattt tgtttatttt ttgctgagat aaataaggta ggaacgcctt taatctgagg
   162181 cagatgagta ttaatctgat aataaaactc ttctttaaac gcttctttct cagattcttt
   162241 aactaaatcc catttattga ctactataac aatacttcgc ccttcatttg ctacatggct
   162301 tgcaatgttt aaatcttgct gtttcaaagg cgataaggca tcaatcatta aaatcacagt
   162361 attagcaaat ttgatgctat taatagcgtc tgatgctgat agtttttcta aagattctgt
   162421 aatagcggct tttttacgaa gccctgccgt atcaatcaat ttaatatgat tacctttata
   162481 ttgccaatca atttcaattg attcacgagt aatccctgct tccggtccgg ttagtaatct
   162541 ttcatcgtta attaaagcat ttatgaaagt agatttacca gcattaggtc taccgcttac
   162601 aactatttgc agacaatccc ctttaattgg gtcatttatt tctgcttctt ctgaattttc
   162661 ttcgggtaac ttggcaataa tttcatcata taaatcaatc attcctgtgc catgttcggc
   162721 agagatagca accatactat caaatccaag cttgtaatat tccttatcaa aatcaaaagc
   162781 cttttcacat ttattaatta ttaagaccgc cggcttatta tattttctaa caaaatcgct
   162841 aagtaattta tcatcaggca atattccgct tctactatcc accataaagc aaattaaatc
   162901 tgcttcattt atcgctttag tagtctgctc cattagtctt ttaccgaagc tatcaggatt
   162961 ttcttcaagc cctggcgtat caataagcga aaactcaaac gaaccgattc tgccgtctgt
   163021 atatttccta tctctagtaa cacctggtag atcatgaaca atagcttttt tacgtgtact
   163081 taagcgatta aacaacgttg atttaccaac atttggacgc cctactaagg caataatctt
   163141 tttagtcatt atatttaatg taatattata gctaccaaaa caagtaatgc accgataaag
   163201 tccactatat ttgcaattat gataggagta ttttttatta aaataccgta taataaccag
   163261 ctacttaaag caacagcact tatagtaaaa gcaggaagtg atacagatgc taccgattta
   163321 caggtaaaaa ttttatgagc ttgaaagtaa aacatgaaat taccaactgt acctactaca
   163381 gtcatgtatt tttcataaaa cttcatgaat tttggagaca tatttttata ttttgaagtg
   163441 aggttattga tatcattttt gtatggatcg aaaaacgtct tcggtgttat cccgtggctt
   163501 gtccacggga taacaccgca caaatcctac gaaggaagag ttatttttat atatgccttc
   163561 ttatgcatat cttcgaaaaa cttctgagct ttttgagaaa tctttttatt tgttagaaaa
   163621 tttaccacat aattattttc atcttcgcta atgtttaaga tttttttagt acatacctgc
   163681 actatctcaa actcattata tttttcaaaa acattacttg cctgattagg gttcaagtct
   163741 tttactatag tttgcttggc ttcttctatt ttactaagct tatcagtaat tactgtcatt
   163801 gttgcgaaat tctcataaag agatttctta acatctgaac agttctttaa cttacttttt
   163861 aaattattca tctgtgcaaa agttttatca ctcttatttt tagaggtaaa aatctgcatt
   163921 gacacttcta cttctttttg atcgctagat aaaattgcta catctatttc tttattactt
   163981 acttgtactg accttgataa acctgataaa acattcatct taattagttc agacttaatt
   164041 tgggaaataa agctatcagg attaaccgat ctacttttta aatattgaag aagagagcca
   164101 tgaggcattt tattatgatc ttcaatagat ttgatagcgt tatctatctc ttcttgtgaa
   164161 atttctttat caccataata ttggaaaagt aaagattcat caatcaagct ttttatagct
   164221 atatcactta actgcttatc ctgagcaggt gttacctcct caacattgtt taatgccatg
   164281 atcatttttt ttctggcacg aaactcatta agagtaatcg gttcattatt tacaagtgcc
   164341 actatatttg atgtttcagc aaccgcacta catgtaaaaa aaacagtaat tattagtaat
   164401 aattttttca tatttaactc tgtaatatta tgtaatatta ataaaattta gtagacgaag
   164461 ttttatttgg aaaagagcaa ggtgtcttga agctgataac cgcagcgtac atatagtacg
   164521 tgaggattat cagcaaaaga caacgtagcc aatttttcaa ataaaacgag tatactacat
   164581 attcaggatt cttaaaccaa cagaaatagt aagtgaggat ttagtttttt taattcctct
   164641 actttcatcg gataaataat cagaataaat cttagctgcg attctaacac aatctttagc
   164701 gtatgtcact ctaatagttc tagtcaataa atctgctgag ccttttgaaa gatcaatacg
   164761 tccaccaatt ccaacggcac cgtcaagtta agggaggtat aaattaagta ttgagcaatt
   164821 acagggaatg atttatagaa tagcagtaac aatttatcct agattttacc gctatgcata
   164881 ttactcaagc cccgaataga catcgttttc cagcaagcat tattagccat acagtatggt
   164941 tatatcatcg ctttaataat agttaccgag atgttcaaga gcagatggct tatcgaggta
   165001 ttatattaag tcatgagact gtaaggtttt ggtgttataa gtttgtagtt tattttcaag
   165061 atgttattag taagagagag cgaaagccaa ctgataaatg gcatttggat gagatgaata
   165121 tcaagatcaa aggtgaagta ttcatattat ggagagctgt tgactctgag ggacatgaat
   165181 tagaagtatt actgcagaag cgtcgtaaca agaaatcagc tattcgcttt ttatcaagat
   165241 tattgggtaa ttatccatgt ccaagggtta ttgtgactga taagctaaaa agctacatta
   165301 aaccagttag gtatatgtgt cctaggacta agcatcgtac cgataaaaga ctaaataatc
   165361 ggattgagaa tgcccatcag ccaactagga gaaaagagaa gatactgatt aaatttaagc
   165421 atcctaattc agcacaatgt acattatcac tgatgggaaa agtcagaaat atatttgctg
   165481 taaatgttgg aagatatact aaaacagcat ctgagcaaag aattgcattt gcgtccgcta
   165541 aatccatttg ggatgaagct actcaaagac ttcttgctgt ctgaaatcta aaaatatagt
   165601 actttgtgac actaatttac ttaacttgac ggtgccatct cgctttatgc tggattcccg
   165661 cctacgcggg aatgacataa gaaccatgcc acaacagttt ttcctcgcaa tgatgatttc
   165721 tttattttaa attagaccag atgcggtttt tggcaatata gaagaatata gtaaacgcta
   165781 ctaaaaacat cataacttta agccccatag atttacgatg ttccatttct ggctcagctg
   165841 cccattgtaa gaatactgca acatcgtggc tcatttgctc aacacttgcg ttagtgccgt
   165901 ccatataagt cacctgccca tctattagag gagggggcat tgctatctga ccgcctggaa
   165961 aatacggatt atagtgagcc ccattcatta gcttgaaacc tgtaggtggc tcagcataac
   166021 cggttagtag cgaatatata taattagctc catcatgacg agcttttatt atcaatgata
   166081 aatcaggcgg atgagcacca ttattagccg ctcttgctgc ctgctcattt ggataaggcg
   166141 atacaaaacg atcagatgga agagcagggc gatcaaacat ctcaccatca tcattcggac
   166201 catcttttac agtataattt ttagcaattt ctttaatctc ttcttcagaa aagccaatat
   166261 ccttaagatt acgataatat agattgctta agctgtggca aacgctacat acttctttat
   166321 aaacctgaaa acctctttgt gcggcttcac gatcaacact gccacgcaat ccttcaaaat
   166381 gccatttcat ttttttggga tgtaacgctt cctcattggc taagcttaaa gcagaggtta
   166441 atattatgat gatagagatg aatagtttag ttttcatata atttttttga ccgtcattgc
   166501 gaggaaaaat tgaaaatttt gacgaagcaa tctcaggagt ttagtattgt tttatgagat
   166561 tgttgtatca agattttatc ttttattgca acaatatttt tatttataga ataatttcat
   166621 tatataaatc atcccagttt gtatttattt gttctattaa tttaatcttt gttatttctt
   166681 gaaccagcct taatttgttt ttctttattt attgccgaag ccatagtttg atgaagctca
   166741 taaaatacta atattttaca attatatttt ttactaaaac ctttaatgtt ttcgttttta
   166801 tgttagtata ttctttttat aagattagag gttacactgg tataaagtat accatttttt
   166861 ttattagtag ttatatatac agctggttgt ttcataaatt tgtataatac aaaaacgtca
   166921 tgagctatac ttcctgagat tgccacgcca ctttcagtgg ctcgcaatga cttttatatt
   166981 tcaataacgg ttctacaact cttccggtag tggtagtggt ttctcatatt tacttatcaa
   167041 tggcaaggcc actagaaaat gaaagaagta ataacaagca gcaaaacggc taatggtaat
   167101 atacggctct tctgctggtt gcccgcccaa ataaccaagt aataagcaat ctgccataaa
   167161 tatccaaaaa acaatacgat atattggtct atagttggca cttcttacct ttgaagtatc
   167221 tagccaaggt aataagaata acacaaatat actgccaaac attaatagca cgccaccaag
   167281 cttggacggc acagcacgca atatcgcata aaatggtaaa aaataccatt caggaacaat
   167341 atgagcaggt gtaactaatg gatttgcagg aatgtaattg tccggatgac ctaaataatt
   167401 tggttcataa aaaataaaat aggcaaatat tatgaaataa accccgaaac caacaaaatc
   167461 cttaatcgta taataaggat gaaatggaat cgtatcttta gggcttttga catcaatacc
   167521 tttcggatta ttcgaaccat gttggtgcag agcgactaaa tgcagcatta caagagcaac
   167581 gataacaaaa ggcaataaat aatgtagcga aaagaatctg tttaatgttg gattatctac
   167641 tgaaaatcca ccccacaacc atgtaactat agacttacct acaagcggaa tagctgagaa
   167701 tagattagta ataactgttg caccccaata gctcatttgc ccccaaggta gtacataacc
   167761 cataaaagcc gttgccatca tggttaggaa aatgattata ccgatatgcc acagtaattc
   167821 ccttggtgct ttatacgagc cataatatag ccctcttgct atgtgtaaat atacggctgc
   167881 gaaaaacatt gatgcaccaa cagcatgagt ataacgtagt aaccagccat aattaacgtt
   167941 acgcatgatt ttctcaacgc tatcaaaagc atgatcaacg tgcggcgtat aatgcatagc
   168001 aagtataata ccggtaatta tctgaattac taacgcaatg ccagcaatag agcctaaatt
   168061 ccacaaataa ctaaggtttt ttggagtttg ataatggcta aaatgcttta gaaaagagaa
   168121 gaccggaaga cggtaatcta tccactctat aatagcatta ttctttccag tttttggggt
   168181 aatgttgtcg ctcataggta attacccgat tctaattttt ttgtcgctaa taaaagtgta
   168241 gggcggtact gctaaattta aaggtgcagg acctcttctt actctacctg atgaatcata
   168301 ttgtgaacca tggcacgggc agaaccagcc gtcataatca ccttgatttg caaggggtac
   168361 gcaacctaaa tgtgtacaga taccaattgt tactaaccaa ttatcatgcc caacttttac
   168421 acgatcttga tcttcttcag gatcaataag ctctgacatt tttacagccc gtgcttcagc
   168481 aattttatct ggagtacgat tagtaatgaa taccggtttt ccttgccatt taactgtaac
   168541 tgtttgacct acagcaatat ttgataaatc aacttcaatt gatgataagg caagaacgtc
   168601 ggctgaaggg tttaaagaat caataagagg caaaagcgta catgcagctc caaccgctgc
   168661 aacgctacta gccgttaaga ccatgaaatc acgacgtgag gttttagagc aatcctcaaa
   168721 ctctactttg ttatcgttat tagtatcttc agtatctgac atatttaatt tgtattcgta
   168781 ttattaccat tatcataagg atttactatt ggagaacgcg gttcgggaac agtaccatca
   168841 ccctcgccac catcttcagg cttattaata agcctttcta caccttgctg taattcttgc
   168901 tctcctgtac cttctttaac ttcatatttt cctggatcac ctaaacaatt ccaaaagtta
   168961 actaaattat cccaattagg accaagtttt acagtacaat tttgagcaat agctttacta
   169021 gtatctaata tctcaactgt tgttctgcca aaatagtcta taaagccgat tttctcaagc
   169081 ccttttacta cataaaataa tactattaat gatgcaacag ctatcattat ataccattta
   169141 gtaataatgc cccataagaa aacgcccata gggttagctg caattaacct tcgtaaagct
   169201 tgccacatat tattttctca aaaaaattta ttatcttatc ttatactatt ctactagtaa
   169261 aaataaagaa aataatcatg ttatgctgta aatatttctg attaaatatg aacttaagac
   169321 aaatgaaata ggtaaaatta ctaaattaat acctatcata atgaaaatta attgtaaatt
   169381 actatcttgt agtactaacc ctgtcattat aatactggga attagcaaag gcataataaa
   169441 tatgccgata aaattagcat taaccctaaa ataactttgc atactacccg ataataccac
   169501 taaactgctt gataaaatta ttacaagcca gacgctgaaa aagaaaaata ttatttctag
   169561 caaggtttgg ctgaaaaaaa tataaataat aggtaatgtt aaaattatcc ctatcgtact
   169621 acttgtaaat atcgcaaaaa atttagccag tactatttta gttggattaa ccatagataa
   169681 cattaattcc aagcttccat cttctaaatc tgacttaaat ataatagaag aaaaactaat
   169741 taatgaaatt aataaacaaa ttaccgaaaa aattaagccg aatttcttaa tatcttcatg
   169801 gctgttaatt aaagtagtgc taataataca aaatagaaaa aatatcatca gatatttaat
   169861 catattattg atacgattct gcactataaa ttcacgttta attagtaaaa acaagctatt
   169921 cacaattgtt aaatgagttg taaattgaat acataatagc ggcaactgtt aagcctatgc
   169981 ctatctctac agcaaatatt cctatatgtt gagcagttag actatcgtta acaaaatttg
   170041 ttagagaata atagtttaag taattatcat taaaaaatag cgatatcaca ccggtaaatc
   170101 cgtatatcat aacacctaaa gcagcaataa ttattagcgt atttactgaa aaatatcgat
   170161 ttaatttttg gttaccatat actagatcat aagcaataag agaggatgca aatataacac
   170221 ccgcttgaaa tccgcctcca ggtgatgctt ctccattaag ctgaatatat aagctatata
   170281 ggattatata aggtactata aaaatagaaa tggtttttat tatttttgtc atcccatggg
   170341 cttgctgaca ttgttgtatg gtttttatgt cattcccgcg taggcgggaa tgacattgaa
   170401 agtgtttctt gttccatgca tggtatgata ttacttcttg aaaatactag caacacagaa
   170461 attccggcaa ttaaaattac actagtttca cctaaggtat cgtaccccct atagctagct
   170521 aaaatggcgg ctacaaaaga cggtattcca atatccttac tagtattttc tacataatat
   170581 ttagttagat gtgtgtggag cggggcctgt ttatcaccat aatctggtag ttcaagcccc
   170641 atgtaagtaa gagttactac aaataataaa catattaagc ttgccgaaat aattctagtt
   170701 ctttggatta tttttaaatt agagggtaat tttcgtaata aatttagata tacgcaggtt
   170761 gataggcacg ctccaagggc tacttcagtc attgcaacat ccggtgcatc cattagtaaa
   170821 taagatacgc caattaataa gctaaatgct gagctatata ttactgcttc caataaatct
   170881 ttagcaataa tgattttaat tgatattata accagtaaaa aaacaataaa attaagtaag
   170941 taattactga gatcaaaatt taaaagcata aatattttct tattttttct tagcttcttg
   171001 tttttgtaaa aatgaccttg aaagtagtga ccctttacca agagcgtgag ttgctaccgg
   171061 atttaataag aaaattaata tagcagctag aagtagctta aaacaactaa aaagatttcc
   171121 tgcaaggcat gcaaaaccta ttaagcaaat cggtactcca aagctttcaa taacacttgc
   171181 agcgtgcaat tttgtataaa aatcagggaa acgaaaaaaa ccaataatac ctgaaaatat
   171241 agcaaacagc ccaataatta ccaataatat tccaatgtaa gataatatca tattttttta
   171301 agtaggagaa agcagcattg ttatgtggat tgaaaagcat attatatcgt tctcgcttaa
   171361 ggcttgcttg cgtggtacca aatcgtcatt gctcatatgg caatctaggg aaaataataa
   171421 aaaatactaa ttttattagt atttttaact ggctctagtt cataaatcac gggatgacag
   171481 aggaaaatga tccatgcaac aaagcttttt tcgcaatgac gactcctgac ctatgcgggg
   171541 caaatcctaa atgtggatga tatcatctat gaaaatcagt atatatatca agtacttcac
   171601 ctacctttat tagtacgtgt tctgtagctt gattataacg tccctcatct attagccatt
   171661 gattatatgc aaggacagta tctttccatg cggaaccttt tcgtccacac tcatttttag
   171721 atatactcca caatgtatcg ccctgtttga ctgtatataa tttatgacct ttagcaagta
   171781 tatgattttt ttgtcctggt tttggcatag tcttttacct ccaaattatg tattattata
   171841 atatggcact gttaacaaaa taattttaaa gataattaaa ccattttttg cttaaattat
   171901 aagatttttt tgaaatatga ataactattc catcaaaaat cttattaatt ttcgctaaaa
   171961 aatctctttg attatcaatt aaagctattt tgttaacagt gccatagtaa aatcattata
   172021 aattagtgtc aagctgtaat gtctattgtt ttggtaatat aactatcgca tcggatacag
   172081 gacgctgaac ggcaccgtca agttaaggga ggtataaatt aagtattgag caattacagg
   172141 gaatgattta tagaatagca gtaacaattt atcctagatt ttaccgctat gcatattact
   172201 caagccccga atagacatcg ttttccagca agcattatta gccatacagt atggttatat
   172261 catcgcttta ataatagtta ccgagatgtt caagagcaga tggcttatcg aggtattata
   172321 ttaagtcatg agactgtaag gttttggtgt tataagtttg tagtttattt tcaagatgtt
   172381 attagtaaga gagagcgaaa gccaactgat aaatggcatt tggatgagat gaatatcaag
   172441 atcaaaggtg aagtattcat attatggaga gctgttgact ctgagggaca tgaattagaa
   172501 gtattactgc agaagcgtcg taacaagaaa tcagctattc gctttttatc aagattattg
   172561 ggtaattatc catgtccaag ggttattgtg actgataagc taaaaagcta cattaaacca
   172621 gttaggtata tgtgtcctag gactaagcat cgtaccgata aaagactaaa taatcggatt
   172681 gagaatgccc atcagccaac taggagaaaa gagaagatac tgattaaatt taagcatcct
   172741 aattcagcac aatgtacatt atcactgatg ggaaaagtca gaaatatatt tgctgtaaat
   172801 gttggaagat atactaaaac agcatctgag caaagaattg catttgcgtc cgctaaatcc
   172861 atttgggatg aagctactca aagacttctt gctgtctgaa atctaaaaat atagtacttt
   172921 gtgacactaa tttacttaac ttgacggtgc cattttaatt cataaacaac aaaaaaggca
   172981 agctatttaa taataacttg ccttttattt tacctgaaac taattagaaa ttttaatctt
   173041 cgtacattct tttacgagca aactttcttt ttcttcgtgc agcttcttgt gctttacgaa
   173101 cacgctttac tgacttcggt tcgtagtaac gctgttcttt catcttacga aaataaagct
   173161 ctctttgtag ctttttctta aaattcttaa gcgtattatc acaattaccg gcgtgaacat
   173221 ttactagtat cactaaaatt actctcctta aaataaatat atattggtaa caagctatat
   173281 tatctatata ataagttata atgtcaaggt taaaaatatg aatattcaag aagaacacta
   173341 cacaaagaaa ataagcttta tgcaatcatt actacaatta ttaccattta atgaatggaa
   173401 tgacaaaata attaatgaag cagaagaaaa atgcggcttt gctaagggct atagcttaat
   173461 actttttcca gatgggttag ctgaaataat aaaatttttt gaaagctatt tagataatat
   173521 tacgctagaa agtttaaatg agcaggaagt accaaataaa attagagaaa aaatatcctt
   173581 agcagtaaaa actagaatta aagctgtgtt acctattatt catagcaaga atgctgcata
   173641 ttttgcatta aatcctgttc aaggtacaga agttgcattc cacagctgtg atattatttg
   173701 gcaatatgct ggtgataaat cgattgatta taattattat actaaacgag gcttactact
   173761 ttcagtttat gtatcatcta ttctttttta tattcaagat gaatcagaaa attatattaa
   173821 caccgataaa tttattgata gttctgtaga aaatattgtg caagcttttt cgcaaatgaa
   173881 aaaactgctc gatccatcaa atattccaat agttagaatg tttacataga ggggcaccgt
   173941 caagttaagt aaattagtgt cacaaagtac tatattttta gatttcagac agcaagaagt
   174001 ctttgagtag cttcatccca aatggattta gcggacgcaa atgcaattct ttgctcagat
   174061 gctgttttag tatatcttcc aacatttaca gcaaatatat ttctgacttt tcccatcagt
   174121 gataatgtac attgtgctga attaggatgc ttaaatttaa tcagtatctt ctcttttctc
   174181 ctagttggct gatgggcatt ctcaatccga ttatttagtc ttttatcggt acgatgctta
   174241 gtcctaggac acatatacct aactggttta atgtagcttt ttagcttatc agtcacaata
   174301 acccttggac atggataatt acccaataat cttgataaaa agcgaatagc tgatttcttg
   174361 ttacgacgct tctgcagtaa tacttctaat tcatgtccct cagagtcaac agctctccat
   174421 aatatgaata cttcaccttt gatcttgata ttcatctcat ccaaatgcca tttatcagtt
   174481 ggctttcgct ctctcttact aataacatct tgaaaataaa ctacaaactt ataacaccaa
   174541 aaccttacag tctcatgact taatataata cctcgataag ccatctgctc ttgaacatct
   174601 cggtaactat tattaaagcg atgatataac catactgtat ggctaataat gcttgctgga
   174661 aaacgatgtc tattcggggc ttgagtaata tgcatagcgg taaaatctag gataaattgt
   174721 tactgctatt ctataaatca ttccctgtaa ttgctcaata cttaatttat acctccctta
   174781 acttgacggt gccctgaaaa gttataatta gattttttta acatattaca atattagtat
   174841 aatgtgtgcc ttatgtcaat attagacctc cacttcctcc aaggttattg tagaatcggc
   174901 aagcttagta attttctcaa tcttcaaacg agcttctttg agcttctttt cacagtgatt
   174961 tttaagcaaa ataccacgct cgaaactatt aactgctgct tctaaagtct cttgcccgtt
   175021 atctattttt tttacaattt cttcgagttc gcttaaagct tcttcaaaac taatattttc
   175081 gtctaaattt ttattggtag tcatgtgttt ttatttttaa tggttaacta aatcagttgc
   175141 ctctgtagtt gtttgctgag gtattagcaa tttttttaat tcactactat caaaggtctt
   175201 tttaggagca aacatatttc cttgtaccct aaaactaaga ttgcttaaaa tacttttatc
   175261 tgcgttagaa ctagtatttt ttggatcaga tttaacaagg ctagacggaa tataaaaaga
   175321 tagcatattt gatgaatcca tatcaaaatt atatatatta actgcaaaag atgcagctcc
   175381 tgtactgtac tgggtaacaa aatttatatc ttttaaaaga gcaatgcctt tttgtaagtc
   175441 aacattacca cttatacccg taattctttg ttgtcccgtc gttatagcac tatttatatc
   175501 tttatcaaga ttcgatgcat tataatcata attattaatt ttctgtatga aagaatcaat
   175561 attaaagtta ttaaccgtga taacatttat agcaaattgt gatttactag taaggttata
   175621 tagttgattt tgcagagtat tgccgttagt ggaaaaacta ccactgatac ttatttcacc
   175681 ttctgaagca gcaaatattt taggtaagag tgctgaagct ttatctaaat ctattgtatt
   175741 taatgcatac acaaaattaa gagagtaagg atctagcaaa atattaccac taccttgcaa
   175801 tttaccacct aataaatctg cttcaatatt attgaattgt agtaaattac tattatttac
   175861 tgcatagaat ttaacatttt ttaatactaa atcattttgc aacaagctag ataaattacc
   175921 atatatttgt aacgtaactt tatctaaact ataatcattt actaatttat ttcttaaatc
   175981 aagtaacttt gcaggtgata ataaatcagt atttagacta ccgtctttaa tttcaacagt
   176041 taaagatggt aatacgctag aagcatccaa attccaacta gttgataagt agctattatt
   176101 tgttttaaaa tctaaattac taatttttac attagctggt gaaattttag caagtagatt
   176161 catcttatca aagatttgat cgttatattt aacaccatct actaaaatat ctaaattaat
   176221 tgtataagga tttgttctaa ttgggataaa tttacttgga taatctaggc tcttcatatc
   176281 cttagtcaag ccttgcacaa attcgataaa aggtgaaatt actggataac tattttttgt
   176341 taaatcaagc gaagatatac taagtgtagc atttaaatga ggtgtttgag caataaattt
   176401 accagaaaaa tttcctgata gacttaaatt atctgttttt agcgataaat ctttaaaaaa
   176461 taaatctatt aaagttagtt ttaactcaga cgatagagta aatggtatag catctttaac
   176521 tgtgatatca gcaaatccta atatatttag taacgaatta aaatcgttat gctttaaata
   176581 tatttgtcca tcaaacatac ttctaataga attctgcgtt acattcccta gaagcttgaa
   176641 ctcaccatct ggtttaatac ttcctaaaca ttcatctatt tttaaagtac cttttgataa
   176701 gttagaagta aacgttactt tctctaatat attattatta cttaaaatta cttcatcaat
   176761 tacaatattg attttaagca acttatcagc aaaaataaat ctaatattcg atggagcagt
   176821 attaaatgtt accggagcat ttgaagaaac tattgaattt aaatctattt tagaaaaatt
   176881 taaattaaca gtaccagtag tattatcatt tttagcaatg ttaatagcac cgccccccgt
   176941 aataaatggt gattctacaa ctatatcttt tagctctact gcatcttctg aatttaaaat
   177001 attaaactta acatttacta cacttgtttg attcagctta tttaaaatat ggcttaaatc
   177061 cggtagtata ttatacattg ctaatgctag atttttgata ttatattcac cattaccgct
   177121 atcaagttta gaatccttat aaacttgcga caatttaaaa ttataatctt tattatcaat
   177181 atcaaagcta aaatttacta tattttcatt cttattaatt gagcctgaaa ttgtgcctaa
   177241 ctcgttattt gtagttttaa atatataatt agatgctaaa ttttcctttt ttaatgaaca
   177301 attagaaaag tttaaaatgg aataatcttg tttattaata atattgaggt tcgtaatatt
   177361 aagatttata ttttgcagtt tatatttaaa aaacttatct attagctctt cgttattata
   177421 aatattaagc atcttagaat ctgcataaat cttagcatct aatatttcta atctactaat
   177481 ttgagggcta aattttataa gcgaccagaa tgagaaatag actttaactt cttctaaatc
   177541 taattttcct tcttccttta tcgattcaat ggctaaataa ggtattggga atttatttat
   177601 ctttattttt ccgatattct cattggcaat tcctaaacgg ctagtgaaat tactagcaac
   177661 agagttataa ttaactaaag acaatgcacc aaaaaaaaga aatagtaata aggagcaaga
   177721 aattattatg ccagcaatta ttttttttat catataaatc taataaaatg aacaaaaaat
   177781 agatagacga agttttattt ggaaaagagc aaggcgtccc ccagctgata accgcaacgt
   177841 atacttaata tgtgaggatt atcagcaaaa gactttgtcg ccaatttttc aaataaaacg
   177901 agtatatatc tataaaaaat tatttaaata tattattata tataactagc aaaatttaaa
   177961 ggtaaattaa tggattcctt agaaaattta attctagtcg gtgtaataaa atcatgtcat
   178021 gggattaaag gacatgtaat tttaagatct tttaccgatc ctgctataaa aataactgaa
   178081 agggaattag taaacgaatc aggtgagaaa gtaaatatta atctaattaa acaaaactct
   178141 aaaggtgaat taatttgcca atttaatgat atatctactc gcaatgaagc agaaaattta
   178201 aaaggctata aattattttg tttacgttca agtttgccga aactagaaga ggacgagttt
   178261 tatataaccg atttaaataa tttatcagta ttagacagta atcatactga aattggtaaa
   178321 attaaaaata tcctcaattt tggtgctggt gatataatag aagtagaatt tttagataaa
   178381 acaaccgaat tactaccttt caacaaagat ttcttcccta ttataactaa ggattatgcc
   178441 attttaaatt ataagaggga tgaatgataa tgtaattgcg acttggcatt gcctgcgtgg
   178501 atagaaaaca tcctaaggta gtcatcccgt ggcggcattg ttgcatggat cattttcccc
   178561 tgtcatcccg tggcttgacc acgggatcca gcttaaaata ctaaaattat taatattgta
   178621 ttagaagttg tttttctgga tctagttccc aagcaactag atgacaccga ggatgttttc
   178681 tatccacgca acaactctaa aaatttgcat catggaaagg caccgtcaag ttaagggagg
   178741 tagtctagat tatagccggc agctgaaata aataataaaa taaatccaac gtaaaatata
   178801 taaagccaaa atttatatgc tttattttct agataaatac ttaaggattt cactcctatt
   178861 ttcttatcgt cctttatatc cataaatcca tatatcgtat cataccctat cgtccataaa
   178921 cagcaggcta aatacatcgt aattgctgct atatccagct tattttgaac tgccgcatag
   178981 ggtacgtgag gattatcagc aaaacacaac gtagacaatt tttcaaataa aacgagtata
   179041 ctacatattc aggactctta aaccaacaga aatagtaagt gaggatttag tttttttaat
   179101 tcctctactt tcatcggata aataatcaga ataaatctta gctgcgattc taacacaatc
   179161 tttagcgtat gtcactctaa tagttctagt caataaatct gctgagcctt ttgaaagatc
   179221 aatacgtcca ccaattccaa cagaccaatt atctgtcaat tggtaattga catttccgta
   179281 aaattgtctt gctcgattac ttgaaagctg catatcttct gctctataat actttttaag
   179341 atttgtaagc tgaataagac ttccggttaa acttattcta ccataatata aattagctcc
   179401 tacctcatca cgtataggct taaaatatct attttttcga aaatcataaa ataattctaa
   179461 attatcataa atatttcctg aaattttacc aacattttca gtatcacttg ctttttgata
   179521 tacactatat ctagtattaa gagactgccc taaaaataat cttaaataat tttgttcttt
   179581 agcaaaacta gcgtttaaac cataatttaa tctattaccg aaatcatggc aatcaatacc
   179641 gctataacga ttggataaga aaagattttt tcctgatagc tcatatttca tagggtcaat
   179701 tataacaaac ttcatatctt tactggttaa tttacgccct atagtaaaag aaactatcgg
   179761 ctcaataagt acatttattg tttttgttat agcacctgcg aatggataac gccataaagt
   179821 ttgaaattcc agtatattac gttgaagcgt cttagctcct cttgttctct caaaataagc
   179881 ctgttttgct atataaaaat ctcctctatc tcgagcaaca aactcaaaaa tttgtcccga
   179941 agaagtcata agattatgaa tataagataa ttgtagagaa gttctagtaa gctgctttcc
   180001 tatcctttct ttatacatta aagtgttatt ttcgataacg atatgcctac tttcgtcatc
   180061 atttagactt attacatttt ttgtagtgat ttttggtaat actagtggat agttagatct
   180121 gctatcatta ctacctaatc cttgcgaagt taaagcttct atctgaaaat aatccgcctt
   180181 gtgaatctta tttaaaaata ccctagaagt taggtatgaa gcatagttat tataataatt
   180241 ttttaaataa gctttatcag acgtacgctc tgctttaaaa ccataattat aaactttatc
   180301 actactataa aaattaccat ttacaatata atgataggaa gagatttttt tatcctttat
   180361 tttatctccg tttttttcca aaaggtaagg tagtctacca taactaccat caagacttat
   180421 attatcggta ttatttggtc tataacgccc ttctagctcg aaaattggat ctttattaaa
   180481 aactcttgga gttaatgtaa aatccatgtt aggctttgca cgcaaatata gaggcactcc
   180541 aaatcttcca ttcttcacat ctggcactag tagccctgag gaagcaggag ctgacggagt
   180601 tggatggaaa aaatatggca agtaaaaaac tggtatacca tatacctcga aaaatacatt
   180661 tttataaact attttatgct ctgcagaatg aatatcagta tttttagcag aaatttgcca
   180721 gaggggattc ccactacaag taacttcgca tggagtaaac ttggcataat gaagacgtat
   180781 attattttca tctattcttt cagcgagctt agcaactaaa agactattat tattaaaaag
   180841 cataataaat ttagacatta caccttgttt aaattcattt tttaagattg ccttatcacc
   180901 taatgtaatt ctattgtctt tatctttaac tcttacatta ccctctaccc ataaaatatc
   180961 attatttacg tcataaagta aattatctgc tgttagcaaa tgctcatccg taagaatttt
   181021 tagattacct ttagcatata ttaatccctt attttcatta tattctacaa aatcagcaat
   181081 taaattatta attttaacgc cgctgctttt tgtcaagtta tttgcgaaac taaacaaagg
   181141 atatattacg ataataaata gaaatattac ccgtagcatt tatcattaac caaatattta
   181201 aatagtagga aataatagca agctattatt aatatagcaa ataataaaaa ttttgcttgc
   181261 tcttttgagt attggagagt tattctattg ggatgataaa cgtcattgcg aggagcgaag
   181321 ccttgctgca atctcgtata aacctcccga gattgcttcg ccgaaactta tagtttctcc
   181381 tcgcaatgac gaataagcca aaaacaaaaa atatcccaat gctagataat tttacttcca
   181441 gtcaagctac taaagaattt tccgttagtg aaatttctaa taaaattaaa gaattattag
   181501 aaaataattt tggttatatt aaagtaaaag gcgagatttc tggcttaaaa atagctagtt
   181561 cagggcatgc ttattttaac ttaaaagaaa actatgcaat tttagcttgc acttgctggc
   181621 gtcctattct tgctaaaatc aagtttccgt taaatgacgg gatggaagta gtaattagcg
   181681 gcaagctttc gagttatgcg ggtaattcac gttatcagct atcagtcgag aatttacagc
   181741 ccgcaggact cggagctatg atacaaattc tcaacgaacg caaagcacgt ttagaaaaag
   181801 agggattatt taacaaaata cgtaaaccta taccattttt acctagtaaa ataggcgtta
   181861 taacttcaat aactggtgct gttatacaag atattattca ccgaatccgt gaacgttttc
   181921 caactcatgt aataatatgg cctgttagtg tacaaggcga gaattctggt aatgagattg
   181981 ctgaagccat agatggtttt aacaagctag aagaatcaaa taagccggac gttataatag
   182041 ttgcaagagg tggtggttct atcgaagacc tttggtcgtt caatgacgaa gtactagtgc
   182101 gtgctactta caactccaaa attcctatta tctcagctgt aggtcacgaa gtagattata
   182161 ctttgataga tttagcagcc gataaaagag cccctacccc aactgctgcc gctgaatttg
   182221 ctgtacctgt gcggtctatt ttaaatagca ccctgcaatc ttatgaaaaa gtattagtaa
   182281 ccaataccaa gcagttagtt aaaaatcatg aacaagctat tacaaattat gataaaataa
   182341 ataggtatct tgcccattat atgaatcata aacaacaatt actcgatgaa acaggattta
   182401 acctattaga ctccttacca tgcctaatta gtctaaaaga aacaaagctt aaatcatttt
   182461 caaaagaaag aatccatcct cataaaatca ttacttataa gacactagaa ttaacacata
   182521 aagccgctta tatcataaaa tcggcaaata atactttgaa aaattttgag tataaattag
   182581 aattaaatag tctgttacta ttaagcttag actatcataa tatactaaaa cgtggctttg
   182641 ctatagttaa aggggaatca ggtaattttg tatcttctaa aactactact gaaaaagttt
   182701 taaatataca attttttgat ggaaatatta aagcagttcg tgattaattt tattttaagg
   182761 tgtgtgaaga aatgaaaatt ttcaaacttt ttatttttat actaattatt ttaaaaagtt
   182821 tttattcctt aagcaattca atatctaaac aagaagcagc tttagaatgc gagaacttac
   182881 ctgataaaaa aactttaaca actgcatggt atataaatga gccttaccaa tactggatgg
   182941 ttacttcaaa cggtactgct aatgtttctg gtatggatat tgaattaatt aatgctcttg
   183001 ctgcaaaaat aggtattaat atcgaaggca ccgtcaagtt aagtaaatta gtgtcacaaa
   183061 gtactatatt tttagatttc agacagcaag aagtctttga gtagcttcat cccaaatgga
   183121 tttagcggac gcaaatgcaa ttctttgctc agatgctgtt ttagtatatc ttccaacatt
   183181 tacagcaaat atatttctga cttttcccat cagtgataat gtacattgtg ctgaattagg
   183241 atgcttaaat ttaatcagta tcttctcttt tctcctagtt ggctgatggg cattctcaat
   183301 ccgattattt agtcttttat cggtacgatg cttagtccta ggacacatat acctaactgg
   183361 tttaatgtag ctttttagct tatcagtcac aataaccctt ggacatggat aattacccaa
   183421 taatcttgat aaaaagcgaa tagctgattt cttgttacga cgcttctgca gtaatacttc
   183481 taattcatgt ccctcagagt caacagctct ccataatatg aatacttcac ctttgatctt
   183541 gatattcatc tcatccaaat gccatttatc agttggcttt cgctctctct tactaataac
   183601 atcttgaaaa taaactacaa acttataaca ccaaaacctt acagtctcat gacttaatat
   183661 aatacctcga taagccatct gctcttgaac atctcggtaa ctattattaa agcgatgata
   183721 taaccatact gtatggctaa taatgcttgc tggaaaacga tgtctattcg gggcttgagt
   183781 aatatgcata gcggtaaaat ctaggataaa ttgttactgc tattctataa atcattccct
   183841 gtaattgctc aatacttaat ttatacctcc cttaacttga cggtgccctt agtacaaata
   183901 ttttgttatt aaagtcaaaa agtttataaa gagtattgtt gacatttctg aaatcttaat
   183961 tatctttaag taaataattt tggagtaaaa aaatggcaag agaaattact atagggggac
   184021 aagaacccga aaaacaaaat aaagaagaaa taaaatttaa tgatatcggg ataaaattaa
   184081 cagaagttaa taataatttt gataaaataa tagagagttt aaaaaaagca ataagtaaag
   184141 atccaacaaa caaagctctt ttaaatgcta tgaaagattt taatattatt agtgaagaat
   184201 tcaaaaatca tactgaaaat gtcaaaaata atattgatga aattatctcg tcacctataa
   184261 aaaatttagc tgaacattta gaaaaaaata ctccgcttgg taagttacaa aagtttgtaa
   184321 ctgatcaagc agaaaaagca caagaaaaat tgcatggttt tgtaggtgaa aataagattt
   184381 tgaaagctgc atggggagtt gtacttgctg gatgtgaagt aataaaagtt actgttagtg
   184441 cagctgtaaa ttctgccata gccaatggta agcttgctac aagtgtaaag gattttggag
   184501 cagcagttag tgattcatta caaaaaaacc aagcaactgg tagagtacgt taattaagag
   184561 tcaatcataa tttttgtgta aattgttaaa aatcattttc taataattca tatttaaaat
   184621 ttccacatag tatctcaaat tgattcaaag caagagacca ttctttaata ggcatggtcc
   184681 acttttttgc agcatgttta agggcaccgt caagggcacc gtcaagttaa gtaaattagt
   184741 gtcacaaagt actatatttt tagatttcag acagcaagaa gtctttgagt agcttcatcc
   184801 caaatggatt tagcggacgc aaatgcaatt ctttgctcag atgctgtttt agtatatctt
   184861 ccaacattta cagcaaatat atttctgact tttcccatca gtgataatgt acattgtgct
   184921 gaattaggat gcttaaattt aatcagtatc ttctcttttc tcctagttgg ctgatgggca
   184981 ttctcaatcc gattatttag tcttttatcg gtacgatgct tagtcctagg acacatatac
   185041 ctaactggtt taatgtagct ttttagctta tcagtcacaa taacccttgg acatggataa
   185101 ttacccaata atcttgataa aaagcgaata gctgatttct tgttacgacg cttctgcagt
   185161 aatacttcta attcatgtcc ctcagagtca acagctctcc ataatatgaa tacttcacct
   185221 ttgatcttga tattcatctc atccaaatgc catttatcag ttggctttcg ctctctctta
   185281 ctaataacat cttgaaaata aactacaaac ttataacacc aaaaccttac agtctcatga
   185341 cttaatataa tacctcgata agccatctgc tcttgaacat ctcggtaact attattaaag
   185401 cgatgatata accatactgt atggctaata atgcttgctg gaaaacgatg tctattcggg
   185461 gcttgagtaa tatgcatagc ggtaaaatct aggataaatt gttactgcta ttctataaat
   185521 cattccctgt aattgctcaa tacttaattt atacctccct taacttgacg gtgccaatta
   185581 tcacagttgg agtagtaaaa agaaaatcag caataactgt agcccgagct gcatatgctt
   185641 tcgcatacaa atcaccagtt ttatttgccc accacataaa aaaagcagtg ccaattccag
   185701 taccaaataa aatagtagag ctaataatat gaatagtttt tataaaaaga tatgccatta
   185761 tttatctctt tctatagcca ttattactaa agtaagtaat attatcggaa tattttttag
   185821 tattggacct agaggatcca accataatat tggcttaaga tacgttaata gtaaagtata
   185881 aaataatatt agtaaaattt gtaaactaca tatactgctt attttatttt tgataattag
   185941 taaaattccc agaataatat ccataaagca gcttccatat aatatgtagg gtgctatttg
   186001 cttatcaaaa cccagtgata ttataatttg cttgctagta tcataagcaa aaatacttga
   186061 aataattcct gtcattatcc aaaataaccc taaggcaatt tttattatag gttttagaaa
   186121 ataaagccta gcatgccata tagattgtac ggttaaaggt tctgttgtaa gaccttgctg
   186181 caagcttcta ggaattatag aagtaaaatc cataaaatct tttttattag caatattagg
   186241 ttgaagcaac atattatacg acgtagaatt aataggtcct attttgaaaa aatcccctaa
   186301 cttagaggct attttaatga atattaaagg aatttttatc agccttgcag gttcgacccc
   186361 aagccatctt ctaaatccaa ttaagatgtc cttcatagta actatatcag gtccaactat
   186421 ttttaataat ctacaaattt ttccttctct ttctacgcag tgaatgatta ctttcgctag
   186481 atcttcaata tggataggtt gaaattgttg taaaccgtca cctatcaaag gaataaaata
   186541 cggtaatgct gctaaagccc taaataatga tgtaccacca tagcaaccac tcgcataaat
   186601 gagagaaggt tgtaaaatta cccaatctat attttctaat ttttgtaaat acctttctat
   186661 tgctttttta gttaaagcat aagcagtgtt ttcttcatca tctattccaa gagctgaaat
   186721 atgaataatt ctttttacgt tagtaagagt acaagcctta aatagagctt ttggaccgtt
   186781 gatatgaaca ttttcaatat tattagcacg actagacgtt aatacacctg atatattaat
   186841 tactatatct attttctcta atttatttat ccaatcttgg gagctaatat ctgtattaaa
   186901 atcacaatgt ataatttctg cagtagggaa tttttttcta gtagattcaa tatctctaac
   186961 ggcacatact actttataat tactttttaa caatgcagca gtaatatatg atccaataaa
   187021 accgttagct ccagttacta atattctcat gttcaatgtc aattatctat atcaatttgt
   187081 aattcttata atgtgtggaa tcgttcacat attccattag tttgagggct atatgcttta
   187141 aataagcttt gtttttaata attcaaaatt agtaaatcct tatcaatctt aaaaccttta
   187201 aagcgttcaa gtactgacat accaagaaga gaaacatcaa gatcaccaag tccgatatgt
   187261 ccactaacat ccttaaattc ttttcctatt attacactat ctaattttat aggagcggct
   187321 ttattctcac cattagcagt tagataggtt ctagtatatt ttaactgagt tagatcaaac
   187381 cctaattttt gagcatcttc tttggttaaa gctacatcac ttgctcctgt atcaatcatg
   187441 aagcttatct taacattatt cacaacagca tcaatataaa aatgtccatc tccgctacga
   187501 gctatgatta tttcaccagc ttccgtagac caattatatg atggaatcaa caccgatgct
   187561 accctttgat aagcataatt tagctcaaat ctaaaagcat agccgatgat tataactaaa
   187621 aaaattgctg cccaggctgc tagttgcagg caaaatttac gtatttcatt ttggcttata
   187681 gtactgtaaa ttatgctaaa taatattagt aatgaggcac aaaaacttcc gatattttgc
   187741 ggctctttaa aaaactttgg atagtgttga ttgatatatt tatatgctaa gccggttaca
   187801 aatatagtac tgcaaattat aaatataagt tttatgtatt ttctgtccat attgaaagta
   187861 taacaattaa tatcaaaagt ggaagccccc ttttattttt gatacttttt aatttgttct
   187921 tttctataag gaggtgcaga aatgcacttc tttatagaaa atctccaata ttctctaaaa
   187981 acaacctagc cctatgagaa gctggtttgc taaaaaactc ttgtgccagc tgatttgcta
   188041 aaatctgtcc ttgatccata aaaataatac gatcagctat cagttttgca aattttaagt
   188101 gatgggttac tactaccata ctcatttgct cttttagtaa attaatattc tcgatcacat
   188161 ccttaatatt ttcaggatct aatgccgatg ttggctcatc gaacaataaa atttctggct
   188221 tcatcattaa agcccttgct attgcaatac gctgcttctg cccacctgat agatttgccg
   188281 gatatgagtt aaacttctgg cttagcttaa acttctcaag tagttctttt gcttttaata
   188341 tagcttcatc ttttggaatc tttaaaacat ttaccgttgt atagatcaga ttatcaccta
   188401 cgcttaaatg cgggaaaagg ttaaaattct gaaaaaccat cccgaccttt agccgcaatt
   188461 ttcttctatc ttttggcaat agctttttgc cgtctacaag caaagttcca ctagttggtt
   188521 cttctaaatt atttaaaaca cgtagtaaag tagtcttacc acctcctgac ggaccaatta
   188581 ttacagtaat ttctttagca gtaaaactta aatctatatt tttaatgccg taatttttgc
   188641 cgtaacgctt acaaactttt tctaaaataa tcatatatta aacttataac cgtcataaag
   188701 cggtttaaca ttatctggaa gtatttttat aatttcgtga taatctatag tatgacgcat
   188761 atttgtcaat aatatttgct ctggtttata tttctctcgc cactctaaca ctttatcaag
   188821 ccctgcatgg tttttatttg aagtataatc catacaatct aaaatccata tttttatatt
   188881 ctgcaaaaat ttctctgact caggcggaaa attaataaca tcaggcgaat aaacaaaatc
   188941 acctatccgt aaacctaaac tatcgatagg accatgattt tgcctaaaaa attgtatttc
   189001 aattgtgtta atcttaattt tatcaaaaaa accaatattt ttagtttcaa gaactggacc
   189061 ttgcataaat gaattataac caaataaata ttcgaaactt ttatgtaaat ttgctgctgt
   189121 attctcgtct gtatagattt ctaatgcctt tttttccata aaagaaaata tttgtaaatc
   189181 atcaattccg ttaacatgat cggaatgata atgggttaat accgcacaat caagtttatt
   189241 tatcttttct cttactagct gatttttgat atcaaagcca aaatcaacta atatttgact
   189301 attttcatcg ttgatatata ttgctgatct agttctttta ttgtactttg aatctgataa
   189361 acatacagag caaccgcatc cgattaccgg tacgcctata gatgctccgc agcccagtat
   189421 tgtcacctgt aacataaact aataaaataa tgtttgaaat tttttataat ttttgcggtt
   189481 taaaccaaga aatattttta ttcttaaata aaattactaa tatcgggctg tttgcctatt
   189541 ttttaagaat attttctttt tgttttaata tcgctaattt tgccattata tatattttat
   189601 actgtatata tctttatatt caactaaaga aaattaaaaa cgataatgag cgacaaaata
   189661 aattttggca taattataat aaattagttg aaatcgggat agtatatggc gtatttggtt
   189721 tggtctttac tgctcttaaa tttactgtta atttaccacg tccttattgt agcctacctg
   189781 agggaagttt tatcactata ttaaatactg caagtgaaag atgcttatcg agttttccaa
   189841 ctagtcacgc agcacttagc gttttagtaa cgtattttat ctggaattat ataaaattac
   189901 cagttaaaat attaatgatt tgtgttatta tattagtgtc tctatctcgc attagtcttg
   189961 ctatgcacta tccaagcgac ataatttatg gtattattac cggatttata acaatattaa
   190021 tcggtaaaat aatttaccga atttttaaaa ataatataat aaagtgggtg ggtgctctgt
   190081 cattccgtgg cttgtccacg gaatccagca taaagcaaga tatctaagct tttaatttta
   190141 aaagcttgct gcttttatgt ttgtttctct ggattctcgc cgttgctaag aatgacataa
   190201 aaactaggaa ataacaccac aaccaatttt tcaaataaaa caaatatatg ctgttatata
   190261 gaaaatattt tataaaaaat atcctacctc tgcttatagt cattactttt tcaatgacta
   190321 gcttagtgtg gattactcaa gtattaaagc ttttatattt atttgacaaa ggtataaaag
   190381 ttatggattt cttgagttta atagttttag tactgcctac cttattattt attttattac
   190441 ccatcataac agttattaca ataatttata tttataataa cctaaaaatt gagaggcaat
   190501 taattatatt acaaacttca ggagtaggta acctacaatt agccttacct gctttatatg
   190561 ttgcattgat agtcgcatta cttgcttact acatatcttc tacagtcatg cctttatctc
   190621 atataaattt aaaatcacgt ttaagcttta taaagaataa ctacatatca agtatgattg
   190681 aggaaaagac ttttaacaaa ataacaaaag atattactgt ttatatagat aaaaaatctg
   190741 taggaaatgt tatgaaaggc gtaatcatat ttgataaccg caatgctgat aacccatctg
   190801 tagtatttgc aaattctggc atacttgata tatatgagaa tgatcctatt tttgagctta
   190861 gtaagggtag tagacaagaa tatgacataa atgggaatat aacgcagcta acttttgatt
   190921 cattgatgat aaagctacaa aatgataatc cgttaatatc acagagaaca acacataata
   190981 aggaagcaaa cgaatattat attgaagaat tgcttgaacc tcctgttgat ttaaatccaa
   191041 tgaaaaaaat taaattaatt gccgaagccc accaacgaat catctggcct ttatataatt
   191101 ttgtattacc atttttagca ttggcagttt tcttaaaata tccttacagc aaaaaaacaa
   191161 ctttcatgcc gatattattt gctgctttat cagtattaat agctacttct gctcacttta
   191221 cactacaaaa ctttgcttca aaaaatttag cttttattac tgcttgctac ctcaatatat
   191281 tcctcatttt atcaataggg ttatatttat ttatacgtaa aagaatatag ttcccttgtc
   191341 atcccgtgat ttattctata gtaccggaca tttttaaaaa aatgttatat tttttcagat
   191401 ataggtgacc ttatatgtca ttctggcacc gtcaagttaa gtaaattagt gtcacaaagt
   191461 actatatttt tagatttcag acagcaagaa gtctttgagt agcttcatcc caaatggatt
   191521 tagcggacgc aaaggcaccg tcaagttaag ggaggtataa attaagtatt gagcaattac
   191581 aggaaatgat ttatagaata gcagtaacaa tttatcctag attttaccgc tatgcatatt
   191641 actcaagccc cgaatagaca tcgttttcca gcaagcatta ttagccatac agtatggtta
   191701 tatcatcgct ttaataatag ttaccgagat gttcaagagc agatggctta tcgaggtatt
   191761 atattaagtc atgagactgt aaggttttgg tgttataagt ttgtagttta ttttcaagat
   191821 gttattagta agagagagcg aaagccaact gataaatggc atttggatga gatgaatatc
   191881 aagatcaaag gtgaagtatt catattatgg agagctgttg actctgaggg acatgaatta
   191941 gaagtattac tgcagaagcg tcgtaacaag aaatcagcta ttcgcttttt atcaagatta
   192001 ttgggtaatt atccatgtcc aagggttatt gtgactgata agctaaaaag ctacattaaa
   192061 ccagttaggt atatgtgtcc taggactaag catcgtaccg ataaaagact aaataatcgg
   192121 attgagaatg cccatcagcc aactaggaga aaagagaaga tactgattaa atttaagcat
   192181 cctaattcag cacaatgtac attatcactg atgggaaaag tcagaaatat atttgctgta
   192241 aatgttggaa gatatactaa aacagcatct gagcaaagaa ttgcatttgc gtccgctaaa
   192301 tccatttggg atgaagctac tcaaagactt cttgctgtct gaaatctaaa aatatagtac
   192361 tttgtgacac taatttactt aacttgacgg tgccctgcta ttctataaat cattccctgt
   192421 aattgctcaa tacttaattt atacctccct taacttgacg gtgcccttta ggagtgcaga
   192481 atatttttat atttaatcaa ggagctacac atcaaaaatt tcaaaaagtt ctacctagta
   192541 taatatcagc ttctatatgc gatactattc ttatctgctc tgccgttttt ggtttgtctt
   192601 taataatttt tgaaatccct accctaaaac ttactatatt tgtcttggga tttatttttt
   192661 tattatatat gggatataat acttggaatc agccgcctct tgatcttact aataactcga
   192721 acgcactttc agctaaaaaa cagattctat ttgctatatc agtatcgata ttaaatccac
   192781 atccaattat ggatacaata gtagtaatag gtacaagtgc cttaaaatat caaggactta
   192841 caaaaactat atttacttta acttgcgtgc ttgtatcttg gttatggttt ttctctttag
   192901 gttttgctgg ttataatatt agaaagctga ataaaagtag cacaatttta gctatagtta
   192961 ataaaatagc ggctattata atttgggcag tagctattta tataggaata caaatattat
   193021 atgaaatcgg ttttattaac tagaagctgg gaggctaatt tagaaactac ccaagaaata
   193081 aataaccatg gcttaaattt tcattatatt aactgccctg taattaagta taaaacttta
   193141 gattttgatg ctaatatttt aaaaaactac tcaaatataa taataactag caaatatgcc
   193201 gccacaatta taaacaactt gtcatgccgt gacttgatca cggcatctag taataagcta
   193261 gattctgtgg acaagcccct agattacaaa cacaacattt gggtggtggg tgataaatca
   193321 agagagatat taataaataa aggctttaaa atagcctatg ctggtaaaaa cgtcgatgat
   193381 ttgatacagc attttccggc tgatttgtat gaacaagcta tatatctatc ttcaaatgaa
   193441 atcactaaag atttgcctga taagataaaa cgttatatta tttataatgt agaatattta
   193501 aatgatcttc cgttatctgt tgtaaaagaa cttaaaaatt ctgttgattt tattttagtt
   193561 tattctcaaa atagtgctaa gactctgtta aaattattga atgaaaataa tttattagaa
   193621 tatttacaaa atagtttagt tatagctata agttcaaaag ttgcaaatat agttagacct
   193681 tttttaaaaa atgtggttta ttgtgatgac caaaatccta atgatttaat caaattatta
   193741 tttgaaaatg caaaaattca atagtttatt taaaagccgt aacatctttc tcatagcgat
   193801 agtaatattt actttatctt cctttacgct ttataacaat aggagcgata tcttaaaatt
   193861 atttaaaagc gaaaataaaa acttaagtca aactcttgat accccagagg atattgaaac
   193921 aaatattaca gaagtaaaag aagaagcacc tttgctatct actaaaacat tttttaatta
   193981 tatagattcc ttaaaatttc ccgaagctcc tactgctaca ttagaacaaa aacctgagcc
   194041 taagcaaaaa atatattcac ctgattatat tcattatctg ctaaatacaa atttgttaac
   194101 atataatttc ttacaagatc aggaatatag taaagaatta acagtattaa aatctctgcc
   194161 gctacctcag gaaataaaaa atattttagc aaacttagaa gaatataata ataattacct
   194221 tatttctaaa tctgaaagag tagaagtaat tttcccatta aatcataaat ggcttgaaaa
   194281 atttgttaaa attgagaaaa gaccttctag tataactata aaagaacaag ataaatcctt
   194341 gatcctagaa aaattaaaat atctaattaa ttttctttat tcagaaaaat ttatgcagga
   194401 gtttataaat aaagatgttt agattattat taatatgtgc tgctcttttt cttctttatt
   194461 ttggctttac cttaacgcaa agctttgatt caaaggtttt cattagttta tataattata
   194521 atattgaaac tacttttttc tttagtctaa ttatcttaat tctattaata gtacttggtt
   194581 ttatcataat aagatttttg atattaatta tcgacttacc aattaagata cataatgttt
   194641 ttagcaatcg taaaatcaat aatgatagat attcattagt tctagccttt gcaaaatata
   194701 ttactggtga taaaattaaa gcaggctcta ttgcccgcaa gaattcatct tgtgaaaatt
   194761 taaaagaatt tcataactta attttagccg aaacagaaga ggaggtagat aagaaaatcg
   194821 cttatttgca aaatctttct aaatcaaaag aatttgcttt ttatagcaat aaaaatttag
   194881 ccagacttta ttacgataaa ggactttatc aagaagctga gaattatgct attaaagctt
   194941 ataatttaaa tgaatatgat gcagataatt tagttacttt agcttattgt tacggacaac
   195001 ttgctttatg gcctaaattt actttcatca caaacaaaat tgccaaactt cataaagcta
   195061 tacctatttc agacagttta aaaattgctg attactattt gcggcaccgt caagttaagg
   195121 gagggcaccg tcaagttaag taaattagtg tcacaaagta ctatattttt agatttcaga
   195181 cggcaccgtc aagttaagta aattagtgtc acaaagtact atatttttag atttcagaca
   195241 gcaagaagtc tttgagtagc ttcatcccaa atggatttag cggacgcaaa tgcaattctt
   195301 tgctcagatg ctgttttagt atatcttcca acatttacag caaatatatt tctgactttt
   195361 cccatcagtg ataatgtaca ttgtgctgaa ttaggatgct taaatttaat cagtatcttc
   195421 tcttttctcc tagttggctg atgggcattc tcaatccgat tatttagtct tttatcggta
   195481 cgatgcttag tcctaggaca catataccta actggtttaa tgtagctttt tagcttatca
   195541 gtcacaataa cccttggaca tggataatta cccaataatc ttgataaaaa gcgaatagct
   195601 gatttcttgt tacgacgctt ctgcagtaat acttctaatt catgtccctc agagtcaaca
   195661 gctctccata atatgaatac ttcacctttg atcttgatat tcatctcatc caaatgccat
   195721 ttatcagttg gctttcgctc tctcttacta ataacatctt gaaaataaac tacaaactta
   195781 taacaccaaa accttacagt ctcatgactt aatataatac ctcgataagc catctgctct
   195841 tgaacatctc ggtaactatt attaaagcga tgatataacc atactgtatg gctaataatg
   195901 cttgctggaa aacgatgtct attcggggct tgagtaatat gcatagcggt aaaatctagg
   195961 ataaattgtt actgctattc tataaatcat tccctgtaat tgctcaatac ttaatttata
   196021 cctcccttaa cttgacggtg ccattaaaat taggtgttgt aaaagcacat atattttata
   196081 taaaaatgcc aatatatttt tacttgaact cttcatcttc gctatcttca ctttcattat
   196141 aaattctagt ataatcttca aactctgtat tttttaattc ctcttctatt acttttttgg
   196201 ctatatcaaa atcaactaca taacaacata cttccattgt ccccgcacca acactaccac
   196261 cgtcacaatt tcccagccct gtccatccta aaatttctcc taataaatct tgcagcttat
   196321 gtcttttttc taaatcttct gaaggaccaa aatcatctgt cacgttatac tcaactataa
   196381 gtattgcatg atcatctata tctataggtc tataaccttc ttgtgtaagc tgctctattt
   196441 tattacctat atcttcatat agctgaggtg atacatcaaa ttcatcatat tttcctttta
   196501 tacctactat tccatagggt attattaatt ttgttttttg ctcattatcc catgtttgcc
   196561 aaaaatgaag tttgccatca attctattat aaagttctat aaacataatt aagatttcct
   196621 tttattgtaa ttttttattt taaaatttca aaagctattc tacttgtttt ctttctattc
   196681 aaaaagacaa tctttttaaa tacaacaccc cataaatcaa cgagccgatt attataacta
   196741 atggcgttag aggaagatcg aaataaaaag aggcagtagc agcacagaaa ttaataaata
   196801 gcgaaataaa aattgatatt ataatcatca tagcagggcc gcctaccata aaccttgcaa
   196861 tcatagcagg aataagtaac acagccgtca ccataagaac cccaactatt ttaattgcag
   196921 aaaatactga tatagataaa ataagtaaaa atagtagttc tataatatta acttttacgc
   196981 ctttaattac ggcaatatct ctgttaataa ttataagaag aattttatta taaaaatatg
   197041 taataaaaca tatagtagct ataagcatta ttgctagcac aattaaatca tcaaaagcta
   197101 cagataaaat atcgccaaat agtaaattta ctatattgtt ttgtgtagaa gaaaaataat
   197161 taataattaa agcaatagcc agcatagagc tagaaattaa attaataact gcatttttct
   197221 cagaattatt ttggaagata aacacaaaaa ttgaaaaaag aattgcaaca attaatcctg
   197281 aatatattaa tggaaaatga gcaataatac taatgctgac tgcaagaaag ctactatgag
   197341 caagcccatc gccaaagtaa acatatcttt tccataatgc tatgcagcca ataggagcaa
   197401 atatgcagct aattaaaatt agggctagta ttattagtac catataagta tattatagct
   197461 atgtcttcag ttaataaaaa cgaattagaa aaatttgaga aaatctctca tagttggtgg
   197521 aataaggatg gggaattcgg tattttacac cgcataaatc ctattcgcct taactatata
   197581 atagagaaga taaaatcgca ttacaacgat atttctgatt tggaaatatt agatgtaggt
   197641 tgtggtggcg gtttaattgc tactaatctt gcaatacaag gttttaaggt tacggctatt
   197701 gatgctttgc aaagtaatat tgatactgct ttggcttatg ctacagaaaa taatattaag
   197761 gtaaattatt taaaaagcac tatagaagaa ttagagaatg ataagcaata tgatgtagtg
   197821 atttgtcttg aagttatcga gcatgtggaa aatgttcaag aatttatgct taatttggta
   197881 aagcgtatta agccaaaagg tatggctata atttctacga ttaaccgcac taaaaaagct
   197941 tatttacttg ggataatagc agctgaatat atactcggat gggtgccaaa aaatactcat
   198001 gattatagta agtttctaaa accatctgaa atttatgaga tgctcgcaga cactaatgta
   198061 gaaattgagg agctaaaagg tttggtgtat aatttagcta aagatgaatg gcatttaagt
   198121 gatgatgata tagatgtaaa ttattttatg tgtatactcg tttaatttga aaaattggct
   198181 acgtcatcct acaagtactt tggtactcac gttacttgcg tgtacgctcc gttcctcgtc
   198241 ttgtggattc cttgctcttt tccaaattaa acttcgtcta ctaattttta tgtacttaat
   198301 atatatttaa ataaatgact aacaacataa ttactagatt tgctccgtca ccgacggggt
   198361 ttttgcatat aggttcagca agaacggctt tattcaatta tttatttgct aagcataata
   198421 acggcaaatt cttactacgt attgaagata ccgatagaga aagatcaaca gaagcagcgg
   198481 tagaagccat attttcagga ctgaaatggc tagggcttaa ttgggatgat gaagttgtat
   198541 tccaatctaa acgcaatgat ctttataagg aagcagcatt aaagttgctt gcagagggta
   198601 aggcatatta ttgttttacg cctcaggaag aaatagaaaa gcaaagacaa gaagctctag
   198661 aaaataagca gcattttatt tttaatagta ggtggcgaga taaaactcct gatacttacc
   198721 caaaagacat aaagccggtt atacgtttaa aaactcctcg cacaggcagt ataacaatta
   198781 atgatacttt gcagggtgac gtagtaattg agaactctca cattgatgat atggtactat
   198841 tgcgtagtga cggcactgct acttacatgc tagccgtggt ggtggatgat cacgatatgg
   198901 gcataactca tattattaga ggtgatgatc atttaacgaa tgctgcaagg caaatcgcta
   198961 tatataacgc ttttggttac cacgttccaa gcatgactca tataccgcta attcatggag
   199021 cagatggtgc taaattgtct aaaaggcatg gggctttagg tgttgaagct tataaggata
   199081 tggggtattt gccggaaagc ttatgtaatt atctattgcg tcttggttgg agtcatgggg
   199141 atgatgagat tatcaagatg gatcaagcaa taaaatggtt taacctagat tcacttggta
   199201 aatcacctgc aaggcttgat tttactaaaa tgaacagctt aaatagccat tatttaagaa
   199261 tgcttgatga gaacagttta attactaaaa ttttagagat attaaatcga aattacaagg
   199321 tcagcgagca ggaagtaaat tatataaaac atggtctaca aggtttatta gttagaagcg
   199381 aaacattatt agatttagca aatcttgcca aaatttattt aatagatact cctattgctt
   199441 atgaaaatga ggcaaaggaa attatagaaa attgcgataa aaatttgctt agcaatgtta
   199501 tagaaagcct agaaaaactt gagcagtttg ataaagaatc agtgcagtct gaatttaaga
   199561 aaatagcaac agaaaatagt ttaaagctaa atgaagttat gaagcctgtg agagctttaa
   199621 ttacgggtat ggttggctca cctagcatat ttgaaattgc tgaaatttta gggaaagaaa
   199681 atattttaaa aaggttaaaa gtaaaatgaa aaattacata aagaaaatta tatttgtttg
   199741 tagcgggtta tttgtaatag ctggggtttt tgtattattt agggtggaaa atgttaatgc
   199801 ttcaacagca cctaaaaaat atggagcttg gaatttaaat tgtaatctta ataatgaaca
   199861 aaaacaaatt tgctttttat cacaacaaat ggcaccgtca agttaagtaa attagtgtca
   199921 caaagtacta tatttttaga tttcagacag caagaagtct ttgagtagct tcatcccaaa
   199981 tggatttagc ggacgcaaat gcaattcttt gctcagatgc tgttttagta tatcttccaa
   200041 catttacagc aaatatattt ctgacttttc ccatcagtga taatgtacat tgtgctgaat
   200101 taggatgctt aaatttaatc agtatcttct cttttctcct agttggctga tgggcattct
   200161 caatccgatt atttagtctt ttatcggtac gatgcttagt cctaggacac atatacctaa
   200221 ctggtttaat gtagcttttt agcttatcag tcacaataac ccttggacat ggataattac
   200281 ccaataatct tgataaaaag cgaatagctg atttcttgtt acgacgcttc tgcagtaata
   200341 cttctaattc atgtccctca gagtcaacag ctctccataa tatgaatact tcacctttga
   200401 tcttgatatt catctcatcc aaatgccatt tatcagttgg ctttcgctct ctcttactaa
   200461 taacatcttg aaaataaact acaaacttat aacaccaaaa ccttacagtc tcatgactta
   200521 atataatacc tcgataagcc atctgctctt gaacatctcg gtaactatta ttaaagcgat
   200581 gatataacca tactgtatgg ctaataatgc ttgctggaaa acgatgtcta ttcggggctt
   200641 gagtaatatg catagcggta aaatctagga taaattgtta ctgctattct ataaatcatt
   200701 ccctgtaatt gctcaatact taatttatac ctcccttaac ttgacggtgc ctcctaaagt
   200761 accaaaacat aatttacaaa cttgttgtgt ccaattgcct tgaatggtca catcaggctc
   200821 accgcatttt tctaacactt cattttctgt cataaaatta ggcattcgtt gtatagcacc
   200881 tttattttta agatcagtaa aagcattttt gaataagtca agttcatcct taccgactac
   200941 aacataaaag ggtgtatttt cagcatcgac aaaatatttt tcaaatgatt catataaatg
   201001 taagcttcta tttaaatctc tagtaaaaga tttatttagt accgcaaaat catattggta
   201061 tttatatttt tcttgtacaa tattattaaa attatagtgc ttataatatt tttttgtata
   201121 aaaagctaag ggaattacta aaactatcaa gagtaatata tatctagatt tagttttatt
   201181 tttcatatta taatcaatat tttagttttt tattaagctt tttaacagtt acaatattta
   201241 tattaacctt gatttaaact taattagtaa tttgttattt ttttaaaaca gggcaatggt
   201301 caggtcgttt atagataatt tcctttctat cacattggat ttgtccagat tcacagcggc
   201361 ttgggtctag atatataatt gcttgataag taacgccata atgtacgtca tacccttctt
   201421 cgggaataca atcactttca ttatctatta aagaaaatac tccctctcct atgaagaaag
   201481 gttcgtgctg aagtacatat tctccgtacc attgaaattc aaaaggtatt aaaaaaataa
   201541 gagttgcaaa attatatcct ttatttttaa taaacttttt cattctatta atagcatcag
   201601 aactaaaaaa ctgatgtgta gtaacaaaag cataattctc atcaatttta ttgccaccaa
   201661 agaactgttt tataaaagtt aatgaatcat accaatttaa tttagtatct attgctatac
   201721 cttgattaag cttacagctc atggtaggaa aatacgtttt atatttctta tctgcttcta
   201781 tttgttccag acctttttta gaagcccaag ttttaattac atcgccatga aataaaacag
   201841 atttatcaaa ttttttggta aagtaagtat ctgaatctat agttatataa ttttttgcta
   201901 tccctaaagt accaaaacat aatttacaaa cttgttgtgt ccaattgcct tgaatggtca
   201961 catcaggctc accgcatttt tctaacactt cattttctgt cataaaatta ggcattcgtt
   202021 gtatagcacc tttattttta agatcagcaa aagcattttt gaataagtca agttcatcct
   202081 taccgactac aacataaaag ggtgtatttt cagcatcgac aaaatatttt tcaaatgatt
   202141 cgtatagatg caaacttcta tttaaatctc tagtaaaaga tttgtttaat attgcaaagt
   202201 catattggta tttatatttt tcttgtacaa tattattaaa ataatattgc ttataatatt
   202261 tttttgtata aaaagctaaa aaaatgacta atgctataaa aaatatagca catataaact
   202321 ttttcttgtt tttcatacat ttacttttta agtttttcat ctaacaattg taatatttta
   202381 gtacgcaatt tatcttgtac taccgaccaa tccttacttg gatctattaa caggttttta
   202441 ttccaaatgt cacaatataa tgaatcatca ttatctactt ttttaatata atcaactaaa
   202501 tcatcttccg tattaaaatc gcatgcataa attatagcat ccttatttat atcttgtaat
   202561 accgcagttt tatcaccata atatattggt atagcaccgg cgaaatatgc ttgaaatagc
   202621 tttttagtca tatacccatt atgtgtttga ttttcataag caataacaaa tttacaatta
   202681 gataaccact ccatagtttc gctaatttct agatttctac caatattatt taaatgtctt
   202741 ccaccactaa gaactttttt attataagaa gaagataatt tatgaaataa atgatccctt
   202801 gctttaactc catctaaagg gttattagta cgtgtatcat ttgtatatcc attactaacg
   202861 agaaaacaag caaagttctt tttattagga ttacaagttc cattggcacc gtcaagttaa
   202921 gtaaattagt gtcacaaagt actatatttt tagatttcag acagcaagaa gtctttgagt
   202981 agcttcatcc caaatggatt tagcggacgc aaatgcaatt ctttgctcag atgctgtttt
   203041 agtatatctt ccaacattta cagcaaatat atttctgact tttcccatca gtgataatgt
   203101 acattgtgct gaattaggat gcttaaattt aatcagtatc ttctcttttc tcctagttgg
   203161 ctgatgggca ttctcaatcc gattatttag tcttttatcg gtacgatgct tagtcctagg
   203221 acacatatac ctaactggtt taatgtagct ttttagctta tcagtcacaa taacccttgg
   203281 acatggataa ttaaccaata atcttgataa aaagcgaata gctgatttct tgttacgacg
   203341 cttctgcagt aatacttcta attcatgtcc ctcagagtca acagctctcc ataatatgaa
   203401 tacttcacct ttgatcttga tattcatctc atccaaatgc catttatcag ttggctttcg
   203461 ctctctctta ctaataacat cttgaaaata aactacaaac ttataacacc aaaaccttac
   203521 agtctcatga cttaatataa tacctcgata agccatctgc tcttgaacat ctcggtaact
   203581 attattaaag cgatgatata accatactgt atggctaata atgcttgctg gaaaacgatg
   203641 tctattcggg gcttgagtaa tatgcatagc ggtaaaatct aggataaatt gttactgcta
   203701 ttctataaat cattccctgt aattgctcaa tacttaattt atacctccct taacttgacg
   203761 gtgcctacat tatcactgat gggaaaagtc agaaatatat ttgctgtaaa tgttggaaga
   203821 tatactaaaa cagcatctga gcaaagaatt gcatttgcgt ccgctaaatc catttgggat
   203881 gaagctactc aaagacttct tgctgtctaa aatctaaaaa tatagtactt tgtgacacta
   203941 atttacttaa cttgacggtg cccatggaaa tgattgtcct tttttagtgc cattaggagc
   204001 tttgacattg gatattgtag gattttctga gtgtatagca ttttttgctt ccgtcaattt
   204061 tgccataatt tggacattat ccttaatatt aactttatct tttcctacaa ccattttagc
   204121 tctttcaata tccggttcat ctttacttac agtttttaat tcagactttc ctgataaagt
   204181 tcttacatct tccgttttat cttgagattg tcctgaaaca gctgcccctc ttttttccac
   204241 ctgttcttgt aataaattat ctatagcttt taaacgagca tctttagata aatctttatt
   204301 atcaattaaa ttagcctgta tgaaatctaa ctgatcttta gtagaagatt tttcattaaa
   204361 cttttcagtt aaatctttag cttgcttttc cgattcagct ttcttttctt cattagtttt
   204421 aagatttccg cgttcatcaa gaaggctacg gaggttatta acttttttac ttataaattg
   204481 agatatatca tttaacctac ttgaagtttc ttgtacaact ttttcttctt cagagactat
   204541 aggtttttct gtttgttgtt ttgatatatc atcaacaggt cctttttcaa atccaggctc
   204601 agcagcttta ttaagatttc ccaaagcctc cattgtttct cttgcagctt taactatatc
   204661 tttctctggt ttatcttgtt ctagattttg tccttttaac ccttgagtta aattctgcat
   204721 ttccctttct aatattgctt cgtttgctat attttcaaga gtagatttat cttcaggtac
   204781 agcattatct ttaatgcttt taacaacacc ttgagttatt tcaggacttg catttcctat
   204841 acccttatga attccatcta tcaagccttt ggtcattagt tctttatctt tcagctcagc
   204901 tgtacttttt acaattccat cttctgcaaa tgaagcaata gtagctttct ctggtataga
   204961 catgtcttta tgactagcta tagcctcacc cacaacctca ataataccta ctttatcctt
   205021 aatacttaaa ggactttgag caacttcttt tgtaatacct tgaactattt caccttttac
   205081 ttccgcttta gctggaccat ctaaaacatc tatagtgata gtttttattg catccgtctt
   205141 ttttacagca tcagataaag gatcatataa aataccgttt acttttttta ttgtttcttc
   205201 tgctgcttgc ttttctttaa ttttatctaa attttgttgc attaggtgca actgctcagg
   205261 gcttaaaatt tctgcaccct tacctttatc tagcacatcg cttattaatt ggcttttctc
   205321 ttgaagtgga tgcttcgaag cttctattac attccttatt acttcaaata tctctccttt
   205381 ttcgtcttta ttcaggttac tgtctagtac agcatcagtt atgccattaa tagcctgcaa
   205441 tcttacatct ggctctttaa gctctaaagc agagtcagtt atctttcctg ctaattgttt
   205501 tttagaagct aaccctatat catctgtatt taaaatagca gtcatcatat cttttagcag
   205561 aattcctttt tgtggttctg ataaaacatt atcattattt attgtgtcta atattttacc
   205621 taaaccctct atccttacct cttcaggaag ctctttattg cctaatacat tttcagctaa
   205681 agtattaatt cctgcttgtt tttggtcaac gcttgcttct ttctctccta agattttctc
   205741 tgctacctca ccgattaaac cagctggctc attttcattt tttaaatctt tatttaactg
   205801 atctaataaa ttctgcatag cttgcgataa gccttttgct gcatccacta tatcttgtga
   205861 ttgtggttgt ggctgcgaaa tctcagcttg ttgtggttgt ggcatttgtg aaaccacagg
   205921 cttttgccct gaactaagag gtgttacagg aggcacttga ttggaagcta tccccgattg
   205981 aggttcaggt atcgctgtat ttttagtttc aataggcttt tcatttgctg gatctatttg
   206041 ctgcgaagat acagattttt cacctccttg aactctataa atatcttggt ctatagtttg
   206101 tgagacatca acgccctgcc ctttatttac tgcaacctct ttcatcatgg cttcatattt
   206161 gcctcgtgtt acaggcaacg tataaatttc tccaccatgc tctatataac ctacggcatt
   206221 ttcatctttc cccataaatt ttataggttg cggtgagctt atttctttga gtttaggagt
   206281 gccatcagga tgcggatctg cttcatagtg agcagtaaaa cggagtgcat tattagattt
   206341 accctcttta ttttgtgcaa caagcgataa atgcatcgta ccacttttgc cctcaaggtc
   206401 tataggaaag tctatcgttc tatatgaatt aactgtaact ggagtaccat cctgcttata
   206461 gacagtcatc ggagcagttt tatgagtttt ttcggctaac gtacaaattt cttcaccagc
   206521 atcattttta attactgttg atctaagatc gcctgcactt acttgatttt cccattgcat
   206581 tgacctaaat ccaccaacat atttattggc atattcttgt ctaatgtttt catactgccc
   206641 tttaaactgc tcgttagata aagctttatc atataagcct tgtctttcct ctgcattaag
   206701 gtttgctaaa aattgtctga atttttcttt atcttttgct tcttctgagt aagcaggatc
   206761 attattaaga taatttctta ataactcttc ttgttcttct ttaattttat tttcacgata
   206821 aacttctgca ctatgtgatg catgaacgtt cttatagcct gctatttcta tattttctaa
   206881 tcccttttta agatcaggat tttctaaagc tttatcgtat aattctcttt tatttggatc
   206941 ttcatttaaa gttcttaaaa aatctctaaa tttttcgtca ttttcaaaat taggtttcag
   207001 atcaggattt tctgcatttt tttttagtaa ctgatttctt attaaatcac gctgcttttc
   207061 caaaatttct tttcgaatag cttcagttat tggatctata aagccatctc ctgatatacc
   207121 tcctgctaaa gcactagctg aaagcgaaga tgttgaagtg gcagtagcag gtgtagtatc
   207181 agtactacta aaaaaaatac tatctccctc agactcaaac aactcttgct cctgtcttgt
   207241 ttgttcttgc ttttctgctt cagtgaactc tttatttgct attttatttg ctattggatc
   207301 aaactccttt ataatttctt ctacattagg atctttactc ataaaacctc caggctatat
   207361 tttaaattac attaattcta ataatagttt gctagtaata gcaagaaaaa aattgttttt
   207421 tattgagaaa gtttaacaga ttttttatat tctttgttta attcttttac tgcccaaaac
   207481 catattaaac aagtgattat aaatataaac attaaacata cggaaataga ttgataactt
   207541 gcagaaggta aaataataaa aactaaagat tgtaaaaatg cacttcctga ttttccaagt
   207601 tttgtaccaa gcacgtcagc agcagctttt ccttttatct ttatttcctt atctaacggc
   207661 acataagcca tttcttttgt tgaatcaaat aaagtatatt tacttgattt actgagtaca
   207721 ttttgaatag caccgatagt tatagcaatt aaagccggat cagttaagat aatacttgct
   207781 actatcaaac cagcagaact ttcaaaatta ttaacagtaa aaaataatat acctgtagta
   207841 aaaactatta taggagtaat aatagctgcc gtaaaccaac caagttttct aactatattt
   207901 gagccaagta caacaaaaag aatagtaaac gctcccgtat aacttaaata attaccgata
   207961 aatgcaacat attccgttgg ggttttgtat attttagtag ctgctgcttt ccaaggtcct
   208021 tccactaaat ttatagcaat accataacaa ataagtaaag ttgcaattaa tctaatatgt
   208081 ctggaagaaa ggatcatctg aaagctttcg gcaattgtca tggttttttt ctttgcctta
   208141 aaacgcaaca atgccatatg ttctttatct agcactttat gatttagcag ccaaaaagtt
   208201 ttaataccta ctatcccgag aatcaatact atggttaata taatctgcac ggaaagagta
   208261 tgaaaagatg cctgtagtga aaattttgcg gctacatact cattaatatg acttaaattt
   208321 tctaaaaact gtcctgctaa ataaatccct gtttgactaa gtaatccaaa taaaggataa
   208381 aaccttttcg attcttcaac agtagttata ttatttacaa attgccaaaa aagtagtgca
   208441 aaagctacat ttggccataa ttcagctatt atataaaata gagaaaaact ccattttgat
   208501 aaaagcaaaa taaaccattt taagtttggc agacttgtaa ttaaattttg agcagtagtt
   208561 ggacttaaat gtaatatctc gtgatttggg aaaataacat aagcaaaaag ggcaaaaaat
   208621 gctaaaaata ttgaaatgat cagataaaat atattttctg ctttcattct gttaacaagc
   208681 ttcacataaa tagccgtcat taaaaaagca caaggcataa ctccccagaa ctttagaaag
   208741 gaaattgttt ccgctccaat catcgtagta actatactat cttttaatgc tctgattaaa
   208801 ttttgaataa ataaaataca aaacattaac aaagtaatga ataaaaactt agaaagctct
   208861 tggcgtttta ttggccaaat atagtctgaa aatttattta ttaacttgtt gattttacga
   208921 ggggaattat ctaaattatg acttgaaaaa gtatggtttg aattattttg gttaattgtc
   208981 attgatttcg gtctaaccta attggctaga attatatatt agagattttt taaacccacg
   209041 tcaagttaaa ttagatgaat agttattggt taaatgttta taagcctaga ggaataagct
   209101 cggctaaact tgttagtata ataaaaaaag tacttggtaa agttaagata gggcatagtg
   209161 gcactttaga tgtcgaggca gaaggagtac tgccccttgc tataggtgaa gctacaaaat
   209221 tagtgcaaat gctaattgac gctaaaaaaa cctatatttt tactgtaaaa tttggcaagc
   209281 aaaccgatag cggtgactat gctggtaaag taatagccac aacagattat ataccatcga
   209341 aagaaaatgc atatgctgta tgctctaaat ttattggtac tataacacaa atcccccctg
   209401 ctttctctgc tcttaaagtt aatggagtac gagcatataa attagcacga gatggtaaag
   209461 aagtagaact aaaaccacgt aatataacaa tttatgatct aaaatgtctt gattacgatg
   209521 aaaaaaatac caccgctacc tactacgctg aatgctcaaa aggtacttat ataaggactt
   209581 tagcagaaga tttggcattg tccttgcaaa gtttaggatt tgtgatagaa ttacgccgta
   209641 ctcaagttgg gatatttaaa gaagaaaatt ctatccgaat tgactcttct aatgatatta
   209701 ccaaactttc ccttgaggaa aaaaatataa agatagaagc aatactggac gacatcctgg
   209761 ttcttgatgc taacgatgag caagcacaaa aaattaaata tggtcaaaaa tgcctatttg
   209821 attatgataa aaacgtagat tttatgtggg ttcgatataa gggcgttctg cttgcaattg
   209881 gtagcttaaa taagaattgc ttccattctt tacgagtatt taatttaaca caatagacta
   209941 ataaggagaa attatcgatg tcgattacac aagaacgtaa acaagaatta attaaaaatt
   210001 atgctataaa tgataatgat acaggctcaa gtgcagtaca gtgtgctatt ttaactgagc
   210061 ggatcaataa cttaactgag catttcaaat ctaaccataa agatcatacc tcaagaagag
   210121 gtttattaat cttagtcgga cgtcgccgta gattacttaa ttatataaag aaaaaaaatg
   210181 taagcgagta tttagattta ataagtaagc tcggtattag aaagattaag taactaaatt
   210241 gtaaacaaaa gttgttatat ggtttgatgt cattcctagc aacggcggga atccagcata
   210301 aagcgagatg aatcgagctg ttatttttaa attcttgctg tatttatact tatttttact
   210361 ggattcccgc ctacgcggga atgacataat gaatcctaag tatacaaaaa taacctataa
   210421 cctaaaaata aattaagaga tatatataga tgtttaatga gataattaca acagttgaat
   210481 ggggcgggaa gactcttgaa cttagcaccg gcaagatagc tcgccaagct gatggagcag
   210541 ttactgttaa aatgggtaat tctgtattac tatgtacagc agtaactgct gccaaagcaa
   210601 aagaaggtat tggctttttt cctctaacaa ttaattacag agaaatggca tatgctgctg
   210661 gtaaaatacc aggcggcttt tttaagcgtg agggcaaagc atcagatcgg gaagttttag
   210721 tatcacgtct gatagataga ccgatcagac cattatttca ccctgctttt gttaatgaaa
   210781 catttgttac ctgcactgtt ctttcatatg accctgaaac accagttgat atacttgcta
   210841 tcattggtgc ttctgctgca cttagccttt cacctgcacc ttatctagaa atagttgctg
   210901 caagtaaaat aggcttaata aacggggaat tcgttttaaa cccaacactt gacttattaa
   210961 agacaagcca gcttgattta gtggttgcag gaacaagcga ttctgtaatg atggttgagt
   211021 cagaagcaca tttactttct gaagagcaaa tgcttgctgc tgtaaaattt ggctttgata
   211081 gtttccagcc agtagtaaat attattaaag aacttgcagc tgaagctaaa aaaccaaagc
   211141 ttgaaatgca agatttatac cctgctgaat taaagaatga aatcaaaaaa ttatttgcaa
   211201 aagaaattga gcaaactttt gcgattaaat ctaaacaaga acgcagtact aatttagaac
   211261 taatacctga aaaagtactt aagcattttg aggatgatat agaaagtaaa aaatataata
   211321 attaccaaat cgaatcagct ttaaaatctg ttgaatcaga tgtattacgt ggtaatattt
   211381 tacaaaaaaa taaacgtata gatggacgta ctacaacaga tataagacaa attacttgtg
   211441 aagttggatt attaccttgt gctcacggct cagctttatt tactagaggc gaaacacaga
   211501 gcttagtaag tagcacattt ggaactagct tagatgaaca aataattgat agccttgagg
   211561 gtgaatataa ggaacgcttt atgcttaatt atatcttccc gccttactct gttaatgaag
   211621 caatgccgat gaaagctcca ggaagacgtg aagttgggca tggtaaactc gcttggcgtg
   211681 ctgttaatcc ggtattacct actaaaacac agttccctta ttctattaga gtagttgcag
   211741 aaactaccga atctaatggc tcttcttcaa tggcaacagt ttgtggtagt tcacttgctt
   211801 taatgtatgc tggtgttcca ataaaagcac cagtagcagg tattgctatg gggcttgtta
   211861 aagaaaaaga aaaatttgcg gtattatctg atattcttgg cgatgaagat tatttcggcg
   211921 atatggactt taaggttgca ggtactagcg aaggtatcac agctttacaa atggatatta
   211981 aaatatctgg tgtaaatttt gacataatga aaatagcttt agagcaagca cgagcaggac
   212041 gtttgcatat acttgagcaa atgaataaag ttattagtaa accaaataat gagatgagca
   212101 aaaacgctcc atctactact actttaaaag ttgataagga taagatcaga gatattatcg
   212161 gtcctggtgg taaagtaata aaggaaattt gcgaaactag cggtgctaaa attgatataa
   212221 gcgatgatgg cacagtttct atttacgctc cagataagga taagctaaaa gttgctttag
   212281 ataaagttaa ggctattgct atcgaacctg aaataggtga agtatttaac ggcacagtga
   212341 tgaaaatatt agattctggt gcttttgtta attatctagg caataaagat ggttttgttc
   212401 atattagtga aattgccgaa gaaagaatcg aatcagttag cagcgtttta aagcaaggcg
   212461 atatagtaaa agttaagctt atcgggtttg ataataaagg taaagccaaa ctaactatta
   212521 aaaatgctga gaaagataaa tcttcagcaa gcccaaaacc aaaaaatagt cctaaagaac
   212581 accaagaacc tgaaaaacgg gataatggta aaaaaagagc ttggaacgaa gacaataatg
   212641 ccgaaacgac tgaagtagtt acagaacgta aatattttac ctagtaatat tgtcatcccg
   212701 tggtggcatt attgcatcga tcgaaaagca tctttggttg tcattgccgt ggcttgacca
   212761 cggcatccag agaataaatc acggaatgac agggaaaaat gatccacgca acaatgcttt
   212821 cctgcatagg cggagcgttg ttacatggct ttggtgtcat tcccgcggaa gcgggaatct
   212881 aggcataaag cgagataaat cgagctttta actttaaaag cttgttgtat ttatactttt
   212941 ttctggattc ccgcctacgc gggaatgaca tagaagctat atgacaaggt cggataaatt
   213001 aacaaggtga cacttttttc aacaactata aaagcaatga accctataaa caattaccag
   213061 aatattgcta aaagagtaat ttctagtgaa gctagtgctt taaaaaagct atctgaatat
   213121 atccctgaag atttcaaccg aattgtagag tttttactat cttttaaagg aagagtaatt
   213181 ttaactggta taggtaaaag tggttatatt gcaaagaaaa tagccgcaag cttttcttca
   213241 actggtatgc cagcttttta tatacatcca gcggaagcaa gccatgggga tcttggaatg
   213301 attactaaag atgatttagt aatcattctt tctaattccg gtgaaactaa ggaattattt
   213361 aacatcatta aatattgcaa agatttttct gtaaaaattg ccgcaatgac aatgaataaa
   213421 aattctactt tagctgcaaa tagtgatttc ttacttatag tgcctgaata ttcagaagct
   213481 tcaataattg gagctcctac agtttcatcc ttaataatgt tatcacttgg cgatgcatta
   213541 atgactgtca tacatgaagt aaaaggtttt actaaggatg atttcaagtc atatcatcca
   213601 ggcggtagca taggggctaa tttaacagag attaaacatt taatgcgtag cggtgaccaa
   213661 atacctttag tgcatgaaga tacacctttt gctgaaacta taattgttat gaataaaaaa
   213721 cgcttaggtt gtaccttagt aatagataaa gctaagaatt tagtaggggt tataacagat
   213781 ggtgatttac gtcgtcatat taacgatcaa attcatttaa aaacagcctc agatattatg
   213841 actaaaaatc ctgtatatat ttcatctgaa atatttgcaa aagaagtttt agatttaatg
   213901 aaagctaaaa atattactaa tttacccatt gttgacaata atatcattat aggcattact
   213961 catatacatg atttattgcg agcaggagtc aattagtata tgccttcctc ttataaacga
   214021 cggaaaaaat tttggaaatt tacttatttc ctaattatac ttggaatttt atatgcagga
   214081 tatatattag ttaaaagtag ctaccctacc gaagaaaata atactaatat tgtagaaaaa
   214141 gctccagaaa aaaaccttga cttaaaatat aatattatat taaaagattc agtttttgag
   214201 ggggtagata aaaatttaaa tagctattta gttaaagctg agcaagctat aaaagattcg
[truncated: 1,474,858 more chars]
