# Supplementary material for: Analysis of the Type 4 Effectome across the Genus Rickettsia
Source: Int J Mol Sci. 2022 Dec 8;23(24):15513. doi: 10.3390/ijms232415513 (PMC9779031; doi:10.3390/ijms232415513)
Supplement: Supplementary file 1 [file ijms-23-15513-s001.zip › Table S1.xlsx]

## Sheet: OPT4e Predictions
OPT4e Predictions
Name	A. marginale str. St. Maries			E. muris str. AS145			E. ruminantium str. Springbokfontein7			R. bellii RML369-C			R. sp. MEAM1 (Bemisia tabaci)*			Rickettsia felis str. URRWXCal2			R. akari str. Hartford			R. rickettsii str. Sheila Smith			R. montanensis str. OSU 85-930			R. prowazekii str. Breinl			R. typhi str. Wilmington			R. bellii str. An04 Plasmid			R. felis str. URRWXCal2 Plasmid			R. felis str. URRWXCal2 Plasmid Δ
Total	32			89			109			345			203			292			171			186			196			101			84			14			17			10
Catigory	Most Likely (12)	Probable (1)	Less Likely (19)	Most Likely (13)	Probable (6)	Less Likely (70)	Most Likely (14)	Probable (7)	Less Likely (88)	Most Likely (112)	Probable (56)	Less Likely (177)	Most Likely (76)	Probable (25)	Less Likely (102)	Most Likely (92)	Probable (46)	Less Likely (154)	Most Likely (68)	Probable (24)	Less Likely (79)	Most Likely (68)	Probable (27)	Less Likely (91)	Most Likely (67)	Probable (31)	Less Likely (98)	Most Likely (36)	Probable (12)	Less Likely (53)	Most Likely (34)	Probable (9)	Less Likely (41)	Most Likely (1)	Probable (1)	Less Likely (12)	Most Likely (5)	Probable (2)	Less Likely (10)	Most Likely (3)	Probable (1)	Less Likely (6)
Locus Tags	[locus_tag=AM1063]	[locus_tag=AM1165]	[locus_tag=AM034]	[locus_tag=EMUR_00500]	[locus_tag=EMUR_00685]	[locus_tag=EMUR_00090]	[locus_tag=FDZ68_00640]	[locus_tag=FDZ68_00815]	[locus_tag=FDZ68_00440]	[locus_tag=RBE_0009]	[locus_tag=RBE_0073]	[locus_tag=RBE_0030]	[locus_tag=BA173_00100A]	[locus_tag=BA173_00175]	[locus_tag=BA173_00050]	[locus_tag=RF_0011]	[locus_tag=RF_0015]	[locus_tag=RF_0022]	[locus_tag=A1C_00110]	[locus_tag=A1C_00185]	[locus_tag=A1C_00100]	[locus_tag=A1G_00030]	[locus_tag=A1G_00150]	[locus_tag=A1G_00090]	[locus_tag=MCI_00055]	[locus_tag=MCI_00190]	[locus_tag=MCI_00125]	[locus_tag=H375_10]	[locus_tag=H375_830]	[locus_tag=H375_120]	[locus_tag=RT0045]	[locus_tag=RT0011]	[locus_tag=RT0015]	[locus_tag=A3306_07495]	[locus_tag=A3306_07550]	[locus_tag=A3306_07425]	[locus_tag=RF_p04]	[locus_tag=RF_p06]	[locus_tag=RF_p02]	[locus_tag=RF_pd04]	[locus_tag=RF_pd06]	[locus_tag=RF_pd02]
	[locus_tag=AM123]		[locus_tag=AM1067]	[locus_tag=EMUR_00985]	[locus_tag=EMUR_01670]	[locus_tag=EMUR_00105]	[locus_tag=FDZ68_01105]	[locus_tag=FDZ68_01275]	[locus_tag=FDZ68_00190]	[locus_tag=RBE_0035]	[locus_tag=RBE_0168]	[locus_tag=RBE_0031]	[locus_tag=BA173_00145]	[locus_tag=BA173_00205]	[locus_tag=BA173_00100]	[locus_tag=RF_0013]	[locus_tag=RF_0026]	[locus_tag=RF_0024]	[locus_tag=A1C_00175]	[locus_tag=A1C_00510]	[locus_tag=A1C_00195]	[locus_tag=A1G_00055]	[locus_tag=A1G_00250]	[locus_tag=A1G_00130]	[locus_tag=MCI_00285]	[locus_tag=MCI_00600]	[locus_tag=MCI_00165]	[locus_tag=H375_230]	[locus_tag=H375_1400]	[locus_tag=H375_510]	[locus_tag=RT0135]	[locus_tag=RT0080]	[locus_tag=RT0052]			[locus_tag=A3306_07435]	[locus_tag=RF_p11]	[locus_tag=RF_p29]	[locus_tag=RF_p05]	[locus_tag=RF_pd11]		[locus_tag=RF_pd05]
	[locus_tag=AM124]		[locus_tag=AM1324]	[locus_tag=EMUR_01110]	[locus_tag=EMUR_01995]	[locus_tag=EMUR_00155]	[locus_tag=FDZ68_01225]	[locus_tag=FDZ68_01320]	[locus_tag=FDZ68_00295]	[locus_tag=RBE_0041]	[locus_tag=RBE_0194]	[locus_tag=RBE_0057]	[locus_tag=BA173_00155]	[locus_tag=BA173_00390]	[locus_tag=BA173_00120]	[locus_tag=RF_0023]	[locus_tag=RF_0041]	[locus_tag=RF_0025]	[locus_tag=A1C_00190]	[locus_tag=A1C_01020]	[locus_tag=A1C_00280]	[locus_tag=A1G_00085]	[locus_tag=A1G_00490]	[locus_tag=A1G_00145]	[locus_tag=MCI_00465]	[locus_tag=MCI_00615]	[locus_tag=MCI_00225]	[locus_tag=H375_760]	[locus_tag=H375_2000]	[locus_tag=H375_1010]	[locus_tag=RT0182]	[locus_tag=RT0268]	[locus_tag=RT0096]			[locus_tag=A3306_07440]	[locus_tag=RF_p21]		[locus_tag=RF_p12]	[locus_tag=RF_pd42]		[locus_tag=RF_pd12]
	[locus_tag=AM133]		[locus_tag=AM136]	[locus_tag=EMUR_01325]	[locus_tag=EMUR_02060]	[locus_tag=EMUR_00275]	[locus_tag=FDZ68_01495]	[locus_tag=FDZ68_01820]	[locus_tag=FDZ68_00345]	[locus_tag=RBE_0043]	[locus_tag=RBE_0219]	[locus_tag=RBE_0058]	[locus_tag=BA173_00250]	[locus_tag=BA173_00930]	[locus_tag=BA173_00140]	[locus_tag=RF_0037]	[locus_tag=RF_0108]	[locus_tag=RF_0040]	[locus_tag=A1C_00230]	[locus_tag=A1C_01110]	[locus_tag=A1C_00310]	[locus_tag=A1G_00235]	[locus_tag=A1G_00590]	[locus_tag=A1G_00230]	[locus_tag=MCI_00520]	[locus_tag=MCI_00620]	[locus_tag=MCI_00250]	[locus_tag=H375_810]	[locus_tag=H375_2480]	[locus_tag=H375_1130]	[locus_tag=RT0188]	[locus_tag=RT0314]	[locus_tag=RT0099]			[locus_tag=A3306_07445]	[locus_tag=RF_p36]		[locus_tag=RF_p15]			[locus_tag=RF_pd40]
	[locus_tag=AM705]		[locus_tag=AM347]	[locus_tag=EMUR_01925]	[locus_tag=EMUR_02370]	[locus_tag=EMUR_00280]	[locus_tag=FDZ68_02090]	[locus_tag=FDZ68_02185]	[locus_tag=FDZ68_00425]	[locus_tag=RBE_0059]	[locus_tag=RBE_0222]	[locus_tag=RBE_0062]	[locus_tag=BA173_00325]	[locus_tag=BA173_01100]	[locus_tag=BA173_00160B]	[locus_tag=RF_0042]	[locus_tag=RF_0128]	[locus_tag=RF_0046]	[locus_tag=A1C_00275]	[locus_tag=A1C_01145]	[locus_tag=A1C_00325]	[locus_tag=A1G_00240]	[locus_tag=A1G_01145]	[locus_tag=A1G_00285]	[locus_tag=MCI_00580]	[locus_tag=MCI_01345]	[locus_tag=MCI_00325]	[locus_tag=H375_1310]	[locus_tag=H375_2510]	[locus_tag=H375_1210]	[locus_tag=RT0189]	[locus_tag=RT0399]	[locus_tag=RT0133]			[locus_tag=A3306_07450]	[locus_tag=RF_p42]		[locus_tag=RF_p19]			[locus_tag=RF_pd46]
	[locus_tag=AM1051]		[locus_tag=AM354]	[locus_tag=EMUR_02075]	[locus_tag=EMUR_03455]	[locus_tag=EMUR_00295]	[locus_tag=FDZ68_02200]	[locus_tag=FDZ68_02230]	[locus_tag=FDZ68_00495]	[locus_tag=RBE_0068]	[locus_tag=RBE_0235]	[locus_tag=RBE_0064]	[locus_tag=BA173_00365]	[locus_tag=BA173_01680]	[locus_tag=BA173_00160A]	[locus_tag=RF_0063]	[locus_tag=RF_0173]	[locus_tag=RF_0064]	[locus_tag=A1C_00315]	[locus_tag=A1C_01675]	[locus_tag=A1C_00415]	[locus_tag=A1G_00260]	[locus_tag=A1G_01645]	[locus_tag=A1G_00300]	[locus_tag=MCI_00705]	[locus_tag=MCI_01585]	[locus_tag=MCI_00355]	[locus_tag=H375_1340]	[locus_tag=H375_3870]	[locus_tag=H375_1380]	[locus_tag=RT0206]	[locus_tag=RT0465]	[locus_tag=RT0179]			[locus_tag=A3306_07480]			[locus_tag=RF_p20]			[locus_tag=RF_pd62]
	[locus_tag=AM1141]		[locus_tag=AM368]	[locus_tag=EMUR_02100]		[locus_tag=EMUR_00300]	[locus_tag=FDZ68_02300]	[locus_tag=FDZ68_04090]	[locus_tag=FDZ68_00565]	[locus_tag=RBE_0133]	[locus_tag=RBE_0240]	[locus_tag=RBE_0065]	[locus_tag=BA173_00450]	[locus_tag=BA173_01940]	[locus_tag=BA173_00260]	[locus_tag=RF_0075]	[locus_tag=RF_0179]	[locus_tag=RF_0067]	[locus_tag=A1C_00655]	[locus_tag=A1C_02165]	[locus_tag=A1C_00420]	[locus_tag=A1G_00720]	[locus_tag=A1G_01785]	[locus_tag=A1G_00305]	[locus_tag=MCI_00725]	[locus_tag=MCI_01980]	[locus_tag=MCI_00370]	[locus_tag=H375_1370]	[locus_tag=H375_5790]	[locus_tag=H375_1610]	[locus_tag=RT0214]	[locus_tag=RT0581]	[locus_tag=RT0215]			[locus_tag=A3306_07500]			[locus_tag=RF_p27]
	[locus_tag=AM185]		[locus_tag=AM378]	[locus_tag=EMUR_02225]		[locus_tag=EMUR_00310]	[locus_tag=FDZ68_02325]		[locus_tag=FDZ68_00600]	[locus_tag=RBE_0138]	[locus_tag=RBE_0243]	[locus_tag=RBE_0069]	[locus_tag=BA173_00470]	[locus_tag=BA173_02010]	[locus_tag=BA173_00300]	[locus_tag=RF_0098]	[locus_tag=RF_0222]	[locus_tag=RF_0071]	[locus_tag=A1C_00835]	[locus_tag=A1C_02685]	[locus_tag=A1C_00605]	[locus_tag=A1G_00930]	[locus_tag=A1G_01820]	[locus_tag=A1G_00485]	[locus_tag=MCI_00810]	[locus_tag=MCI_02065]	[locus_tag=MCI_00400]	[locus_tag=H375_1390]	[locus_tag=H375_6190]	[locus_tag=H375_1700]	[locus_tag=RT0255]	[locus_tag=RT0623]	[locus_tag=RT0217]			[locus_tag=A3306_07520]			[locus_tag=RF_p40]
	[locus_tag=AM410]		[locus_tag=AM380]	[locus_tag=EMUR_03005]		[locus_tag=EMUR_00410]	[locus_tag=FDZ68_03055]		[locus_tag=FDZ68_00690]	[locus_tag=RBE_0195]	[locus_tag=RBE_0288]	[locus_tag=RBE_0070]	[locus_tag=BA173_00545]	[locus_tag=BA173_02055]	[locus_tag=BA173_00310]	[locus_tag=RF_0112]	[locus_tag=RF_0239]	[locus_tag=RF_0135]	[locus_tag=A1C_01045]	[locus_tag=A1C_02960]	[locus_tag=A1C_00610]	[locus_tag=A1G_01070]	[locus_tag=A1G_02380]	[locus_tag=A1G_00565]	[locus_tag=MCI_00925]	[locus_tag=MCI_02095]	[locus_tag=MCI_00430]	[locus_tag=H375_1460]	[locus_tag=H375_7570]	[locus_tag=H375_1750]	[locus_tag=RT0286]	[locus_tag=RT0800]	[locus_tag=RT0222]			[locus_tag=A3306_07530]			[locus_tag=RF_p46]
	[locus_tag=AM470]		[locus_tag=AM382]	[locus_tag=EMUR_03260]		[locus_tag=EMUR_00430]	[locus_tag=FDZ68_03060]		[locus_tag=FDZ68_00705]	[locus_tag=RBE_0220]	[locus_tag=RBE_0318]	[locus_tag=RBE_0076]	[locus_tag=BA173_00935]	[locus_tag=BA173_02175]	[locus_tag=BA173_00370]	[locus_tag=RF_0144]	[locus_tag=RF_0257]	[locus_tag=RF_0147]	[locus_tag=A1C_01170]	[locus_tag=A1C_03290]	[locus_tag=A1C_00675]	[locus_tag=A1G_01135]	[locus_tag=A1G_02665]	[locus_tag=A1G_00770]	[locus_tag=MCI_00930]	[locus_tag=MCI_02455]	[locus_tag=MCI_00480]	[locus_tag=H375_1520]	[locus_tag=H375_7680]	[locus_tag=H375_2080]	[locus_tag=RT0362]		[locus_tag=RT0223]			[locus_tag=A3306_07535]			[locus_tag=RF_p62]
	[locus_tag=AM582]		[locus_tag=AM406]	[locus_tag=EMUR_03295]		[locus_tag=EMUR_00460]	[locus_tag=FDZ68_03080]		[locus_tag=FDZ68_00730]	[locus_tag=RBE_0221]	[locus_tag=RBE_0361]	[locus_tag=RBE_0099]	[locus_tag=BA173_01075]	[locus_tag=BA173_02355]	[locus_tag=BA173_00495]	[locus_tag=RF_0157]	[locus_tag=RF_0312]	[locus_tag=RF_0148]	[locus_tag=A1C_01340]	[locus_tag=A1C_03375]	[locus_tag=A1C_00700]	[locus_tag=A1G_01490]	[locus_tag=A1G_02765]	[locus_tag=A1G_01045]	[locus_tag=MCI_00985]	[locus_tag=MCI_02805]	[locus_tag=MCI_00530]	[locus_tag=H375_1530]	[locus_tag=H375_8300]	[locus_tag=H375_2140]	[locus_tag=RT0364]		[locus_tag=RT0269]			[locus_tag=A3306_07575]
	[locus_tag=AM926]		[locus_tag=AM495]	[locus_tag=EMUR_03845]		[locus_tag=EMUR_00475]	[locus_tag=FDZ68_03465]		[locus_tag=FDZ68_00735]	[locus_tag=RBE_0252]	[locus_tag=RBE_0370]	[locus_tag=RBE_0104]	[locus_tag=BA173_01085]	[locus_tag=BA173_03065]	[locus_tag=BA173_00560]	[locus_tag=RF_0168]	[locus_tag=RF_0362]	[locus_tag=RF_0151]	[locus_tag=A1C_01465]	[locus_tag=A1C_03520]	[locus_tag=A1C_01035]	[locus_tag=A1G_01740]	[locus_tag=A1G_02795]	[locus_tag=A1G_01060]	[locus_tag=MCI_01000]	[locus_tag=MCI_02880]	[locus_tag=MCI_00535]	[locus_tag=H375_1860]	[locus_tag=H375_8610]	[locus_tag=H375_2440]	[locus_tag=RT0395]		[locus_tag=RT0270]			[locus_tag=A3306_07580]
			[locus_tag=AM569]	[locus_tag=EMUR_03875]		[locus_tag=EMUR_00520]	[locus_tag=FDZ68_03640]		[locus_tag=FDZ68_00800]	[locus_tag=RBE_0261]	[locus_tag=RBE_0373]	[locus_tag=RBE_0109]	[locus_tag=BA173_01090]	[locus_tag=BA173_03585]	[locus_tag=BA173_00705]	[locus_tag=RF_0172]	[locus_tag=RF_0363]	[locus_tag=RF_0154]	[locus_tag=A1C_01665]	[locus_tag=A1C_03715]	[locus_tag=A1C_01155]	[locus_tag=A1G_02000]	[locus_tag=A1G_02955]	[locus_tag=A1G_01270]	[locus_tag=MCI_01045]	[locus_tag=MCI_03025]	[locus_tag=MCI_00550]	[locus_tag=H375_1960]		[locus_tag=H375_2470]	[locus_tag=RT0409]		[locus_tag=RT0301]
			[locus_tag=AM595]			[locus_tag=EMUR_00555]	[locus_tag=FDZ68_04640]		[locus_tag=FDZ68_00985]	[locus_tag=RBE_0263]	[locus_tag=RBE_0374]	[locus_tag=RBE_0112]	[locus_tag=BA173_01105]	[locus_tag=BA173_03930B]	[locus_tag=BA173_00840]	[locus_tag=RF_0240]	[locus_tag=RF_0396]	[locus_tag=RF_0155]	[locus_tag=A1C_01905]	[locus_tag=A1C_03930]	[locus_tag=A1C_01345]	[locus_tag=A1G_02005]	[locus_tag=A1G_02960]	[locus_tag=A1G_01350]	[locus_tag=MCI_01070]	[locus_tag=MCI_04115]	[locus_tag=MCI_00575]	[locus_tag=H375_2360]		[locus_tag=H375_2610]	[locus_tag=RT0444]		[locus_tag=RT0325]
			[locus_tag=AM612]			[locus_tag=EMUR_00605]			[locus_tag=FDZ68_00995]	[locus_tag=RBE_0274]	[locus_tag=RBE_0447]	[locus_tag=RBE_0125]	[locus_tag=BA173_01110]	[locus_tag=BA173_03940]	[locus_tag=BA173_00865]	[locus_tag=RF_0246]	[locus_tag=RF_0404]	[locus_tag=RF_0160]	[locus_tag=A1C_01910]	[locus_tag=A1C_04455]	[locus_tag=A1C_01355]	[locus_tag=A1G_02015]	[locus_tag=A1G_03075]	[locus_tag=A1G_01360]	[locus_tag=MCI_01080]	[locus_tag=MCI_04365]	[locus_tag=MCI_00595]	[locus_tag=H375_2490]		[locus_tag=H375_2630]	[locus_tag=RT0445]		[locus_tag=RT0330]
			[locus_tag=AM675]			[locus_tag=EMUR_00610]			[locus_tag=FDZ68_01185]	[locus_tag=RBE_0302]	[locus_tag=RBE_0452]	[locus_tag=RBE_0135]	[locus_tag=BA173_01185]	[locus_tag=BA173_03990]	[locus_tag=BA173_00875]	[locus_tag=RF_0266]	[locus_tag=RF_0434]	[locus_tag=RF_0164]	[locus_tag=A1C_01915]	[locus_tag=A1C_04595]	[locus_tag=A1C_01400]	[locus_tag=A1G_02305]	[locus_tag=A1G_03580]	[locus_tag=A1G_01385]	[locus_tag=MCI_01100]	[locus_tag=MCI_04370]	[locus_tag=MCI_00720]	[locus_tag=H375_3190]		[locus_tag=H375_2680]	[locus_tag=RT0450]		[locus_tag=RT0336]
			[locus_tag=AM683]			[locus_tag=EMUR_00865]			[locus_tag=FDZ68_01220]	[locus_tag=RBE_0303]	[locus_tag=RBE_0476]	[locus_tag=RBE_0136]	[locus_tag=BA173_01365]	[locus_tag=BA173_04620]	[locus_tag=BA173_00950]	[locus_tag=RF_0269]	[locus_tag=RF_0443]	[locus_tag=RF_0165]	[locus_tag=A1C_02130]	[locus_tag=A1C_04650]	[locus_tag=A1C_01425]	[locus_tag=A1G_02365]	[locus_tag=A1G_03680]	[locus_tag=A1G_01410]	[locus_tag=MCI_01200]	[locus_tag=MCI_04565]	[locus_tag=MCI_00765]	[locus_tag=H375_3400]		[locus_tag=H375_2700]	[locus_tag=RT0457]		[locus_tag=RT0338]
			[locus_tag=AM919]			[locus_tag=EMUR_00915]			[locus_tag=FDZ68_01255]	[locus_tag=RBE_0307]	[locus_tag=RBE_0488]	[locus_tag=RBE_0169]	[locus_tag=BA173_01435]	[locus_tag=BA173_05035]	[locus_tag=BA173_00985]	[locus_tag=RF_0274]	[locus_tag=RF_0449]	[locus_tag=RF_0167]	[locus_tag=A1C_02185]	[locus_tag=A1C_04700]	[locus_tag=A1C_01430]	[locus_tag=A1G_02485]	[locus_tag=A1G_03925]	[locus_tag=A1G_01420]	[locus_tag=MCI_01220]	[locus_tag=MCI_04680]	[locus_tag=MCI_00770]	[locus_tag=H375_3470]		[locus_tag=H375_2750]	[locus_tag=RT0458]		[locus_tag=RT0348]
			[locus_tag=AM921]			[locus_tag=EMUR_01065]			[locus_tag=FDZ68_01265]	[locus_tag=RBE_0317]	[locus_tag=RBE_0500]	[locus_tag=RBE_0180]	[locus_tag=BA173_01450]	[locus_tag=BA173_05115]	[locus_tag=BA173_01035]	[locus_tag=RF_0314]	[locus_tag=RF_0501]	[locus_tag=RF_0169]	[locus_tag=A1C_02195]	[locus_tag=A1C_04790]	[locus_tag=A1C_01605]	[locus_tag=A1G_02500]	[locus_tag=A1G_04095]	[locus_tag=A1G_01605]	[locus_tag=MCI_01295]	[locus_tag=MCI_04690]	[locus_tag=MCI_00785]	[locus_tag=H375_3520]		[locus_tag=H375_3020]	[locus_tag=RT0460]		[locus_tag=RT0351]
						[locus_tag=EMUR_01100]			[locus_tag=FDZ68_01270]	[locus_tag=RBE_0319]	[locus_tag=RBE_0501]	[locus_tag=RBE_0187]	[locus_tag=BA173_01470]	[locus_tag=BA173_05250]	[locus_tag=BA173_01135]	[locus_tag=RF_0318]	[locus_tag=RF_0502]	[locus_tag=RF_0170]	[locus_tag=A1C_02385]	[locus_tag=A1C_04795]	[locus_tag=A1C_01635]	[locus_tag=A1G_02565]	[locus_tag=A1G_04660]	[locus_tag=A1G_01630]	[locus_tag=MCI_01325]	[locus_tag=MCI_04935]	[locus_tag=MCI_00805]	[locus_tag=H375_4050]		[locus_tag=H375_3390]	[locus_tag=RT0522]		[locus_tag=RT0352]
						[locus_tag=EMUR_01160]			[locus_tag=FDZ68_01280]	[locus_tag=RBE_0337]	[locus_tag=RBE_0562]	[locus_tag=RBE_0191]	[locus_tag=BA173_01545]	[locus_tag=BA173_06090]	[locus_tag=BA173_01140]	[locus_tag=RF_0332]	[locus_tag=RF_0541]	[locus_tag=RF_0185]	[locus_tag=A1C_02540]	[locus_tag=A1C_05300]	[locus_tag=A1C_01700]	[locus_tag=A1G_02645]	[locus_tag=A1G_04700]	[locus_tag=A1G_01685]	[locus_tag=MCI_01350]	[locus_tag=MCI_05625]	[locus_tag=MCI_00895]	[locus_tag=H375_4210]		[locus_tag=H375_3730]	[locus_tag=RT0527]		[locus_tag=RT0355]
						[locus_tag=EMUR_01170]			[locus_tag=FDZ68_01285]	[locus_tag=RBE_0339]	[locus_tag=RBE_0571]	[locus_tag=RBE_0192]	[locus_tag=BA173_01675]	[locus_tag=BA173_06325]	[locus_tag=BA173_01155]	[locus_tag=RF_0346]	[locus_tag=RF_0552]	[locus_tag=RF_0190]	[locus_tag=A1C_02555]	[locus_tag=A1C_05320]	[locus_tag=A1C_01705]	[locus_tag=A1G_02880]	[locus_tag=A1G_04845]	[locus_tag=A1G_01730]	[locus_tag=MCI_01390]	[locus_tag=MCI_05725]	[locus_tag=MCI_00900]	[locus_tag=H375_4690]		[locus_tag=H375_3860]	[locus_tag=RT0588]		[locus_tag=RT0383]
						[locus_tag=EMUR_01185]			[locus_tag=FDZ68_01335]	[locus_tag=RBE_0347]	[locus_tag=RBE_0576]	[locus_tag=RBE_0198]	[locus_tag=BA173_01720]	[locus_tag=BA173_06710]	[locus_tag=BA173_01375]	[locus_tag=RF_0354]	[locus_tag=RF_0569]	[locus_tag=RF_0199]	[locus_tag=A1C_02605]	[locus_tag=A1C_05990]	[locus_tag=A1C_01735]	[locus_tag=A1G_02885]	[locus_tag=A1G_05180]	[locus_tag=A1G_01750]	[locus_tag=MCI_01645]	[locus_tag=MCI_05735]	[locus_tag=MCI_01075]	[locus_tag=H375_4810]		[locus_tag=H375_3930]	[locus_tag=RT0600]		[locus_tag=RT0389]
						[locus_tag=EMUR_01225]			[locus_tag=FDZ68_01340]	[locus_tag=RBE_0365]	[locus_tag=RBE_0585]	[locus_tag=RBE_0206]	[locus_tag=BA173_01865]	[locus_tag=BA173_06915]	[locus_tag=BA173_01455]	[locus_tag=RF_0360]	[locus_tag=RF_0616]	[locus_tag=RF_0200]	[locus_tag=A1C_02715]	[locus_tag=A1C_06525]	[locus_tag=A1C_01760]	[locus_tag=A1G_02910]	[locus_tag=A1G_05765]	[locus_tag=A1G_01780]	[locus_tag=MCI_01710]	[locus_tag=MCI_05765]	[locus_tag=MCI_01115]	[locus_tag=H375_4830]		[locus_tag=H375_3950]	[locus_tag=RT0696]		[locus_tag=RT0421]
						[locus_tag=EMUR_01285]			[locus_tag=FDZ68_01375]	[locus_tag=RBE_0377]	[locus_tag=RBE_0627]	[locus_tag=RBE_0215]	[locus_tag=BA173_02030]	[locus_tag=BA173_07015]	[locus_tag=BA173_01480]	[locus_tag=RF_0371]	[locus_tag=RF_0654]	[locus_tag=RF_0206]	[locus_tag=A1C_02770]		[locus_tag=A1C_01845]	[locus_tag=A1G_03000]	[locus_tag=A1G_06150]	[locus_tag=A1G_01935]	[locus_tag=MCI_01745]	[locus_tag=MCI_05835]	[locus_tag=MCI_01190]	[locus_tag=H375_5390]		[locus_tag=H375_3960]	[locus_tag=RT0702]		[locus_tag=RT0426]
						[locus_tag=EMUR_01295]			[locus_tag=FDZ68_01385]	[locus_tag=RBE_0403]	[locus_tag=RBE_0629]	[locus_tag=RBE_0233]	[locus_tag=BA173_02090]		[locus_tag=BA173_01485]	[locus_tag=RF_0381]	[locus_tag=RF_0674]	[locus_tag=RF_0209]	[locus_tag=A1C_02790]		[locus_tag=A1C_02010]	[locus_tag=A1G_03175]	[locus_tag=A1G_06355]	[locus_tag=A1G_02135]	[locus_tag=MCI_01805]	[locus_tag=MCI_05955]	[locus_tag=MCI_01195]	[locus_tag=H375_5490]		[locus_tag=H375_4220]	[locus_tag=RT0714]		[locus_tag=RT0435]
						[locus_tag=EMUR_01310]			[locus_tag=FDZ68_01395]	[locus_tag=RBE_0408]	[locus_tag=RBE_0630]	[locus_tag=RBE_0241]	[locus_tag=BA173_02430]		[locus_tag=BA173_01555]	[locus_tag=RF_0386]	[locus_tag=RF_0690]	[locus_tag=RF_0215]	[locus_tag=A1C_02800]		[locus_tag=A1C_02320]	[locus_tag=A1G_03255]	[locus_tag=A1G_06850]	[locus_tag=A1G_02255]	[locus_tag=MCI_01940]	[locus_tag=MCI_06040]	[locus_tag=MCI_01205]	[locus_tag=H375_5500]		[locus_tag=H375_4270]	[locus_tag=RT0733]		[locus_tag=RT0459]
						[locus_tag=EMUR_01400]			[locus_tag=FDZ68_01470]	[locus_tag=RBE_0436]	[locus_tag=RBE_0683]	[locus_tag=RBE_0242]	[locus_tag=BA173_02585]		[locus_tag=BA173_01655]	[locus_tag=RF_0406]	[locus_tag=RF_0696]	[locus_tag=RF_0223]	[locus_tag=A1C_02905]		[locus_tag=A1C_02450]	[locus_tag=A1G_03315]		[locus_tag=A1G_02395]	[locus_tag=MCI_01955]	[locus_tag=MCI_06655]	[locus_tag=MCI_01230]	[locus_tag=H375_5810]		[locus_tag=H375_4290]	[locus_tag=RT0739]		[locus_tag=RT0475]
						[locus_tag=EMUR_01450]			[locus_tag=FDZ68_01480]	[locus_tag=RBE_0439]	[locus_tag=RBE_0714]	[locus_tag=RBE_0244]	[locus_tag=BA173_02640]		[locus_tag=BA173_01905]	[locus_tag=RF_0412]	[locus_tag=RF_0702]	[locus_tag=RF_0224]	[locus_tag=A1C_02990]		[locus_tag=A1C_02495]	[locus_tag=A1G_03515]		[locus_tag=A1G_02410]	[locus_tag=MCI_02015]	[locus_tag=MCI_06800]	[locus_tag=MCI_01270]	[locus_tag=H375_6640]		[locus_tag=H375_4340]	[locus_tag=RT0741]		[locus_tag=RT0485]
						[locus_tag=EMUR_01585]			[locus_tag=FDZ68_01530]	[locus_tag=RBE_0458]	[locus_tag=RBE_0720]	[locus_tag=RBE_0251]	[locus_tag=BA173_02660A]		[locus_tag=BA173_02260]	[locus_tag=RF_0421]	[locus_tag=RF_0731]	[locus_tag=RF_0232]	[locus_tag=A1C_03065]		[locus_tag=A1C_02505]	[locus_tag=A1G_03625]		[locus_tag=A1G_02605]	[locus_tag=MCI_02060]	[locus_tag=MCI_06920]	[locus_tag=MCI_01305]	[locus_tag=H375_7430]		[locus_tag=H375_4360]	[locus_tag=RT0746]		[locus_tag=RT0496]
						[locus_tag=EMUR_01650]			[locus_tag=FDZ68_01535]	[locus_tag=RBE_0460]	[locus_tag=RBE_0775]	[locus_tag=RBE_0267]	[locus_tag=BA173_02950]		[locus_tag=BA173_02295]	[locus_tag=RF_0480]	[locus_tag=RF_0751]	[locus_tag=RF_0237]	[locus_tag=A1C_03125]		[locus_tag=A1C_02550]	[locus_tag=A1G_04010]		[locus_tag=A1G_02640]	[locus_tag=MCI_02260]	[locus_tag=MCI_07030]	[locus_tag=MCI_01370]	[locus_tag=H375_7630]		[locus_tag=H375_4620]	[locus_tag=RT0753]		[locus_tag=RT0519]
						[locus_tag=EMUR_01690]			[locus_tag=FDZ68_01540]	[locus_tag=RBE_0464]	[locus_tag=RBE_0784]	[locus_tag=RBE_0276]	[locus_tag=BA173_03000]		[locus_tag=BA173_02420]	[locus_tag=RF_0485]	[locus_tag=RF_0758]	[locus_tag=RF_0251]	[locus_tag=A1C_03170]		[locus_tag=A1C_02560]	[locus_tag=A1G_04040]		[locus_tag=A1G_02670]	[locus_tag=MCI_02285]		[locus_tag=MCI_01385]	[locus_tag=H375_7760]		[locus_tag=H375_4630]	[locus_tag=RT0833]		[locus_tag=RT0552]
						[locus_tag=EMUR_01800]			[locus_tag=FDZ68_01545]	[locus_tag=RBE_0475]	[locus_tag=RBE_0786]	[locus_tag=RBE_0287]	[locus_tag=BA173_03220]		[locus_tag=BA173_02440]	[locus_tag=RF_0490]	[locus_tag=RF_0788]	[locus_tag=RF_0258]	[locus_tag=A1C_03270]		[locus_tag=A1C_02585]	[locus_tag=A1G_04050]		[locus_tag=A1G_02675]	[locus_tag=MCI_02450]		[locus_tag=MCI_01450]	[locus_tag=H375_7950]		[locus_tag=H375_4850]	[locus_tag=RT0842]		[locus_tag=RT0665]
						[locus_tag=EMUR_01840]			[locus_tag=FDZ68_01550]	[locus_tag=RBE_0479]	[locus_tag=RBE_0846]	[locus_tag=RBE_0293]	[locus_tag=BA173_03255]		[locus_tag=BA173_02445]	[locus_tag=RF_0503]	[locus_tag=RF_0801]	[locus_tag=RF_0272]	[locus_tag=A1C_03340]		[locus_tag=A1C_02595]	[locus_tag=A1G_04075]		[locus_tag=A1G_02685]	[locus_tag=MCI_02700]		[locus_tag=MCI_01460]	[locus_tag=H375_8110]		[locus_tag=H375_5480]	[locus_tag=RT0863]		[locus_tag=RT0676]
						[locus_tag=EMUR_01890]			[locus_tag=FDZ68_01555]	[locus_tag=RBE_0482]	[locus_tag=RBE_0855]	[locus_tag=RBE_0297]	[locus_tag=BA173_03485]		[locus_tag=BA173_02475A]	[locus_tag=RF_0520]	[locus_tag=RF_0818]	[locus_tag=RF_0311]	[locus_tag=A1C_03345]		[locus_tag=A1C_02600]	[locus_tag=A1G_04180]		[locus_tag=A1G_02695]	[locus_tag=MCI_02725]		[locus_tag=MCI_01485]	[locus_tag=H375_8230]		[locus_tag=H375_5640]			[locus_tag=RT0683]
						[locus_tag=EMUR_01975]			[locus_tag=FDZ68_01610]	[locus_tag=RBE_0489]	[locus_tag=RBE_0980]	[locus_tag=RBE_0304]	[locus_tag=BA173_03495]		[locus_tag=BA173_02550]	[locus_tag=RF_0574]	[locus_tag=RF_0822]	[locus_tag=RF_0316]	[locus_tag=A1C_03690]		[locus_tag=A1C_02710]	[locus_tag=A1G_04250]		[locus_tag=A1G_02790]	[locus_tag=MCI_02940]		[locus_tag=MCI_01750]	[locus_tag=H375_8250]		[locus_tag=H375_5800]			[locus_tag=RT0686]
						[locus_tag=EMUR_02025]			[locus_tag=FDZ68_01660]	[locus_tag=RBE_0507]	[locus_tag=RBE_0985]	[locus_tag=RBE_0305]	[locus_tag=BA173_03510]		[locus_tag=BA173_02560]	[locus_tag=RF_0585]	[locus_tag=RF_0907]	[locus_tag=RF_0317]	[locus_tag=A1C_03870]		[locus_tag=A1C_03070]	[locus_tag=A1G_04305]		[locus_tag=A1G_02895]	[locus_tag=MCI_03065]		[locus_tag=MCI_01790]			[locus_tag=H375_5970]			[locus_tag=RT0767]
						[locus_tag=EMUR_02055]			[locus_tag=FDZ68_01805]	[locus_tag=RBE_0515]	[locus_tag=RBE_0987]	[locus_tag=RBE_0306]	[locus_tag=BA173_03670]		[locus_tag=BA173_02575]	[locus_tag=RF_0591]	[locus_tag=RF_0935]	[locus_tag=RF_0329]	[locus_tag=A1C_03880]		[locus_tag=A1C_03235]	[locus_tag=A1G_04310]		[locus_tag=A1G_02905]	[locus_tag=MCI_03100]		[locus_tag=MCI_01810]			[locus_tag=H375_6020]			[locus_tag=RT0773]
						[locus_tag=EMUR_02185]			[locus_tag=FDZ68_01865]	[locus_tag=RBE_0544]	[locus_tag=RBE_0998]	[locus_tag=RBE_0308]	[locus_tag=BA173_03925]		[locus_tag=BA173_02580]	[locus_tag=RF_0622]	[locus_tag=RF_0965]	[locus_tag=RF_0340]	[locus_tag=A1C_03925]		[locus_tag=A1C_03390]	[locus_tag=A1G_04320]		[locus_tag=A1G_02915]	[locus_tag=MCI_03130]		[locus_tag=MCI_01890]			[locus_tag=H375_6140]			[locus_tag=RT0825]
						[locus_tag=EMUR_02280]			[locus_tag=FDZ68_01885]	[locus_tag=RBE_0555]	[locus_tag=RBE_1001]	[locus_tag=RBE_0326]	[locus_tag=BA173_04055]		[locus_tag=BA173_02700B]	[locus_tag=RF_0628]	[locus_tag=RF_0972]	[locus_tag=RF_0345]	[locus_tag=A1C_03940]		[locus_tag=A1C_03395]	[locus_tag=A1G_04370]		[locus_tag=A1G_02920]	[locus_tag=MCI_03305]		[locus_tag=MCI_02270]			[locus_tag=H375_6150]			[locus_tag=RT0843]
						[locus_tag=EMUR_02285]			[locus_tag=FDZ68_01985]	[locus_tag=RBE_0570]	[locus_tag=RBE_1074]	[locus_tag=RBE_0334]	[locus_tag=BA173_04220]		[locus_tag=BA173_02750]	[locus_tag=RF_0637]	[locus_tag=RF_0992]	[locus_tag=RF_0357]	[locus_tag=A1C_03990]		[locus_tag=A1C_03405]	[locus_tag=A1G_04375]		[locus_tag=A1G_02945]	[locus_tag=MCI_03745]		[locus_tag=MCI_02405]			[locus_tag=H375_6420]			[locus_tag=RT0844]
						[locus_tag=EMUR_02290]			[locus_tag=FDZ68_01995]	[locus_tag=RBE_0573]	[locus_tag=RBE_1088]	[locus_tag=RBE_0338]	[locus_tag=BA173_04350]		[locus_tag=BA173_02790]	[locus_tag=RF_0663]	[locus_tag=RF_1003]	[locus_tag=RF_0359]	[locus_tag=A1C_04030]		[locus_tag=A1C_03490]	[locus_tag=A1G_04610]		[locus_tag=A1G_03020]	[locus_tag=MCI_03775]		[locus_tag=MCI_02665]			[locus_tag=H375_6620]
						[locus_tag=EMUR_02315]			[locus_tag=FDZ68_02005]	[locus_tag=RBE_0574]	[locus_tag=RBE_1123]	[locus_tag=RBE_0343]	[locus_tag=BA173_04375]		[locus_tag=BA173_03070]	[locus_tag=RF_0678]	[locus_tag=RF_1016]	[locus_tag=RF_0361]	[locus_tag=A1C_04080]		[locus_tag=A1C_03550]	[locus_tag=A1G_04640]		[locus_tag=A1G_03070]	[locus_tag=MCI_03890]		[locus_tag=MCI_02835]			[locus_tag=H375_6630]
						[locus_tag=EMUR_02390]			[locus_tag=FDZ68_02015]	[locus_tag=RBE_0575]	[locus_tag=RBE_1126]	[locus_tag=RBE_0345]	[locus_tag=BA173_04555]		[locus_tag=BA173_03165]	[locus_tag=RF_0682]	[locus_tag=RF_1097]	[locus_tag=RF_0377]	[locus_tag=A1C_04105]		[locus_tag=A1C_03580]	[locus_tag=A1G_04840]		[locus_tag=A1G_03105]	[locus_tag=MCI_03965]		[locus_tag=MCI_03000]			[locus_tag=H375_6720]
						[locus_tag=EMUR_02440]			[locus_tag=FDZ68_02020]	[locus_tag=RBE_0580]	[locus_tag=RBE_1191]	[locus_tag=RBE_0352]	[locus_tag=BA173_04715]		[locus_tag=BA173_03390]	[locus_tag=RF_0685]	[locus_tag=RF_1162]	[locus_tag=RF_0385]	[locus_tag=A1C_04120]		[locus_tag=A1C_03630]	[locus_tag=A1G_04970]		[locus_tag=A1G_03400]	[locus_tag=MCI_03985]		[locus_tag=MCI_03125]			[locus_tag=H375_7020]
						[locus_tag=EMUR_02520]			[locus_tag=FDZ68_02100]	[locus_tag=RBE_0583]	[locus_tag=RBE_1200]	[locus_tag=RBE_0375]	[locus_tag=BA173_04940]		[locus_tag=BA173_03440B]	[locus_tag=RF_0743]	[locus_tag=RF_1335]	[locus_tag=RF_0395]	[locus_tag=A1C_04130]		[locus_tag=A1C_03745]	[locus_tag=A1G_05010]		[locus_tag=A1G_03525]	[locus_tag=MCI_04220]		[locus_tag=MCI_03180]			[locus_tag=H375_7370]
						[locus_tag=EMUR_02535]			[locus_tag=FDZ68_02155]	[locus_tag=RBE_0589]	[locus_tag=RBE_1234]	[locus_tag=RBE_0376]	[locus_tag=BA173_05025]		[locus_tag=BA173_03480]	[locus_tag=RF_0745]		[locus_tag=RF_0422]	[locus_tag=A1C_04150]		[locus_tag=A1C_03835]	[locus_tag=A1G_05015]		[locus_tag=A1G_03530]	[locus_tag=MCI_04490]		[locus_tag=MCI_03185]			[locus_tag=H375_7420]
						[locus_tag=EMUR_02685]			[locus_tag=FDZ68_02180]	[locus_tag=RBE_0601]	[locus_tag=RBE_1240]	[locus_tag=RBE_0389]	[locus_tag=BA173_05085]		[locus_tag=BA173_03550]	[locus_tag=RF_0746]		[locus_tag=RF_0444]	[locus_tag=A1C_04155]		[locus_tag=A1C_03875]	[locus_tag=A1G_05165]		[locus_tag=A1G_03660]	[locus_tag=MCI_04745]		[locus_tag=MCI_03200]			[locus_tag=H375_7700]
						[locus_tag=EMUR_02770]			[locus_tag=FDZ68_02365]	[locus_tag=RBE_0618]	[locus_tag=RBE_1254]	[locus_tag=RBE_0395]	[locus_tag=BA173_05130]		[locus_tag=BA173_03640]	[locus_tag=RF_0752]		[locus_tag=RF_0446]	[locus_tag=A1C_04160]		[locus_tag=A1C_03910]	[locus_tag=A1G_05205]		[locus_tag=A1G_03755]	[locus_tag=MCI_04815]		[locus_tag=MCI_03280]			[locus_tag=H375_7780]
						[locus_tag=EMUR_02825]			[locus_tag=FDZ68_02440]	[locus_tag=RBE_0623]	[locus_tag=RBE_1268]	[locus_tag=RBE_0400]	[locus_tag=BA173_05155]		[locus_tag=BA173_03720]	[locus_tag=RF_0757]		[locus_tag=RF_0448]	[locus_tag=A1C_04375]		[locus_tag=A1C_04060]	[locus_tag=A1G_05245]		[locus_tag=A1G_03830]	[locus_tag=MCI_04865]		[locus_tag=MCI_03285]			[locus_tag=H375_7940]
						[locus_tag=EMUR_02830]			[locus_tag=FDZ68_02465]	[locus_tag=RBE_0662]	[locus_tag=RBE_1285]	[locus_tag=RBE_0405]	[locus_tag=BA173_05270]		[locus_tag=BA173_03865]	[locus_tag=RF_0759]		[locus_tag=RF_0479]	[locus_tag=A1C_04380]		[locus_tag=A1C_04165]	[locus_tag=A1G_05310]		[locus_tag=A1G_03910]	[locus_tag=MCI_04870]		[locus_tag=MCI_03460]			[locus_tag=H375_8050]
						[locus_tag=EMUR_02865]			[locus_tag=FDZ68_02470]	[locus_tag=RBE_0668]	[locus_tag=RBE_1304]	[locus_tag=RBE_0414]	[locus_tag=BA173_05340]		[locus_tag=BA173_04025]	[locus_tag=RF_0768]		[locus_tag=RF_0488]	[locus_tag=A1C_04710]		[locus_tag=A1C_04335]	[locus_tag=A1G_05405]		[locus_tag=A1G_03920]	[locus_tag=MCI_05145]		[locus_tag=MCI_03580]			[locus_tag=H375_8410]
						[locus_tag=EMUR_02990]			[locus_tag=FDZ68_02480]	[locus_tag=RBE_0669]	[locus_tag=RBE_1367]	[locus_tag=RBE_0418]	[locus_tag=BA173_05350]		[locus_tag=BA173_04155]	[locus_tag=RF_0782]		[locus_tag=RF_0489]	[locus_tag=A1C_04785]		[locus_tag=A1C_04345]	[locus_tag=A1G_05580]		[locus_tag=A1G_04005]	[locus_tag=MCI_05210]		[locus_tag=MCI_03795]			[locus_tag=H375_8510]
						[locus_tag=EMUR_03265]			[locus_tag=FDZ68_02485]	[locus_tag=RBE_0674]	[locus_tag=RBE_1376]	[locus_tag=RBE_0420]	[locus_tag=BA173_05385]		[locus_tag=BA173_04235]	[locus_tag=RF_0802]		[locus_tag=RF_0495]	[locus_tag=A1C_04800]		[locus_tag=A1C_04370]	[locus_tag=A1G_05590]		[locus_tag=A1G_04045]	[locus_tag=MCI_05495]		[locus_tag=MCI_03815]
						[locus_tag=EMUR_03330]			[locus_tag=FDZ68_02505]	[locus_tag=RBE_0689]	[locus_tag=RBE_1397]	[locus_tag=RBE_0421]	[locus_tag=BA173_05605]		[locus_tag=BA173_04260]	[locus_tag=RF_0803]		[locus_tag=RF_0506]	[locus_tag=A1C_04845]		[locus_tag=A1C_04470]	[locus_tag=A1G_05605]		[locus_tag=A1G_04220]	[locus_tag=MCI_05545]		[locus_tag=MCI_03895]
						[locus_tag=EMUR_03430]			[locus_tag=FDZ68_02510]	[locus_tag=RBE_0707]	[locus_tag=RBE_1403]	[locus_tag=RBE_0437]	[locus_tag=BA173_05765]		[locus_tag=BA173_04380]	[locus_tag=RF_0804]		[locus_tag=RF_0545]	[locus_tag=A1C_04945]		[locus_tag=A1C_04740]	[locus_tag=A1G_05760]		[locus_tag=A1G_04350]	[locus_tag=MCI_05960]		[locus_tag=MCI_03900]
						[locus_tag=EMUR_03470]			[locus_tag=FDZ68_02555]	[locus_tag=RBE_0727]		[locus_tag=RBE_0441]	[locus_tag=BA173_05785]		[locus_tag=BA173_04415]	[locus_tag=RF_0810]		[locus_tag=RF_0553]	[locus_tag=A1C_05550]		[locus_tag=A1C_04835]	[locus_tag=A1G_05800]		[locus_tag=A1G_04415]	[locus_tag=MCI_06070]		[locus_tag=MCI_03960]
						[locus_tag=EMUR_03475]			[locus_tag=FDZ68_02620]	[locus_tag=RBE_0728]		[locus_tag=RBE_0442]	[locus_tag=BA173_05915]		[locus_tag=BA173_04495]	[locus_tag=RF_0828]		[locus_tag=RF_0556]	[locus_tag=A1C_05645]		[locus_tag=A1C_04900]	[locus_tag=A1G_06045]		[locus_tag=A1G_04425]	[locus_tag=MCI_06270]		[locus_tag=MCI_04025]
						[locus_tag=EMUR_03730]			[locus_tag=FDZ68_02835]	[locus_tag=RBE_0729]		[locus_tag=RBE_0448]	[locus_tag=BA173_05935]		[locus_tag=BA173_04520]	[locus_tag=RF_0830]		[locus_tag=RF_0561]	[locus_tag=A1C_05660]		[locus_tag=A1C_05250]	[locus_tag=A1G_06185]		[locus_tag=A1G_04430]	[locus_tag=MCI_06300]		[locus_tag=MCI_04225]
						[locus_tag=EMUR_03770]			[locus_tag=FDZ68_02920]	[locus_tag=RBE_0730]		[locus_tag=RBE_0451]	[locus_tag=BA173_05985]		[locus_tag=BA173_04580]	[locus_tag=RF_0855]		[locus_tag=RF_0572]	[locus_tag=A1C_05840]		[locus_tag=A1C_05500]	[locus_tag=A1G_06405]		[locus_tag=A1G_04485]	[locus_tag=MCI_06405]		[locus_tag=MCI_04265]
						[locus_tag=EMUR_03830]			[locus_tag=FDZ68_02980]	[locus_tag=RBE_0734]		[locus_tag=RBE_0463]	[locus_tag=BA173_06030]		[locus_tag=BA173_04610]	[locus_tag=RF_0864]		[locus_tag=RF_0589]	[locus_tag=A1C_05960]		[locus_tag=A1C_05625]	[locus_tag=A1G_06445]		[locus_tag=A1G_04505]	[locus_tag=MCI_06410]		[locus_tag=MCI_04360]
						[locus_tag=EMUR_03940]			[locus_tag=FDZ68_02985]	[locus_tag=RBE_0747]		[locus_tag=RBE_0466]	[locus_tag=BA173_06215]		[locus_tag=BA173_04625]	[locus_tag=RF_0882]		[locus_tag=RF_0605]	[locus_tag=A1C_06060]		[locus_tag=A1C_05680]	[locus_tag=A1G_06630]		[locus_tag=A1G_04590]	[locus_tag=MCI_06470]		[locus_tag=MCI_04420]
						[locus_tag=EMUR_04065]			[locus_tag=FDZ68_03065]	[locus_tag=RBE_0752]		[locus_tag=RBE_0472]	[locus_tag=BA173_06375]		[locus_tag=BA173_04690]	[locus_tag=RF_0883]		[locus_tag=RF_0638]	[locus_tag=A1C_06320]		[locus_tag=A1C_05825]	[locus_tag=A1G_06965]		[locus_tag=A1G_04615]	[locus_tag=MCI_06675]		[locus_tag=MCI_04425]
						[locus_tag=EMUR_04185]			[locus_tag=FDZ68_03135]	[locus_tag=RBE_0753]		[locus_tag=RBE_0477]	[locus_tag=BA173_06540]		[locus_tag=BA173_04930]	[locus_tag=RF_0923]		[locus_tag=RF_0652]	[locus_tag=A1C_06545]		[locus_tag=A1C_05830]	[locus_tag=A1G_07105]		[locus_tag=A1G_04635]	[locus_tag=MCI_06735]		[locus_tag=MCI_04430]
						[locus_tag=EMUR_04225]			[locus_tag=FDZ68_03140]	[locus_tag=RBE_0783]		[locus_tag=RBE_0478]	[locus_tag=BA173_06575]		[locus_tag=BA173_05020]	[locus_tag=RF_0925]		[locus_tag=RF_0668]	[locus_tag=A1C_06610]		[locus_tag=A1C_05835]	[locus_tag=A1G_07110]		[locus_tag=A1G_04685]	[locus_tag=MCI_06765]		[locus_tag=MCI_04470]
						[locus_tag=EMUR_04380]			[locus_tag=FDZ68_03145]	[locus_tag=RBE_0787]		[locus_tag=RBE_0480]	[locus_tag=BA173_06605]		[locus_tag=BA173_05120]	[locus_tag=RF_0928]		[locus_tag=RF_0688]	[locus_tag=A1C_06635]		[locus_tag=A1C_05875]	[locus_tag=A1G_07135]		[locus_tag=A1G_04725]	[locus_tag=MCI_06845]		[locus_tag=MCI_04750]
						[locus_tag=EMUR_04475]			[locus_tag=FDZ68_03190]	[locus_tag=RBE_0793]		[locus_tag=RBE_0493]	[locus_tag=BA173_06655]		[locus_tag=BA173_05140]	[locus_tag=RF_0929]		[locus_tag=RF_0695]	[locus_tag=A1C_06670]		[locus_tag=A1C_05965]	[locus_tag=A1G_07190]		[locus_tag=A1G_04790]	[locus_tag=MCI_07105]		[locus_tag=MCI_04765]
						[locus_tag=EMUR_04660]			[locus_tag=FDZ68_03215]	[locus_tag=RBE_0801]		[locus_tag=RBE_0506]	[locus_tag=BA173_06665]		[locus_tag=BA173_05150]	[locus_tag=RF_0938]		[locus_tag=RF_0704]	[locus_tag=A1C_06765]		[locus_tag=A1C_06045]	[locus_tag=A1G_07245]		[locus_tag=A1G_05075]			[locus_tag=MCI_04785]
						[locus_tag=EMUR_04665]			[locus_tag=FDZ68_03505]	[locus_tag=RBE_0811]		[locus_tag=RBE_0518]	[locus_tag=BA173_06680]		[locus_tag=BA173_05255]	[locus_tag=RF_0939]		[locus_tag=RF_0705]			[locus_tag=A1C_06165]			[locus_tag=A1G_05080]			[locus_tag=MCI_04950]
						[locus_tag=EMUR_04795]			[locus_tag=FDZ68_03540]	[locus_tag=RBE_0831]		[locus_tag=RBE_0520]	[locus_tag=BA173_06715]		[locus_tag=BA173_05260]	[locus_tag=RF_0949]		[locus_tag=RF_0708]			[locus_tag=A1C_06220]			[locus_tag=A1G_05085]			[locus_tag=MCI_05010]
									[locus_tag=FDZ68_03635]	[locus_tag=RBE_0836]		[locus_tag=RBE_0528]	[locus_tag=BA173_06725]		[locus_tag=BA173_05290]	[locus_tag=RF_0950]		[locus_tag=RF_0711]			[locus_tag=A1C_06225]			[locus_tag=A1G_05230]			[locus_tag=MCI_05135]
									[locus_tag=FDZ68_03680]	[locus_tag=RBE_0839]		[locus_tag=RBE_0530]	[locus_tag=BA173_06740A]		[locus_tag=BA173_05300]	[locus_tag=RF_0986]		[locus_tag=RF_0712]			[locus_tag=A1C_06295]			[locus_tag=A1G_05275]			[locus_tag=MCI_05220]
									[locus_tag=FDZ68_03920]	[locus_tag=RBE_0845]		[locus_tag=RBE_0545]	[locus_tag=BA173_06740B]		[locus_tag=BA173_05335]	[locus_tag=RF_1032]		[locus_tag=RF_0719]			[locus_tag=A1C_06615]			[locus_tag=A1G_05400]			[locus_tag=MCI_05350]
									[locus_tag=FDZ68_03940]	[locus_tag=RBE_0860]		[locus_tag=RBE_0546]	[locus_tag=BA173_06740C]		[locus_tag=BA173_05365]	[locus_tag=RF_1065]		[locus_tag=RF_0725]			[locus_tag=A1C_06620]			[locus_tag=A1G_05865]			[locus_tag=MCI_05420]
									[locus_tag=FDZ68_03960]	[locus_tag=RBE_0868]		[locus_tag=RBE_0551]	[locus_tag=BA173_06885]		[locus_tag=BA173_05370]	[locus_tag=RF_1099]		[locus_tag=RF_0734]			[locus_tag=A1C_06630]			[locus_tag=A1G_05975]			[locus_tag=MCI_05430]
									[locus_tag=FDZ68_04075]	[locus_tag=RBE_0890]		[locus_tag=RBE_0554]	[locus_tag=BA173_07130B]		[locus_tag=BA173_05560]	[locus_tag=RF_1102]		[locus_tag=RF_0747]			[locus_tag=A1C_06640]			[locus_tag=A1G_06055]			[locus_tag=MCI_05470]
									[locus_tag=FDZ68_04180]	[locus_tag=RBE_0895]		[locus_tag=RBE_0556]			[locus_tag=BA173_05565]	[locus_tag=RF_1123]		[locus_tag=RF_0748]			[locus_tag=A1C_06655]			[locus_tag=A1G_06205]			[locus_tag=MCI_05595]
									[locus_tag=FDZ68_04315]	[locus_tag=RBE_0902]		[locus_tag=RBE_0557]			[locus_tag=BA173_05610]	[locus_tag=RF_1135]		[locus_tag=RF_0753]			[locus_tag=A1C_06740]			[locus_tag=A1G_06330]			[locus_tag=MCI_05620]
									[locus_tag=FDZ68_04400]	[locus_tag=RBE_0903]		[locus_tag=RBE_0565]			[locus_tag=BA173_05655]	[locus_tag=RF_1136]		[locus_tag=RF_0755]			[locus_tag=A1C_06760]			[locus_tag=A1G_06340]			[locus_tag=MCI_05635]
									[locus_tag=FDZ68_04480]	[locus_tag=RBE_0915]		[locus_tag=RBE_0586]			[locus_tag=BA173_05735]	[locus_tag=RF_1158]		[locus_tag=RF_0756]						[locus_tag=A1G_06360]			[locus_tag=MCI_05675]
									[locus_tag=FDZ68_04485]	[locus_tag=RBE_0919]		[locus_tag=RBE_0587]			[locus_tag=BA173_05775]	[locus_tag=RF_1195]		[locus_tag=RF_0778]						[locus_tag=A1G_06375]			[locus_tag=MCI_05760]
									[locus_tag=FDZ68_04490]	[locus_tag=RBE_0921]		[locus_tag=RBE_0588]			[locus_tag=BA173_05820]	[locus_tag=RF_1210]		[locus_tag=RF_0779]						[locus_tag=A1G_06470]			[locus_tag=MCI_05840]
									[locus_tag=FDZ68_04675]	[locus_tag=RBE_0922]		[locus_tag=RBE_0597]			[locus_tag=BA173_05930]	[locus_tag=RF_1216]		[locus_tag=RF_0783]						[locus_tag=A1G_06520]			[locus_tag=MCI_05900]
									[locus_tag=FDZ68_04825]	[locus_tag=RBE_0935]		[locus_tag=RBE_0604]			[locus_tag=BA173_06075]	[locus_tag=RF_1246]		[locus_tag=RF_0784]						[locus_tag=A1G_06525]			[locus_tag=MCI_06075]
									[locus_tag=FDZ68_04865]	[locus_tag=RBE_0939]		[locus_tag=RBE_0615]			[locus_tag=BA173_06085]	[locus_tag=RF_1285]		[locus_tag=RF_0786]						[locus_tag=A1G_06540]			[locus_tag=MCI_06200]
									[locus_tag=FDZ68_04905]	[locus_tag=RBE_0941]		[locus_tag=RBE_0616]			[locus_tag=BA173_06195]	[locus_tag=RF_1306]		[locus_tag=RF_0790]						[locus_tag=A1G_06650]			[locus_tag=MCI_06315]
									[locus_tag=FDZ68_04915]	[locus_tag=RBE_0942]		[locus_tag=RBE_0619]			[locus_tag=BA173_06265]	[locus_tag=RF_1316]		[locus_tag=RF_0791]						[locus_tag=A1G_07090]			[locus_tag=MCI_06395]
									[locus_tag=FDZ68_04990]	[locus_tag=RBE_0978]		[locus_tag=RBE_0622]			[locus_tag=BA173_06380]	[locus_tag=RF_1330]		[locus_tag=RF_0793]						[locus_tag=A1G_07250]			[locus_tag=MCI_06420]
										[locus_tag=RBE_0997]		[locus_tag=RBE_0634]			[locus_tag=BA173_06415]	[locus_tag=RF_1331]		[locus_tag=RF_0794]						[locus_tag=A1G_07255]			[locus_tag=MCI_06505]
										[locus_tag=RBE_1000]		[locus_tag=RBE_0635]			[locus_tag=BA173_06420]	[locus_tag=RF_1350]		[locus_tag=RF_0796]						[locus_tag=A1G_07390]			[locus_tag=MCI_06545]
										[locus_tag=RBE_1025]		[locus_tag=RBE_0643]			[locus_tag=BA173_06450]	[locus_tag=RF_1378]		[locus_tag=RF_0805]						[locus_tag=A1G_07480]			[locus_tag=MCI_06575]
										[locus_tag=RBE_1029]		[locus_tag=RBE_0658]			[locus_tag=BA173_06465]	[locus_tag=RF_1391]		[locus_tag=RF_0813]									[locus_tag=MCI_06580]
										[locus_tag=RBE_1082]		[locus_tag=RBE_0659]			[locus_tag=BA173_06535]			[locus_tag=RF_0819]									[locus_tag=MCI_06590]
										[locus_tag=RBE_1086]		[locus_tag=RBE_0660]			[locus_tag=BA173_06545]			[locus_tag=RF_0820]									[locus_tag=MCI_06775]
										[locus_tag=RBE_1089]		[locus_tag=RBE_0670]			[locus_tag=BA173_06560]			[locus_tag=RF_0829]									[locus_tag=MCI_06785]
										[locus_tag=RBE_1108]		[locus_tag=RBE_0672]			[locus_tag=BA173_06565A]			[locus_tag=RF_0838]									[locus_tag=MCI_06870]
										[locus_tag=RBE_1110]		[locus_tag=RBE_0677]			[locus_tag=BA173_06565B]			[locus_tag=RF_0842]									[locus_tag=MCI_06915]
										[locus_tag=RBE_1116]		[locus_tag=RBE_0684]			[locus_tag=BA173_06650]			[locus_tag=RF_0850]									[locus_tag=MCI_07035]
										[locus_tag=RBE_1186]		[locus_tag=RBE_0692]			[locus_tag=BA173_06660]			[locus_tag=RF_0857]
										[locus_tag=RBE_1194]		[locus_tag=RBE_0718]			[locus_tag=BA173_06700]			[locus_tag=RF_0870]
										[locus_tag=RBE_1198]		[locus_tag=RBE_0726]			[locus_tag=BA173_07035A]			[locus_tag=RF_0878]
										[locus_tag=RBE_1215]		[locus_tag=RBE_0754]			[locus_tag=BA173_07035B]			[locus_tag=RF_0888]
										[locus_tag=RBE_1219]		[locus_tag=RBE_0755]						[locus_tag=RF_0892]
										[locus_tag=RBE_1220]		[locus_tag=RBE_0758]						[locus_tag=RF_0897]
										[locus_tag=RBE_1222]		[locus_tag=RBE_0767]						[locus_tag=RF_0914]
										[locus_tag=RBE_1284]		[locus_tag=RBE_0769]						[locus_tag=RF_0917]
										[locus_tag=RBE_1312]		[locus_tag=RBE_0776]						[locus_tag=RF_0918]
										[locus_tag=RBE_1323]		[locus_tag=RBE_0785]						[locus_tag=RF_0932]
										[locus_tag=RBE_1326]		[locus_tag=RBE_0791]						[locus_tag=RF_0934]
										[locus_tag=RBE_1332]		[locus_tag=RBE_0795]						[locus_tag=RF_0937]
										[locus_tag=RBE_1384]		[locus_tag=RBE_0796]						[locus_tag=RF_0940]
										[locus_tag=RBE_1412]		[locus_tag=RBE_0799]						[locus_tag=RF_0969]
												[locus_tag=RBE_0813]						[locus_tag=RF_0973]
												[locus_tag=RBE_0814]						[locus_tag=RF_0978]
												[locus_tag=RBE_0832]						[locus_tag=RF_0984]
												[locus_tag=RBE_0838]						[locus_tag=RF_0991]
												[locus_tag=RBE_0842]						[locus_tag=RF_1017]
												[locus_tag=RBE_0858]						[locus_tag=RF_1029]
												[locus_tag=RBE_0859]						[locus_tag=RF_1041]
												[locus_tag=RBE_0875]						[locus_tag=RF_1042]
												[locus_tag=RBE_0877]						[locus_tag=RF_1052]
												[locus_tag=RBE_0880]						[locus_tag=RF_1070]
												[locus_tag=RBE_0882]						[locus_tag=RF_1074]
												[locus_tag=RBE_0896]						[locus_tag=RF_1078]
												[locus_tag=RBE_0910]						[locus_tag=RF_1080]
												[locus_tag=RBE_0913]						[locus_tag=RF_1081]
												[locus_tag=RBE_0923]						[locus_tag=RF_1082]
												[locus_tag=RBE_0924]						[locus_tag=RF_1114]
												[locus_tag=RBE_0927]						[locus_tag=RF_1117]
												[locus_tag=RBE_0936]						[locus_tag=RF_1122]
												[locus_tag=RBE_0944]						[locus_tag=RF_1141]
												[locus_tag=RBE_0950]						[locus_tag=RF_1192]
												[locus_tag=RBE_0951]						[locus_tag=RF_1193]
												[locus_tag=RBE_0955]						[locus_tag=RF_1201]
												[locus_tag=RBE_0975]						[locus_tag=RF_1215]
												[locus_tag=RBE_0984]						[locus_tag=RF_1226]
												[locus_tag=RBE_0986]						[locus_tag=RF_1240]
												[locus_tag=RBE_1028]						[locus_tag=RF_1243]
												[locus_tag=RBE_1031]						[locus_tag=RF_1273]
												[locus_tag=RBE_1032]						[locus_tag=RF_1274]
												[locus_tag=RBE_1035]						[locus_tag=RF_1280]
												[locus_tag=RBE_1066]						[locus_tag=RF_1281]
												[locus_tag=RBE_1068]						[locus_tag=RF_1287]
												[locus_tag=RBE_1087]						[locus_tag=RF_1288]
												[locus_tag=RBE_1106]						[locus_tag=RF_1339]
												[locus_tag=RBE_1111]						[locus_tag=RF_1340]
												[locus_tag=RBE_1124]						[locus_tag=RF_1342]
												[locus_tag=RBE_1127]						[locus_tag=RF_1351]
												[locus_tag=RBE_1144]						[locus_tag=RF_1352]
												[locus_tag=RBE_1146]						[locus_tag=RF_1354]
												[locus_tag=RBE_1192]						[locus_tag=RF_1355]
												[locus_tag=RBE_1197]						[locus_tag=RF_1375]
												[locus_tag=RBE_1206]						[locus_tag=RF_1379]
												[locus_tag=RBE_1213]						[locus_tag=RF_1397]
												[locus_tag=RBE_1214]
												[locus_tag=RBE_1216]
												[locus_tag=RBE_1221]
												[locus_tag=RBE_1229]
												[locus_tag=RBE_1253]
												[locus_tag=RBE_1259]
												[locus_tag=RBE_1269]
												[locus_tag=RBE_1280]
												[locus_tag=RBE_1303]
												[locus_tag=RBE_1322]
												[locus_tag=RBE_1327]
												[locus_tag=RBE_1357]
												[locus_tag=RBE_1365]
												[locus_tag=RBE_1366]
												[locus_tag=RBE_1369]
												[locus_tag=RBE_1371]
												[locus_tag=RBE_1373]
												[locus_tag=RBE_1382]
												[locus_tag=RBE_1388]
												[locus_tag=RBE_1389]
												[locus_tag=RBE_1399]
												[locus_tag=RBE_1414]
												[locus_tag=RBE_1415]
*Effector predictions for R. sp. MEAM1 are based on the modified protein sequences in File S1 as well as all non-pseudogene protein sequences in the genome
