# Supplementary material for: Analysis of the Type 4 Effectome across the Genus Rickettsia
Source: Int J Mol Sci. 2022 Dec 8;23(24):15513. doi: 10.3390/ijms232415513 (PMC9779031; doi:10.3390/ijms232415513)
Supplement: Supplementary file 1 [file ijms-23-15513-s001.zip › Table S2.xlsx]

## Sheet: S4TE Predictions
S4TE Predictions of Three Species of Rickettsia
Name	R. bellii RML369-C				R. montanensis str. OSU 85-930				R. typhi str. Wilmington
Total	219				112				92
	Homologue Tag	Effector Tag	Locus Tag	S4TE Score	Homologue Tag	Effector Tag	Locus Tag	S4TE Score	Homologue Tag	Effector Tag	Locus Tag	S4TE Score
	RHS_2351	RT4EHS_459	RBE_0997	242	RHS_1833	RT4EHS_047	MCI_00520	178	RHS_0506	Not Predicted†	RT0362	260
	RHS_2135	RT4EHS_028	RBE_0319	237	RHS_1046	Not Predicted†	MCI_02860	144	RHS_1833	Not Predicted	RT0522	189
	RHS_2101	RT4EHS_541	RBE_0220	231	RHS_0052	RT4EHS_605*	MCI_04265	144	RHS_0013	Not Predicted	RT0094	167
	RHS_0506	RT4EHS_047	RBE_0868	207	RHS_0308	Not Predicted	MCI_05750	143	RHS_0735	Not Predicted	RT0541	163
	RHS_2335	RT4EHS_453	RBE_0921	207	RHS_0243	Not Predicted	MCI_05400	142	RHS_0105	RT4EHS_608*	RT0061	151
	RHS_1833	RT4EHS_523	RBE_1194	189	RHS_0633	Not Predicted	MCI_00340	140	RHS_1166	Not Predicted	RT0830	145
	RHS_2090	RT4EHS_469	RBE_0168	173	RHS_2197	RT4EHS_092	MCI_00705	140	RHS_3024	Not Predicted	RT0015	144
	RHS_2292	RT4EHS_163	RBE_0752	170	RHS_0735	Not Predicted	MCI_01320	139	RHS_0243	Not Predicted	RT0175	142
	RHS_2133	RT4EHS_516	RBE_0317	159	RHS_0013	Not Predicted	MCI_04465	138	RHS_2561	Not Predicted	RT0438	136
	RHS_1406	< 300bp	RBE_0939	154	RHS_1406	RT4EHS_163	MCI_06845	136	RHS_0755	Not Predicted	RT0442	131
	RHS_2269	RT4EHS_263	RBE_0662	152	RHS_0238	Not Predicted	MCI_05375	130	RHS_0325	Not Predicted	RT0235	127
	RHS_2277	RT4EHS_256	RBE_0678	151	RHS_0325	Not Predicted	MCI_05830	127	RHS_1046	RT4EHS_018	RT0719	126
	RHS_2142	Not Predicted†	RBE_0347	149	RHS_0404	Not Predicted	MCI_06185	125	RHS_1987	Not Predicted	RT0502	122
	RHS_1774	RT4EHS_470	RBE_0554	148	RHS_0755	Not Predicted	MCI_00910	123	RHS_2731	Not Predicted	RT0269	122
	RHS_1184	RT4EHS_505	RBE_0071	148	RHS_2182	RT4EHS_614*	MCI_00765	123	RHS_0041	Not Predicted	RT0776	120
	RHS_2134	Not Predicted	RBE_0318	145	RHS_0813	Not Predicted	MCI_01600	122	RHS_0782	Not Predicted	RT0546	119
	RHS_2246	Not Predicted	RBE_0588	145	RHS_1621	RT4EHS_119	MCI_02665	122	RHS_0193	Not Predicted	RT0129	114
	RHS_1166	Not Predicted	RBE_1363	145	RHS_0733	Not Predicted	MCI_01310	121	RHS_0238	RT4EHS_039	RT0171	114
	RHS_0238	RT4EHS_092	RBE_1099	144	RHS_1166	Not Predicted	MCI_03800	121	RHS_0622	Not Predicted	RT0437	114
	RHS_2428	RT4EHS_271	RBE_1411	144	RHS_0005	Not Predicted	MCI_04175	120	RHS_0696	RT4EHS_606*	RT0458	114
	RHS_2197	Not Predicted	RBE_0439	140	RHS_0041	Not Predicted	MCI_03350	120	RHS_0938	RT4EHS_043	RT0668	114
	RHS_2199	RT4EHS_424	RBE_0441	138	RHS_0837	RT4EHS_109	MCI_01750	120	RHS_0116	Not Predicted	RT0052	111
	RHS_0193	RT4EHS_452	RBE_1153	138	RHS_0117	RT4EHS_610*	MCI_04765	120	RHS_0648	Not Predicted	RT0485	111
	RHS_1982	Not Predicted	RBE_0634	137	RHS_0782	Not Predicted	MCI_01420	119	RHS_0633	Not Predicted	RT0498	111
	RHS_2077	Not Predicted	RBE_0125	135	RHS_1662	Not Predicted	MCI_03175	116	RHS_0194	Not Predicted	RT0130	109
	RHS_0795	Not Predicted	RBE_1223	134	RHS_0298	Not Predicted	MCI_05680	116	RHS_1192	Not Predicted	RT0847	108
	RHS_0586	RT4EHS_008	RBE_1233	134	RHS_1005	Not Predicted	MCI_03115	114	RHS_0244	Not Predicted	RT0176	105
	RHS_0572	RT4EHS_573	RBE_0311	133	RHS_0193	Not Predicted	MCI_05110	114	RHS_0962	Not Predicted	RT0682	105
	RHS_0200	Not Predicted	RBE_0570	133	RHS_0696	RT4EHS_039	MCI_01070	114	RHS_0215	Not Predicted	RT0150	104
	RHS_2403	RT4EHS_039	RBE_1322	133	RHS_0997	Not Predicted	MCI_02770	113	RHS_0891	Not Predicted	RT0621	104
	RHS_1192	RT4EHS_553	RBE_0056	132	RHS_0620	RT4EHS_035	MCI_00250	111	RHS_0541	Not Predicted	RT0388	103
	RHS_0696	RT4EHS_487	RBE_0787	132	RHS_0648	RT4EHS_043	MCI_00430	111	RHS_1004	Not Predicted	RT0745	103
	RHS_2359	RT4EHS_388	RBE_1035	132	RHS_1663	RT4EHS_125	MCI_03180	111	RHS_0790	RT4EHS_032	RT0550	102
	RHS_2207	Not Predicted	RBE_0460	130	RHS_0239	Not Predicted	MCI_05380	110	RHS_1184	RT4EHS_045	RT0845	102
	RHS_1842	Not Predicted	RBE_0753	130	RHS_0244	Not Predicted	MCI_05405	110	RHS_0557	RT4EHS_014	RT0399	102
	RHS_0755	Not Predicted	RBE_0568	128	RHS_0200	RT4EHS_008	MCI_05145	109	RHS_0635	Not Predicted	RT0496	101
	RHS_1004	Not Predicted	RBE_0037	127	RHS_1192	Not Predicted	MCI_03915	108	RHS_0310	Not Predicted	RT0222	101
	RHS_0325	Not Predicted	RBE_0967	127	RHS_0726	RT4EHS_102	MCI_01270	108	RHS_1151	< 50% Predicted	RT0821	98
	RHS_0633	RT4EHS_614*	RBE_0733	126	RHS_0635	RT4EHS_045	MCI_00355	107	RHS_0153	Not Predicted	RT0028	98
	RHS_0938	RT4EHS_577	RBE_0209	125	RHS_0443	Not Predicted	MCI_06445	106	RHS_0224	RT4EHS_048	RT0159	98
	RHS_2182	Not Predicted	RBE_0421	123	RHS_0891	Not Predicted	MCI_02080	104	RHS_0304	Not Predicted	RT0216	95
	RHS_2413	Not Predicted	RBE_1371	123	RHS_0962	Not Predicted	MCI_02525	103	RHS_0718	Not Predicted	RT0527	93
	RHS_1929	RT4EHS_230	RBE_0424	122	RHS_1004	Not Predicted	MCI_03120	103	RHS_0813	Not Predicted	RT0564	93
	RHS_0804	RT4EHS_520	RBE_0614	122	RHS_1184	Not Predicted	MCI_03905	103	RHS_0118	Not Predicted	RT0051	93
	RHS_1165	Not Predicted	RBE_0629	122	RHS_0849	RT4EHS_051	MCI_01810	103	RHS_0090	RT4EHS_052	RT0072	93
	RHS_2279	Not Predicted	RBE_0683	122	RHS_1104	RT4EHS_124	MCI_03025	103	RHS_0444	< 300bp	RT0317	93
	RHS_0458	RT4EHS_569	RBE_0706	122	RHS_0557	RT4EHS_032	MCI_07030	102	RHS_1572	Not Predicted	RT0600	92
	RHS_0153	Not Predicted	RBE_1261	122	RHS_0153	Not Predicted	MCI_04930	98	RHS_1377	Not Predicted	RT0623	92
	RHS_2397	Not Predicted	RBE_1268	122	RHS_0224	< 50% Predicted	MCI_05265	98	RHS_0924	RT4EHS_008	RT0657	92
	RHS_0298	RT4EHS_571	RBE_0535	121	RHS_0342	Not Predicted	MCI_05915	98	RHS_0119	Not Predicted	RT0050	92
	RHS_0239	RT4EHS_609*	RBE_1100	121	RHS_1151	Not Predicted	MCI_03715	98	RHS_0200	RT4EHS_020	RT0135	92
	RHS_2399	Not Predicted	RBE_1284	121	RHS_0718	RT4EHS_048	MCI_01220	98	RHS_0276	< 300bp	RT0193	92
	RHS_1861	Not Predicted	RBE_1280	120	RHS_2180	RT4EHS_093	MCI_00785	98	RHS_0422	Not Predicted	RT0301	92
	RHS_1005	Not Predicted	RBE_0038	119	RHS_2964	RT4EHS_161	MCI_06765	98	RHS_1221	Not Predicted	RT0872	90
	RHS_1662	Not Predicted	RBE_0113	116	RHS_0790	Not Predicted	MCI_01475	96	RHS_0845	RT4EHS_049	RT0589	89
	RHS_1046	RT4EHS_560	RBE_0358	116	RHS_1733	Not Predicted	MCI_04120	95	RHS_0307	Not Predicted	RT0219	87
	RHS_0622	RT4EHS_256	RBE_0797	116	RHS_2907	RT4EHS_132	MCI_03965	95	RHS_0792	RT4EHS_051	RT0552	87
	RHS_2381	< 50% Predicted	RBE_1206	116	RHS_1377	< 300bp	MCI_02095	92	RHS_0783	Not Predicted	RT0547	85
	RHS_1774	Not Predicted	RBE_0187	115	RHS_0281	< 300bp	MCI_05580	92	RHS_0849	Not Predicted	RT0590	85
	RHS_0224	Not Predicted	RBE_1141	115	RHS_2012	< 300bp	MCI_05845	92	RHS_1089	Not Predicted	RT0771	85
	RHS_0013	RT4EHS_256	RBE_1372	114	RHS_0804	Not Predicted	MCI_01545	92	RHS_0005	RT4EHS_027	RT0005	85
	RHS_2424	RT4EHS_552	RBE_1398	114	RHS_0963	Not Predicted	MCI_02555	92	RHS_0713	Not Predicted	RT0474	85
	RHS_1774	Not Predicted	RBE_0791	113	RHS_1128	Not Predicted	MCI_03570	92	RHS_0495	Not Predicted	RT0352	84
	RHS_2358	RT4EHS_507	RBE_1032	113	RHS_0119	Not Predicted	MCI_04775	92	RHS_1110	RT4EHS_035	RT0790	82
	RHS_0243	RT4EHS_514	RBE_1114	113	RHS_0276	Not Predicted	MCI_05520	92	RHS_0099	Not Predicted	RT0196	82
	RHS_2252	RT4EHS_109	RBE_0615	111	RHS_0586	Not Predicted	MCI_00120	91	RHS_0620	Not Predicted	RT0435	82
	RHS_2262	RT4EHS_392	RBE_0643	111	RHS_0938	Not Predicted	MCI_02330	90	RHS_0172	Not Predicted	RT0111	81
	RHS_0837	Not Predicted	RBE_0855	111	RHS_0304	Not Predicted	MCI_05730	90	RHS_0443	< 50% Predicted	RT0316	80
	RHS_1855	Not Predicted	RBE_0297	111	RHS_0845	Not Predicted	MCI_01785	89	RHS_0572	Not Predicted	RT0407	80
	RHS_2173	RT4EHS_513	RBE_0406	110	RHS_2819	Not Predicted	MCI_00295	88	RHS_1090	RT4EHS_031	RT0773	80
	RHS_0244	< 300bp	RBE_1113	110	RHS_0572	Not Predicted	MCI_00035	87	RHS_0885	Not Predicted	RT0700	79
	RHS_2260	Not Predicted	RBE_0635	109	RHS_0679	Not Predicted	MCI_00645	87	RHS_0542	Not Predicted	RT0389	79
	RHS_0627	RT4EHS_238	RBE_0620	108	RHS_1112	Not Predicted	MCI_03450	84	RHS_0274	Not Predicted	RT0191	77
	RHS_1924	RT4EHS_486	RBE_0106	107	RHS_0365	Not Predicted	MCI_06035	83	RHS_2660	Not Predicted	RT0165	76
	RHS_2061	RT4EHS_567	RBE_0030	106	RHS_0871	Not Predicted	MCI_01935	82	RHS_0871	< 300bp	RT0606	76
	RHS_2202	Not Predicted	RBE_0448	106	RHS_1164	Not Predicted	MCI_03790	82	RHS_0680	Not Predicted	RT0513	74
	RHS_2394	< 50% Predicted	RBE_1253	105	RHS_0175	Not Predicted	MCI_05035	82	RHS_1006	Not Predicted	RT0742	74
	RHS_0891	< 300bp	RBE_0605	104	RHS_0792	RT4EHS_049	MCI_01485	82	RHS_1195	Not Predicted	RT0850	74
	RHS_1865	RT4EHS_032	RBE_0215	103	RHS_0172	Not Predicted	MCI_05025	81	RHS_1299	Not Predicted	RT0161	74
	RHS_1937	Not Predicted	RBE_1395	103	RHS_0444	Not Predicted	MCI_06450	81	RHS_1968	Not Predicted	RT0195	74
	RHS_0557	RT4EHS_460	RBE_0877	102	RHS_0459	< 50% Predicted	MCI_06525	81	RHS_0369	Not Predicted	RT0272	74
	RHS_0658	Not Predicted	RBE_1205	102	RHS_0364	Not Predicted	MCI_00635	81	RHS_0434	Not Predicted	RT0311	74
	RHS_2102	Not Predicted	RBE_0221	102	RHS_1760	Not Predicted	MCI_00735	81	RHS_0691	Not Predicted	RT0463	74
	RHS_0541	Not Predicted	RBE_0579	101	RHS_0422	RT4EHS_020	MCI_06315	81	RHS_0850	Not Predicted	RT0591	73
	RHS_0735	RT4EHS_027	RBE_0611	100	RHS_0882	Not Predicted	MCI_02010	80	RHS_1113	Not Predicted	RT0793	73
	RHS_0099	Not Predicted	RBE_0794	100	RHS_1090	< 50% Predicted	MCI_03335	80	RHS_1150	Not Predicted	RT0820	73
	RHS_0495	RT4EHS_049	RBE_1000	100	RHS_0434	Not Predicted	MCI_06400	79	RHS_0102	Not Predicted	RT0064	73
	RHS_2426	Not Predicted	RBE_1400	100	RHS_0530	Not Predicted	MCI_06895	79	RHS_1380	Not Predicted	RT0331	73
	RHS_0792	RT4EHS_093	RBE_1221	99	RHS_0541	Not Predicted	MCI_06945	79	RHS_0658	Not Predicted	RT0478	73
	RHS_2147	Not Predicted	RBE_0355	98	RHS_2882	< 300bp	MCI_02700	77	RHS_0645	Not Predicted	RT0489	72
	RHS_2180	RT4EHS_433	RBE_0418	98	RHS_0274	Not Predicted	MCI_05510	77	RHS_0239	< 300bp	RT0172	72
	RHS_2184	RT4EHS_429	RBE_0425	98	RHS_0310	RT4EHS_014	MCI_05760	77	RHS_0404	< 300bp	RT0289	72
	RHS_2026	Not Predicted	RBE_0658	98	RHS_2898	RT4EHS_128	MCI_03460	77
	RHS_2011	RT4EHS_048	RBE_0684	98	RHS_2198	Not Predicted	MCI_00700	76
	RHS_0444	RT4EHS_129	RBE_0712	98	RHS_0703	Not Predicted	MCI_01125	76
	RHS_0718	Not Predicted	RBE_0919	98	RHS_0097	RT4EHS_003	MCI_04680	75
	RHS_1706	Not Predicted	RBE_0924	98	RHS_2905	< 300bp	MCI_03830	74
	RHS_1151	Not Predicted	RBE_1424	98	RHS_1232	Not Predicted	MCI_04150	74
	RHS_0586	Not Predicted	RBE_0471	97	RHS_0090	Not Predicted	MCI_04635	74
	RHS_2060	Not Predicted	RBE_0283	96	RHS_0118	Not Predicted	MCI_04770	74
	RHS_0790	Not Predicted	RBE_0312	96	RHS_0120	Not Predicted	MCI_04780	74
	RHS_2060	Not Predicted	RBE_0340	96	RHS_1299	Not Predicted	MCI_05275	74
	RHS_2060	Not Predicted	RBE_0473	96	RHS_0369	Not Predicted	MCI_06085	74
	RHS_2060	RT4EHS_498	RBE_0548	96	RHS_0680	Not Predicted	MCI_00650	74
	RHS_1232	RT4EHS_506	RBE_1429	96	RHS_0854	Not Predicted	MCI_01845	74
	RHS_2238	RT4EHS_536	RBE_0555	95	RHS_1089	Not Predicted	MCI_03330	74
	RHS_2247	Not Predicted	RBE_0589	95	RHS_1131	Not Predicted	MCI_03585	74
	RHS_2328	Not Predicted	RBE_0895	95	RHS_0658	Not Predicted	MCI_00490	73
	RHS_0306	RT4EHS_576	RBE_0231	95	RHS_1705	Not Predicted	MCI_03765	73
	RHS_2060	RT4EHS_366	RBE_1069	94	RHS_0209	Not Predicted	MCI_05190	73
	RHS_2412	Not Predicted	RBE_1369	94	RHS_0645	Not Predicted	MCI_00410	72
	RHS_2342	Not Predicted	RBE_0975	93	RHS_1083	Not Predicted	MCI_03295	72
	RHS_0933	Not Predicted	RBE_1076	93
	RHS_2430	RT4EHS_249	RBE_1419	93
	RHS_2083	< 300bp	RBE_0149	93
	RHS_2078	Not Predicted	RBE_0135	92
	RHS_0954	Not Predicted	RBE_0243	92
	RHS_2169	< 300bp	RBE_0402	92
	RHS_0963	Not Predicted	RBE_0502	92
	RHS_0281	RT4EHS_333	RBE_0559	92
	RHS_0733	RT4EHS_545	RBE_0613	92
	RHS_2008	Not Predicted	RBE_0902	92
	RHS_2347	Not Predicted	RBE_0985	92
	RHS_0276	Not Predicted	RBE_1094	92
	RHS_0119	Not Predicted	RBE_1282	92
	RHS_0842	Not Predicted	RBE_0851	91
	RHS_0194	Not Predicted	RBE_1152	91
	RHS_0005	Not Predicted	RBE_0005	91
	RHS_0304	< 300bp	RBE_0234	90
	RHS_0845	RT4EHS_451	RBE_0848	89
	RHS_2206	RT4EHS_227	RBE_0459	88
	RHS_2074	RT4EHS_119	RBE_0109	87
	RHS_1065	RT4EHS_261	RBE_0112	87
	RHS_1621	RT4EHS_281	RBE_0198	87
	RHS_2110	RT4EHS_043	RBE_0251	87
	RHS_2235	RT4EHS_539	RBE_0545	87
	RHS_0648	Not Predicted	RBE_0769	87
	RHS_2332	< 300bp	RBE_0910	87
	RHS_0186	Not Predicted	RBE_1160	87
	RHS_0213	Not Predicted	RBE_1123	86
	RHS_1174	RT4EHS_002	RBE_1243	85
	RHS_0095	Not Predicted	RBE_1301	85
	RHS_0126	RT4EHS_477	RBE_1332	85
	RHS_0347	RT4EHS_376	RBE_0259	85
	RHS_2150	RT4EHS_491	RBE_0361	85
	RHS_1792	Not Predicted	RBE_0466	84
	RHS_2215	Not Predicted	RBE_0476	84
	RHS_0782	Not Predicted	RBE_0661	84
	RHS_0997	Not Predicted	RBE_0193	84
	RHS_1253	Not Predicted	RBE_0032	83
	RHS_0241	Not Predicted	RBE_1102	83
	RHS_0215	RT4EHS_490	RBE_1117	83
	RHS_0404	< 50% Predicted	RBE_0388	82
	RHS_2213	Not Predicted	RBE_0472	82
	RHS_0459	RT4EHS_430	RBE_0704	82
	RHS_1990	Not Predicted	RBE_0918	82
	RHS_2018	Not Predicted	RBE_0950	82
	RHS_0818	Not Predicted	RBE_0995	82
	RHS_0175	Not Predicted	RBE_1170	82
	RHS_2409	Not Predicted	RBE_1364	82
	RHS_2063	< 50% Predicted	RBE_0036	82
	RHS_1088	Not Predicted	RBE_0079	82
	RHS_1050	Not Predicted	RBE_0364	82
	RHS_1760	Not Predicted	RBE_0434	81
	RHS_0172	RT4EHS_020	RBE_1172	81
	RHS_1134	Not Predicted	RBE_0171	81
	RHS_0422	Not Predicted	RBE_0267	81
	RHS_0364	Not Predicted	RBE_0298	81
	RHS_2060	Not Predicted	RBE_0023	80
	RHS_2060	Not Predicted	RBE_0155	80
	RHS_2060	Not Predicted	RBE_0203	80
	RHS_2060	Not Predicted	RBE_0232	80
	RHS_2060	RT4EHS_074	RBE_0253	80
	RHS_2060	< 300bp	RBE_0271	80
	RHS_2033	Not Predicted	RBE_0586	80
	RHS_2272	Not Predicted	RBE_0668	80
	RHS_2060	Not Predicted	RBE_0686	80
	RHS_2060	Not Predicted	RBE_0834	80
	RHS_2060	Not Predicted	RBE_0900	80
	RHS_2060	Not Predicted	RBE_0907	80
	RHS_2060	Not Predicted	RBE_0917	80
	RHS_2060	RT4EHS_256	RBE_0959	80
	RHS_2060	Not Predicted	RBE_1009	80
	RHS_1774	Not Predicted	RBE_1124	80
	RHS_0230	Not Predicted	RBE_1147	80
	RHS_2060	Not Predicted	RBE_1209	80
	RHS_2060	Not Predicted	RBE_1226	80
	RHS_2060	Not Predicted	RBE_1242	80
	RHS_2060	Not Predicted	RBE_1249	80
	RHS_2060	RT4EHS_519	RBE_1267	80
	RHS_2060	Not Predicted	RBE_1274	80
	RHS_2276	Not Predicted	RBE_0677	78
	RHS_0319	RT4EHS_256	RBE_0973	78
	RHS_0120	RT4EHS_014	RBE_1283	78
	RHS_1774	Not Predicted	RBE_1125	77
	RHS_0310	RT4EHS_013	RBE_0227	77
	RHS_0411	RT4EHS_475	RBE_0268	77
	RHS_0305	Not Predicted	RBE_0233	76
	RHS_2141	Not Predicted	RBE_0345	76
	RHS_1048	Not Predicted	RBE_0362	76
	RHS_0962	RT4EHS_003	RBE_0509	76
	RHS_0503	Not Predicted	RBE_0871	76
	RHS_0097	Not Predicted	RBE_1303	75
	RHS_0949	RT4EHS_437	RBE_0248	74
	RHS_2060	Not Predicted	RBE_0328	74
	RHS_2036	Not Predicted	RBE_0576	74
	RHS_0569	Not Predicted	RBE_0655	74
	RHS_0854	RT4EHS_146	RBE_0861	74
	RHS_0924	RT4EHS_279	RBE_1067	74
	RHS_1970	Not Predicted	RBE_1088	74
	RHS_1768	Not Predicted	RBE_0601	73
	RHS_0579	Not Predicted	RBE_0741	73
	RHS_0703	Not Predicted	RBE_0916	73
	RHS_1117	Not Predicted	RBE_0111	73
	RHS_0987	RT4EHS_090	RBE_0182	73
	RHS_0948	Not Predicted	RBE_0249	73
	RHS_2127	Not Predicted	RBE_0305	73
	RHS_0645	< 300bp	RBE_0773	72
	RHS_2060	< 300bp	RBE_1328	72
	†Not Predicted by OPT4e
				Effector Tags with "*" were removed from the final EHS list based on domain prediction
