# Supplementary material for: Analysis of the Type 4 Effectome across the Genus Rickettsia
Source: Int J Mol Sci. 2022 Dec 8;23(24):15513. doi: 10.3390/ijms232415513 (PMC9779031; doi:10.3390/ijms232415513)
Supplement: Supplementary file 1 [file ijms-23-15513-s001.zip › Table S3.xlsx]

## Sheet: HS Tables
Complete List of Homologue Sets in Rickettsia
Homologue sets Larger than or Equal to 300bp
Homologue Tag	Effector Tag	Gene Names	R. bellii RML369-C	R. sp. MEAM1 (Bemisia tabaci)	R. felis str. URRWXCal2	R. akari str. Hartford	R. rickettsii str. Sheila Smith	R. montanensis str. OSU 85-930	R. prowazekii str. Breinl	R. typhi str. Wilmington	R. bellii str. An04 Plasmid	R. felis str. URRWXCal2 Plasmid	R. felis str. URRWXCal2 Plasmid Δ	% Predicted	Species Count
RHS_0849	RT4EHS_051	Pat1	[locus_tag=RBE_0843]_395	[locus_tag=BA173_01750]_511 [locus_tag=BA173_01785]_511 [locus_tag=BA173_01810]_511	[locus_tag=RF_0360]_h_549	[locus_tag=A1C_04710]_h_502	[locus_tag=A1G_05085]_l_490	[locus_tag=MCI_01810]_l_490	[locus_tag=H375_120]_l_494	[locus_tag=RT0590]_498	[locus_tag=A3306_07430]_351	[locus_tag=RF_p11]_h_536	[locus_tag=RF_pd11]_h_536	0.538462	11
RHS_0959	Not Predicted	tdk tmk tmk1	[locus_tag=RBE_0237]_206	[locus_tag=BA173_04635]_206	[locus_tag=RF_0234]_206	[locus_tag=A1C_05335]_203	[locus_tag=A1G_05815]_203	[locus_tag=MCI_02500]_203	[locus_tag=H375_8480]_203	[locus_tag=RT0679]_203		[locus_tag=RF_p13]_227	[locus_tag=RF_pd13]_227	0	10
RHS_0363	Not Predicted	hspC1 hspP1	[locus_tag=RBE_0837]_167		[locus_tag=RF_1005]_146	[locus_tag=A1C_01965]_163	[locus_tag=A1G_02070]_167	[locus_tag=MCI_06015]_167	[locus_tag=H375_3430]_163	[locus_tag=RT0264]_163	[locus_tag=A3306_07565]_175 [locus_tag=A3306_07570]_125	[locus_tag=RF_p52]_196	[locus_tag=RF_pd52]_196	0	10
RHS_0424	Not Predicted	spoT1 spoT2 spoT3 spoT5 spoT6 spoT7 spoT8 spoT9 spoT10 spoT15 spoT17 spoT18 spoT19 spoT20 spoT21 spoTa spoTb	[locus_tag=RBE_0417]_248 [locus_tag=RBE_0550]_234 [locus_tag=RBE_0552]_234 [locus_tag=RBE_0564]_253 [locus_tag=RBE_0593]_149 [locus_tag=RBE_0806]_213 [locus_tag=RBE_1034]_243	[locus_tag=BA173_00165]_243 [locus_tag=BA173_05575]_247 [locus_tag=BA173_07140]_240	[locus_tag=RF_0187]_172 [locus_tag=RF_0305]_140 [locus_tag=RF_0380]_167 [locus_tag=RF_0384]_235 [locus_tag=RF_0438]_243 [locus_tag=RF_0440]_238 [locus_tag=RF_0450]_233 [locus_tag=RF_0508]_239 [locus_tag=RF_0884]_223 [locus_tag=RF_0953]_229 [locus_tag=RF_0968]_204	[locus_tag=A1C_02330]_164	[locus_tag=A1G_02150]_165 [locus_tag=A1G_02420]_235 [locus_tag=A1G_04900]_109 [locus_tag=A1G_06100]_99	[locus_tag=MCI_00790]_248 [locus_tag=MCI_02020]_145 [locus_tag=MCI_02105]_97 [locus_tag=MCI_06320]_235	[locus_tag=H375_3010]_262 [locus_tag=H375_9070]_250	[locus_tag=RT0302]_235 [locus_tag=RT0615]_250	[locus_tag=A3306_07470]_197			0	9
RHS_0414	Not Predicted	Hypothetical	[locus_tag=RBE_0530]_l_332	[locus_tag=BA173_00260]_l_332	[locus_tag=RF_0495]_l_350	[locus_tag=A1C_02280]_325	[locus_tag=A1G_02330]_326	[locus_tag=MCI_06230]_326	[locus_tag=H375_3090]_321	[locus_tag=RT0295]_321				0.375	8
RHS_0498	Not Predicted	Hypothetical	[locus_tag=RBE_0875]_l_321	[locus_tag=BA173_05955]_305	[locus_tag=RF_0578]_265	[locus_tag=A1C_02730]_305	[locus_tag=A1G_02820]_305	[locus_tag=MCI_06715]_305	[locus_tag=H375_2440]_l_303	[locus_tag=RT0355]_l_307				0.375	8
RHS_1170	Not Predicted	Hypothetical	[locus_tag=RBE_1247]_262	[locus_tag=BA173_02065]_262	[locus_tag=RF_1340]_l_262	[locus_tag=A1C_06550]_329	[locus_tag=A1G_07180]_261	[locus_tag=MCI_03820]_261	[locus_tag=H375_6720]_l_258	[locus_tag=RT0833]_h_258				0.375	8
RHS_0459	Not Predicted	Hypothetical	[locus_tag=RBE_0704]_255	[locus_tag=BA173_00630]_253	[locus_tag=RF_0545]_l_255	[locus_tag=A1C_02525]_255	[locus_tag=A1G_02625]_264	[locus_tag=MCI_06525]_264	[locus_tag=H375_2680]_l_264	[locus_tag=RT0332]_258				0.25	8
RHS_0301	Not Predicted	Hypothetical	[locus_tag=RBE_0236]_132	[locus_tag=BA173_04630]_132	[locus_tag=RF_0983]_137	[locus_tag=A1C_01655]_135	[locus_tag=A1G_01725]_138	[locus_tag=MCI_05720]_137	[locus_tag=H375_3960]_l_105	[locus_tag=RT0214]_h_115				0.25	8
RHS_0436	Not Predicted	Hypothetical	[locus_tag=RBE_0810]_339	[locus_tag=BA173_01360]_339	[locus_tag=RF_0521]_339	[locus_tag=A1C_02390]_349	[locus_tag=A1G_02500]_h_339	[locus_tag=MCI_06410]_h_339	[locus_tag=H375_2910]_306	[locus_tag=RT0312]_343				0.25	8
RHS_0693	Not Predicted	Hypothetical	[locus_tag=RBE_0726]_l_244	[locus_tag=BA173_00930]_m_247	[locus_tag=RF_0831]_284	[locus_tag=A1C_03865]_224	[locus_tag=A1G_04055]_224	[locus_tag=MCI_01085]_224	[locus_tag=H375_1360]_269	[locus_tag=RT0461]_271				0.25	8
RHS_1090	Not Predicted	Hypothetical	[locus_tag=RBE_0081]_1158	[locus_tag=BA173_04200]_1156	[locus_tag=RF_1251]_1166	[locus_tag=A1C_06085]_1178	[locus_tag=A1G_06675]_1162	[locus_tag=MCI_03335]_1162	[locus_tag=H375_7370]_l_1169	[locus_tag=RT0773]_l_1169				0.25	8
RHS_1179	Not Predicted	Hypothetical	[locus_tag=RBE_0064]_l_209	[locus_tag=BA173_02440]_l_209	[locus_tag=RF_1348]_209	[locus_tag=A1C_06595]_209	[locus_tag=A1G_07230]_209	[locus_tag=MCI_03880]_209	[locus_tag=H375_6660]_209	[locus_tag=RT0840]_209				0.25	8
RHS_0224	Not Predicted	Hypothetical	[locus_tag=RBE_1141]_234	[locus_tag=BA173_04955]_237	[locus_tag=RF_1111]_240	[locus_tag=A1C_01170]_h_254	[locus_tag=A1G_01190]_244	[locus_tag=MCI_05265]_243	[locus_tag=H375_4590]_236	[locus_tag=RT0159]_240				0.125	8
RHS_1050	Not Predicted	Hypothetical	[locus_tag=RBE_0364]_270	[locus_tag=BA173_04340]_270	[locus_tag=RF_0178]_270	[locus_tag=A1C_05870]_270	[locus_tag=A1G_06155]_270	[locus_tag=MCI_02840]_270	[locus_tag=H375_7940]_l_270	[locus_tag=RT0716]_274				0.125	8
RHS_1193	Not Predicted	dnaG	[locus_tag=RBE_0055]_599	[locus_tag=BA173_02405]_599	[locus_tag=RF_1358]_595	[locus_tag=A1C_06670]_h_595	[locus_tag=A1G_07275]_595	[locus_tag=MCI_03920]_595	[locus_tag=H375_6560]_593	[locus_tag=RT0848]_593				0.125	8
RHS_0272	Not Predicted	fdxB	[locus_tag=RBE_0514]_111	[locus_tag=BA173_00330]_111	[locus_tag=RF_1064]_112	[locus_tag=A1C_01470]_112	[locus_tag=A1G_01495]_112	[locus_tag=MCI_05500]_112	[locus_tag=H375_4200]_112	[locus_tag=RT0189]_h_117				0.125	8
RHS_0270	Not Predicted	imp	[locus_tag=RBE_0516]_323	[locus_tag=BA173_00320]_318	[locus_tag=RF_1066]_324	[locus_tag=A1C_01460]_313	[locus_tag=A1G_01485]_313	[locus_tag=MCI_05490]_313	[locus_tag=H375_4220]_l_313	[locus_tag=RT0187]_313				0.125	8
RHS_0844	Not Predicted	pspE	[locus_tag=RBE_0849]_89	[locus_tag=BA173_01975]_89	[locus_tag=RF_0365]_123	[locus_tag=A1C_04685]_123	[locus_tag=A1G_05050]_140	[locus_tag=MCI_01780]_123	[locus_tag=H375_140]_110	[locus_tag=RT0588]_h_89				0.125	8
RHS_0322	Not Predicted	Hypothetical	[locus_tag=RBE_0970]_107	[locus_tag=BA173_06300]_107	[locus_tag=RF_1047]_105	[locus_tag=A1C_01760]_l_107	[locus_tag=A1G_01855]_107	[locus_tag=MCI_05815]_107	[locus_tag=H375_3770]_107	[locus_tag=RT0232]_107				0.125	8
RHS_0358	Not Predicted	Hypothetical	[locus_tag=RBE_0827]_147	[locus_tag=BA173_00790]_147	[locus_tag=RF_1011]_152	[locus_tag=A1C_01940]_152	[locus_tag=A1G_02040]_151	[locus_tag=MCI_05985]_152	[locus_tag=H375_3470]_h_152	[locus_tag=RT0260]_152				0.125	8
RHS_0544	Not Predicted	Hypothetical	[locus_tag=RBE_0584]_832	[locus_tag=BA173_06660]_l_868	[locus_tag=RF_0624]_856	[locus_tag=A1C_03000]_888	[locus_tag=A1G_03115]_838	[locus_tag=MCI_06965]_838	[locus_tag=H375_2060]_870	[locus_tag=RT0391]_864				0.125	8
RHS_0642	Not Predicted	Hypothetical	[locus_tag=RBE_0776]_l_151	[locus_tag=BA173_01040]_151	[locus_tag=RF_0718]_145	[locus_tag=A1C_03545]_125	[locus_tag=A1G_03750]_138	[locus_tag=MCI_00395]_169	[locus_tag=H375_1060]_145	[locus_tag=RT0492]_143				0.125	8
RHS_0746	Not Predicted	Hypothetical	[locus_tag=RBE_0893]_173	[locus_tag=BA173_05860]_173	[locus_tag=RF_0808]_144	[locus_tag=A1C_04130]_h_114	[locus_tag=A1G_04335]_173	[locus_tag=MCI_00975]_173	[locus_tag=H375_1480]_172	[locus_tag=RT0448]_173				0.125	8
RHS_1156	Not Predicted	Hypothetical	[locus_tag=RBE_0160]_275	[locus_tag=BA173_04120]_275	[locus_tag=RF_1326]_276	[locus_tag=A1C_06475]_275	[locus_tag=A1G_07125]_276	[locus_tag=MCI_03760]_276	[locus_tag=H375_6820]_273	[locus_tag=RT0825]_l_272				0.125	8
RHS_0425	Not Predicted	proP proP2 proP8 proP9_2 proP10	[locus_tag=RBE_0538]_341 [locus_tag=RBE_0549]_436 [locus_tag=RBE_0553]_436 [locus_tag=RBE_0565]_l_232 [locus_tag=RBE_0566]_211 [locus_tag=RBE_0664]_265 [locus_tag=RBE_0805]_435 [locus_tag=RBE_1033]_397	[locus_tag=BA173_00170]_409 [locus_tag=BA173_00210]_243 [locus_tag=BA173_06755]_246	[locus_tag=RF_0186]_436 [locus_tag=RF_0391]_397 [locus_tag=RF_0397]_276 [locus_tag=RF_0439]_435 [locus_tag=RF_0441]_435 [locus_tag=RF_0452]_240 [locus_tag=RF_0509]_438 [locus_tag=RF_0885]_451 [locus_tag=RF_0954]_280 [locus_tag=RF_0955]_154 [locus_tag=RF_1327]_307	[locus_tag=A1C_02335]_457 [locus_tag=A1C_04970]_106 [locus_tag=A1C_06480]_185	[locus_tag=A1G_02155]_139 [locus_tag=A1G_02425]_438	[locus_tag=MCI_01655]_154 [locus_tag=MCI_02090]_284 [locus_tag=MCI_02100]_145 [locus_tag=MCI_06325]_438	[locus_tag=H375_3000]_438	[locus_tag=RT0303]_438				0.030303	8
RHS_1184	Not Predicted	alaS	[locus_tag=RBE_0071]_877	[locus_tag=BA173_02570]_877	[locus_tag=RF_1353]_878	[locus_tag=A1C_06625]_878	[locus_tag=A1G_07260]_877	[locus_tag=MCI_03905]_878	[locus_tag=H375_6610]_877	[locus_tag=RT0845]_877				0	8
RHS_0013	Not Predicted	clpB	[locus_tag=RBE_1372]_858	[locus_tag=BA173_03655]_857	[locus_tag=RF_0150]_708	[locus_tag=A1C_00065]_858	[locus_tag=A1G_00380]_857	[locus_tag=MCI_04465]_857	[locus_tag=H375_5950]_858	[locus_tag=RT0094]_858				0	8
RHS_0241	Not Predicted	comL	[locus_tag=RBE_1102]_253	[locus_tag=BA173_05175]_249	[locus_tag=RF_1088]_251	[locus_tag=A1C_01315]_247	[locus_tag=A1G_01315]_251	[locus_tag=MCI_05390]_251	[locus_tag=H375_4400]_251	[locus_tag=RT0174]_251				0	8
RHS_0095	Not Predicted	dgt dgtP	[locus_tag=RBE_1301]_383	[locus_tag=BA173_01570]_383	[locus_tag=RF_0110]_383	[locus_tag=A1C_00500]_391	[locus_tag=A1G_00580]_384	[locus_tag=MCI_04670]_384	[locus_tag=H375_5660]_383	[locus_tag=RT0068]_384				0	8
RHS_0845	Not Predicted	dnaA	[locus_tag=RBE_0848]_463	[locus_tag=BA173_01985]_463	[locus_tag=RF_0364]_463	[locus_tag=A1C_04690]_463	[locus_tag=A1G_05055]_463	[locus_tag=MCI_01785]_463	[locus_tag=H375_130]_463	[locus_tag=RT0589]_463				0	8
RHS_0243	Not Predicted	dnaJ	[locus_tag=RBE_1114]_376	[locus_tag=BA173_05100]_376	[locus_tag=RF_1085]_371	[locus_tag=A1C_01325]_371	[locus_tag=A1G_01330]_373	[locus_tag=MCI_05400]_373	[locus_tag=H375_4390]_370	[locus_tag=RT0175]_370				0	8
RHS_0244	Not Predicted	dnaK	[locus_tag=RBE_1113]_631	[locus_tag=BA173_05105]_631	[locus_tag=RF_1084]_627	[locus_tag=A1C_01330]_627	[locus_tag=A1G_01335]_627	[locus_tag=MCI_05405]_627	[locus_tag=H375_4380]_627	[locus_tag=RT0176]_627				0	8
RHS_1048	Not Predicted	dnaQ	[locus_tag=RBE_0362]_229	[locus_tag=BA173_04330]_230	[locus_tag=RF_0176]_229	[locus_tag=A1C_05860]_229	[locus_tag=A1G_06165]_229	[locus_tag=MCI_02850]_229	[locus_tag=H375_7920]_229	[locus_tag=RT0718]_229				0	8
RHS_0325	Not Predicted	emrA	[locus_tag=RBE_0967]_353	[locus_tag=BA173_06315]_350	[locus_tag=RF_1044]_355	[locus_tag=A1C_01775]_350	[locus_tag=A1G_01870]_355	[locus_tag=MCI_05830]_350	[locus_tag=H375_3740]_350	[locus_tag=RT0235]_350				0	8
RHS_0230	Not Predicted	ffh	[locus_tag=RBE_1147]_449	[locus_tag=BA173_04925]_449	[locus_tag=RF_1106]_487	[locus_tag=A1C_01230]_449	[locus_tag=A1G_01215]_449	[locus_tag=MCI_05290]_449	[locus_tag=H375_4520]_449	[locus_tag=RT0164]_449				0	8
RHS_0924	Not Predicted	fumC	[locus_tag=RBE_1067]_463	[locus_tag=BA173_05380]_463	[locus_tag=RF_0273]_461	[locus_tag=A1C_05130]_463	[locus_tag=A1G_05585]_463	[locus_tag=MCI_02265]_463	[locus_tag=H375_8680]_422	[locus_tag=RT0657]_461				0	8
RHS_0186	Not Predicted	fusA	[locus_tag=RBE_1160]_698	[locus_tag=BA173_04850]_693	[locus_tag=RF_1153]_733	[locus_tag=A1C_00975]_699	[locus_tag=A1G_01000]_699	[locus_tag=MCI_05075]_699	[locus_tag=H375_4970]_699	[locus_tag=RT0121]_699				0	8
RHS_0005	Not Predicted	gltD	[locus_tag=RBE_0005]_1084	[locus_tag=BA173_03095]_1093	[locus_tag=RF_0005]_1075	[locus_tag=A1C_00025]_1023	[locus_tag=A1G_00025]_1033	[locus_tag=MCI_04175]_1033	[locus_tag=H375_6250]_1013	[locus_tag=RT0005]_1018				0	8
RHS_0099	Not Predicted	gyrA parC	[locus_tag=RBE_0794]_905 [locus_tag=RBE_1305]_736	[locus_tag=BA173_01295]_905 [locus_tag=BA173_01550]_736	[locus_tag=RF_0107]_737 [locus_tag=RF_1055]_906	[locus_tag=A1C_00520]_737 [locus_tag=A1C_01525]_898	[locus_tag=A1G_00595]_738 [locus_tag=A1G_01555]_905	[locus_tag=MCI_04685]_737 [locus_tag=MCI_05550]_905	[locus_tag=H375_4130]_905 [locus_tag=H375_5630]_738	[locus_tag=RT0065]_737 [locus_tag=RT0196]_905				0	8
RHS_0818	Not Predicted	gyrB	[locus_tag=RBE_0995]_808	[locus_tag=BA173_06870]_808	[locus_tag=RF_0947]_808	[locus_tag=A1C_04510]_807	[locus_tag=A1G_04880]_807	[locus_tag=MCI_01625]_807	[locus_tag=H375_340]_807	[locus_tag=RT0569]_807				0	8
RHS_1232	Not Predicted	hemE	[locus_tag=RBE_1429]_340	[locus_tag=BA173_03125]_340	[locus_tag=RF_1400]_346	[locus_tag=A1C_06880]_338	[locus_tag=A1G_07520]_346	[locus_tag=MCI_04150]_346	[locus_tag=H375_6300]_345	[locus_tag=RT0877]_345				0	8
RHS_1174	Not Predicted	hemK	[locus_tag=RBE_1243]_556	[locus_tag=BA173_02075]_534	[locus_tag=RF_1344]_527	[locus_tag=A1C_06570]_522	[locus_tag=A1G_07200]_524	[locus_tag=MCI_03850]_511	[locus_tag=H375_6700]_518	[locus_tag=RT0836]_518				0	8
RHS_0172	Not Predicted	hflK	[locus_tag=RBE_1172]_336	[locus_tag=BA173_04795]_345	[locus_tag=RF_1168]_346	[locus_tag=A1C_00905]_345	[locus_tag=A1G_00945]_346	[locus_tag=MCI_05025]_346	[locus_tag=H375_5070]_344	[locus_tag=RT0111]_344				0	8
RHS_0175	Not Predicted	htrA	[locus_tag=RBE_1170]_512	[locus_tag=BA173_04805]_513	[locus_tag=RF_1166]_513	[locus_tag=A1C_00920]_512	[locus_tag=A1G_00955]_508	[locus_tag=MCI_05035]_508	[locus_tag=H375_5050]_500	[locus_tag=RT0113]_518				0	8
RHS_0579	Not Predicted	ilvE	[locus_tag=RBE_0741]_289	[locus_tag=BA173_01220]_335	[locus_tag=RF_0659]_290	[locus_tag=A1C_03195]_290	[locus_tag=A1G_03340]_290	[locus_tag=MCI_00080]_290	[locus_tag=H375_1810]_288	[locus_tag=RT0414]_288				0	8
RHS_0733	Not Predicted	infB	[locus_tag=RBE_0613]_828	[locus_tag=BA173_00030]_828 [locus_tag=BA173_07055]_828	[locus_tag=RF_0871]_829	[locus_tag=A1C_04065]_829	[locus_tag=A1G_04595]_831	[locus_tag=MCI_01310]_831	[locus_tag=H375_620]_831	[locus_tag=RT0539]_831				0	8
RHS_0238	Not Predicted	kgd sucA	[locus_tag=RBE_1099]_927	[locus_tag=BA173_05195]_925	[locus_tag=RF_1092]_983	[locus_tag=A1C_01300]_928	[locus_tag=A1G_01300]_928	[locus_tag=MCI_05375]_928	[locus_tag=H375_4430]_544	[locus_tag=RT0171]_933				0	8
RHS_0572	Not Predicted	leuS	[locus_tag=RBE_0311]_831	[locus_tag=BA173_04295]_831	[locus_tag=RF_0651]_835	[locus_tag=A1C_03160]_870	[locus_tag=A1G_03300]_835	[locus_tag=MCI_00035]_835	[locus_tag=H375_1880]_828	[locus_tag=RT0407]_828				0	8
RHS_0997	Not Predicted	ligA	[locus_tag=RBE_0193]_689	[locus_tag=BA173_02275]_693	[locus_tag=RF_0192]_706	[locus_tag=A1C_05595]_689	[locus_tag=A1G_06085]_689	[locus_tag=MCI_02770]_689	[locus_tag=H375_8010]_689	[locus_tag=RT0706]_693				0	8
RHS_0622	Not Predicted	lon lon1	[locus_tag=RBE_0797]_775	[locus_tag=BA173_01285]_775	[locus_tag=RF_0692]_778	[locus_tag=A1C_03415]_778	[locus_tag=A1G_03540]_770		[locus_tag=H375_1590]_784	[locus_tag=RT0437]_784		[locus_tag=RF_p26]_815		0	8
RHS_0503	Not Predicted	lysK lysS	[locus_tag=RBE_0871]_522	[locus_tag=BA173_05970]_522	[locus_tag=RF_0582]_525	[locus_tag=A1C_02755]_529	[locus_tag=A1G_02865]_522	[locus_tag=MCI_06750]_522	[locus_tag=H375_2390]_528	[locus_tag=RT0359]_526				0	8
RHS_0842	Not Predicted	mfd	[locus_tag=RBE_0851]_1120	[locus_tag=BA173_01965]_1132	[locus_tag=RF_0367]_1142	[locus_tag=A1C_04675]_1121	[locus_tag=A1G_05040]_1122	[locus_tag=MCI_01770]_1121	[locus_tag=H375_160]_1120	[locus_tag=RT0586]_1120				0	8
RHS_1117	Not Predicted	miaB miaB2	[locus_tag=RBE_0111]_446	[locus_tag=BA173_03490]_446	[locus_tag=RF_1278]_445	[locus_tag=A1C_06245]_445	[locus_tag=A1G_06820]_445	[locus_tag=MCI_03480]_445	[locus_tag=H375_7150]_432	[locus_tag=RT0795]_445				0	8
RHS_0541	Not Predicted	mltE1	[locus_tag=RBE_0579]_653	[locus_tag=BA173_06685]_653	[locus_tag=RF_0621]_691	[locus_tag=A1C_02985]_665	[locus_tag=A1G_03100]_653	[locus_tag=MCI_06945]_653	[locus_tag=H375_2090]_651	[locus_tag=RT0388]_651				0	8
RHS_0404	Not Predicted	mutS	[locus_tag=RBE_0388]_888	[locus_tag=BA173_04655]_886	[locus_tag=RF_0483]_886	[locus_tag=A1C_02210]_886	[locus_tag=A1G_02290]_886	[locus_tag=MCI_06185]_890	[locus_tag=H375_3160]_869	[locus_tag=RT0289]_891				0	8
RHS_0633	Not Predicted	nrdA	[locus_tag=RBE_0733]_607	[locus_tag=BA173_01180]_607	[locus_tag=RF_0709]_607	[locus_tag=A1C_03480]_607	[locus_tag=A1G_03670]_607	[locus_tag=MCI_00340]_607	[locus_tag=H375_990]_607	[locus_tag=RT0498]_607				0	8
RHS_0790	Not Predicted	ntrX	[locus_tag=RBE_0312]_478	[locus_tag=BA173_03405]_478	[locus_tag=RF_0895]_475	[locus_tag=A1C_04360]_475	[locus_tag=A1G_04715]_474	[locus_tag=MCI_01475]_474	[locus_tag=H375_530]_475	[locus_tag=RT0550]_475				0	8
RHS_1151	Not Predicted	omp	[locus_tag=RBE_1424]_159	[locus_tag=BA173_03150]_159	[locus_tag=RF_1321]_159	[locus_tag=A1C_06450]_159	[locus_tag=A1G_07075]_159	[locus_tag=MCI_03715]_159	[locus_tag=H375_6860]_159	[locus_tag=RT0821]_159				0	8
RHS_0215	Not Predicted	omp1	[locus_tag=RBE_1117]_768	[locus_tag=BA173_05075]_768	[locus_tag=RF_1121]_768	[locus_tag=A1C_01125]_764	[locus_tag=A1G_01150]_768	[locus_tag=MCI_05225]_768	[locus_tag=H375_4680]_768	[locus_tag=RT0150]_768				0	8
RHS_0938	Not Predicted	ostA	[locus_tag=RBE_0209]_712	[locus_tag=BA173_00745]_701 [locus_tag=BA173_00855]_712	[locus_tag=RF_0254]_713	[locus_tag=A1C_05210]_698	[locus_tag=A1G_05645]_698	[locus_tag=MCI_02330]_698	[locus_tag=H375_8580]_711	[locus_tag=RT0668]_711				0	8
RHS_0795	Not Predicted	pbpA1 ftsI1	[locus_tag=RBE_1223]_594	[locus_tag=BA173_04490]_596	[locus_tag=RF_0900]_594	[locus_tag=A1C_04385]_594	[locus_tag=A1G_04730]_593	[locus_tag=MCI_01490]_593	[locus_tag=H375_500]_594	[locus_tag=RT0553]_594				0	8
RHS_0347	Not Predicted	pdhA	[locus_tag=RBE_0259]_326	[locus_tag=BA173_02725]_326	[locus_tag=RF_1020]_326	[locus_tag=A1C_01885]_326	[locus_tag=A1G_01985]_326	[locus_tag=MCI_05940]_326	[locus_tag=H375_3550]_326	[locus_tag=RT0252]_326				0	8
RHS_0703	Not Predicted	pepP	[locus_tag=RBE_0916]_613	[locus_tag=BA173_06805]_592	[locus_tag=RF_0840]_601	[locus_tag=A1C_03915]_605	[locus_tag=A1G_04105]_612	[locus_tag=MCI_01125]_646	[locus_tag=H375_1290]_591	[locus_tag=RT0469]_590				0	8
RHS_0891	Not Predicted	perM	[locus_tag=RBE_0605]_351	[locus_tag=BA173_00085]_345 [locus_tag=BA173_07115]_351	[locus_tag=RF_0401]_351	[locus_tag=A1C_04960]_351	[locus_tag=A1G_05375]_351	[locus_tag=MCI_02080]_351	[locus_tag=H375_9010]_351	[locus_tag=RT0621]_351				0	8
RHS_0569	Not Predicted	pheT	[locus_tag=RBE_0655]_870	[locus_tag=BA173_06585]_881	[locus_tag=RF_0648]_818	[locus_tag=A1C_03145]_798	[locus_tag=A1G_03285]_818	[locus_tag=MCI_00015]_818	[locus_tag=H375_1910]_815	[locus_tag=RT0404]_815				0	8
RHS_0645	Not Predicted	pnp	[locus_tag=RBE_0773]_744	[locus_tag=BA173_01025]_744	[locus_tag=RF_0721]_747	[locus_tag=A1C_03560]_747	[locus_tag=A1G_03770]_748	[locus_tag=MCI_00410]_748	[locus_tag=H375_1090]_745	[locus_tag=RT0489]_745				0	8
RHS_0658	Not Predicted	ppdK	[locus_tag=RBE_1205]_878	[locus_tag=BA173_04530]_878	[locus_tag=RF_0735]_878	[locus_tag=A1C_03640]_878	[locus_tag=A1G_03840]_878	[locus_tag=MCI_00490]_878	[locus_tag=H375_1190]_880	[locus_tag=RT0478]_880				0	8
RHS_0364	Not Predicted	prfA prfB	[locus_tag=RBE_0298]_357 [locus_tag=RBE_0598]_368	[locus_tag=BA173_00115]_285 [locus_tag=BA173_02015]_357	[locus_tag=RF_0762]_355 [locus_tag=RF_1001]_368	[locus_tag=A1C_01970]_285 [locus_tag=A1C_03760]_355	[locus_tag=A1G_02095]_285 [locus_tag=A1G_03940]_355	[locus_tag=MCI_00635]_361 [locus_tag=MCI_06030]_285	[locus_tag=H375_3420]_303 [locus_tag=H375_860]_355	[locus_tag=RT0265]_340 [locus_tag=RT0516]_355				0	8
RHS_0854	Not Predicted	pth	[locus_tag=RBE_0861]_185	[locus_tag=BA173_06020]_185	[locus_tag=RF_0353]_185	[locus_tag=A1C_04745]_185	[locus_tag=A1G_05130]_185	[locus_tag=MCI_01845]_185	[locus_tag=H375_80]_185	[locus_tag=RT0593]_185				0	8
RHS_0306	Not Predicted	RARP-1	[locus_tag=RBE_0231]_629	[locus_tag=BA173_04605]_589	[locus_tag=RF_0987]_566	[locus_tag=A1C_01680]_604	[locus_tag=A1G_01760]_573	[locus_tag=MCI_05740]_580	[locus_tag=H375_3920]_584	[locus_tag=RT0218]_586				0	8
RHS_0933	Not Predicted	rhlE	[locus_tag=RBE_1076]_411	[locus_tag=BA173_05325]_404	[locus_tag=RF_0264]_353	[locus_tag=A1C_05185]_410	[locus_tag=A1G_05625]_410	[locus_tag=MCI_02305]_410	[locus_tag=H375_8640]_407	[locus_tag=RT0661]_407				0	8
RHS_0963	Not Predicted	rmuC	[locus_tag=RBE_0502]_428	[locus_tag=BA173_00395]_428	[locus_tag=RF_0225]_428	[locus_tag=A1C_05400]_428	[locus_tag=A1G_05870]_428	[locus_tag=MCI_02555]_428	[locus_tag=H375_8420]_391	[locus_tag=RT0684]_423				0	8
RHS_0193	Not Predicted	rpoB	[locus_tag=RBE_1153]_1372	[locus_tag=BA173_04890]_1377	[locus_tag=RF_1146]_1373	[locus_tag=A1C_01010]_1373	[locus_tag=A1G_01035]_1373	[locus_tag=MCI_05110]_1373	[locus_tag=H375_4890]_1374	[locus_tag=RT0129]_1374				0	8
RHS_0194	Not Predicted	rpoC	[locus_tag=RBE_1152]_1361	[locus_tag=BA173_04895]_1372	[locus_tag=RF_1145]_1372	[locus_tag=A1C_01015]_1372	[locus_tag=A1G_01040]_1372	[locus_tag=MCI_05115]_1372	[locus_tag=H375_4880]_1372	[locus_tag=RT0130]_1372				0	8
RHS_1192	Not Predicted	rpoD	[locus_tag=RBE_0056]_641	[locus_tag=BA173_02410]_639	[locus_tag=RF_1357]_635	[locus_tag=A1C_06665]_635	[locus_tag=A1G_07270]_634	[locus_tag=MCI_03915]_634	[locus_tag=H375_6570]_635	[locus_tag=RT0847]_635				0	8
RHS_0119	Not Predicted	rpsB	[locus_tag=RBE_1282]_291	[locus_tag=BA173_02615]_291	[locus_tag=RF_0069]_295	[locus_tag=A1C_00620]_295	[locus_tag=A1G_00680]_295	[locus_tag=MCI_04775]_295	[locus_tag=H375_5450]_296	[locus_tag=RT0050]_295				0	8
RHS_1088	Not Predicted	serS	[locus_tag=RBE_0079]_426	[locus_tag=BA173_04210]_426	[locus_tag=RF_1249]_425	[locus_tag=A1C_06075]_425	[locus_tag=A1G_06665]_425	[locus_tag=MCI_03320]_425	[locus_tag=H375_7390]_425	[locus_tag=RT0770]_425				0	8
RHS_1134	Not Predicted	surA	[locus_tag=RBE_0171]_519	[locus_tag=BA173_03855]_519	[locus_tag=RF_1300]_524	[locus_tag=A1C_06340]_524	[locus_tag=A1G_06985]_524	[locus_tag=MCI_03615]_524	[locus_tag=H375_7010]_431	[locus_tag=RT0810]_526				0	8
RHS_0298	Not Predicted	thrS	[locus_tag=RBE_0535]_635	[locus_tag=BA173_00220]_635	[locus_tag=RF_0979]_635	[locus_tag=A1C_01640]_635	[locus_tag=A1G_01690]_635	[locus_tag=MCI_05680]_635	[locus_tag=H375_3970]_438	[locus_tag=RT0212]_635				0	8
RHS_1166	Not Predicted	tig	[locus_tag=RBE_1363]_445	[locus_tag=BA173_03790]_443	[locus_tag=RF_1336]_445	[locus_tag=A1C_06530]_445	[locus_tag=A1G_07160]_445	[locus_tag=MCI_03800]_445	[locus_tag=H375_6760]_445	[locus_tag=RT0830]_446				0	8
RHS_0411	Not Predicted	tolB	[locus_tag=RBE_0268]_444	[locus_tag=BA173_04575]_444	[locus_tag=RF_0492]_444	[locus_tag=A1C_02265]_444	[locus_tag=A1G_02315]_444	[locus_tag=MCI_06215]_444	[locus_tag=H375_3120]_443	[locus_tag=RT0293]_443				0	8
RHS_0304	Not Predicted	tolC	[locus_tag=RBE_0234]_454	[locus_tag=BA173_04615]_454	[locus_tag=RF_0985]_454	[locus_tag=A1C_01670]_454	[locus_tag=A1G_01745]_453	[locus_tag=MCI_05730]_458	[locus_tag=H375_3940]_456	[locus_tag=RT0216]_454				0	8
RHS_0444	Not Predicted	topA	[locus_tag=RBE_0712]_800	[locus_tag=BA173_00680]_800	[locus_tag=RF_0530]_776	[locus_tag=A1C_02440]_776	[locus_tag=A1G_02540]_776	[locus_tag=MCI_06450]_776	[locus_tag=H375_2850]_776	[locus_tag=RT0317]_779				0	8
RHS_1004	Not Predicted	trmE thdF	[locus_tag=RBE_0037]_445	[locus_tag=BA173_02905]_445	[locus_tag=RF_1214]_480	[locus_tag=A1C_05630]_445	[locus_tag=A1G_06465]_445	[locus_tag=MCI_03120]_445	[locus_tag=H375_7640]_445	[locus_tag=RT0745]_445				0	8
RHS_0120	Not Predicted	tsf	[locus_tag=RBE_1283]_309	[locus_tag=BA173_02620]_309	[locus_tag=RF_0070]_309	[locus_tag=A1C_00625]_309	[locus_tag=A1G_00685]_309	[locus_tag=MCI_04780]_309	[locus_tag=H375_5440]_309	[locus_tag=RT0049]_309				0	8
RHS_0948	Not Predicted	ubiB	[locus_tag=RBE_0249]_488	[locus_tag=BA173_01915]_495	[locus_tag=RF_0244]_478	[locus_tag=A1C_05260]_478	[locus_tag=A1G_05725]_478	[locus_tag=MCI_02410]_478	[locus_tag=H375_8530]_483	[locus_tag=RT0674]_483				0	8
RHS_0949	Not Predicted	ubiE	[locus_tag=RBE_0248]_248	[locus_tag=BA173_01910]_248	[locus_tag=RF_0243]_248	[locus_tag=A1C_05265]_248	[locus_tag=A1G_05735]_248	[locus_tag=MCI_02415]_248	[locus_tag=H375_8520]_248	[locus_tag=RT0675]_248				0	8
RHS_0276	Not Predicted	uvrB	[locus_tag=RBE_1094]_661	[locus_tag=BA173_05220]_661	[locus_tag=RF_1060]_661	[locus_tag=A1C_01490]_661	[locus_tag=A1G_01520]_661	[locus_tag=MCI_05520]_661	[locus_tag=H375_4160]_662	[locus_tag=RT0193]_662				0	8
RHS_0804	Not Predicted	uvrC	[locus_tag=RBE_0614]_635	[locus_tag=BA173_00010]_639	[locus_tag=RF_0912]_642	[locus_tag=A1C_04430]_651	[locus_tag=A1G_04780]_639	[locus_tag=MCI_01545]_639	[locus_tag=H375_420]_626	[locus_tag=RT0560]_626				0	8
RHS_0962	Not Predicted	valS	[locus_tag=RBE_0509]_812	[locus_tag=BA173_00355]_812	[locus_tag=RF_0229]_859	[locus_tag=A1C_05365]_812	[locus_tag=A1G_05850]_812	[locus_tag=MCI_02525]_812	[locus_tag=H375_8450]_814	[locus_tag=RT0682]_814				0	8
RHS_0153	Not Predicted	virB6-5	[locus_tag=RBE_1261]_1157	[locus_tag=BA173_02195]_1157	[locus_tag=RF_0093]_1155	[locus_tag=A1C_00810]_1154	[locus_tag=A1G_00840]_1153	[locus_tag=MCI_04930]_1154	[locus_tag=H375_5210]_1155	[locus_tag=RT0028]_1154				0	8
RHS_0755	Not Predicted	Hypothetical	[locus_tag=RBE_0568]_253	[locus_tag=BA173_06770]_253	[locus_tag=RF_0799]_252	[locus_tag=A1C_04175]_252	[locus_tag=A1G_04400]_253	[locus_tag=MCI_00910]_253	[locus_tag=H375_1550]_252	[locus_tag=RT0442]_252				0	8
RHS_0239	Not Predicted	Hypothetical	[locus_tag=RBE_1100]_514	[locus_tag=BA173_05190]_337	[locus_tag=RF_1090]_341	[locus_tag=A1C_01305]_495	[locus_tag=A1G_01305]_496	[locus_tag=MCI_05380]_496	[locus_tag=H375_4420]_442	[locus_tag=RT0172]_390				0	8
RHS_1005	Not Predicted	Hypothetical	[locus_tag=RBE_0038]_1451	[locus_tag=BA173_02900]_1583	[locus_tag=RF_1213]_1594	[locus_tag=A1C_05635]_1582	[locus_tag=A1G_06460]_1584	[locus_tag=MCI_03115]_1583	[locus_tag=H375_7650]_1581	[locus_tag=RT0744]_1581				0	8
RHS_1046	Not Predicted	Hypothetical	[locus_tag=RBE_0358]_809	[locus_tag=BA173_04320]_808	[locus_tag=RF_0174]_815	[locus_tag=A1C_05850]_818	[locus_tag=A1G_06175]_822	[locus_tag=MCI_02860]_822	[locus_tag=H375_7900]_822	[locus_tag=RT0719]_823				0	8
RHS_0735	Not Predicted	Hypothetical	[locus_tag=RBE_0611]_180	[locus_tag=BA173_00040]_168 [locus_tag=BA173_07075]_168	[locus_tag=RF_0873]_161	[locus_tag=A1C_04075]_166	[locus_tag=A1G_04605]_161	[locus_tag=MCI_01320]_161	[locus_tag=H375_600]_161	[locus_tag=RT0541]_161				0	8
RHS_0987	Not Predicted	Hypothetical	[locus_tag=RBE_0182]_324	[locus_tag=BA173_02780]_324	[locus_tag=RF_0203]_327	[locus_tag=A1C_05545]_329	[locus_tag=A1G_06040]_314	[locus_tag=MCI_02720]_314	[locus_tag=H375_8260]_314	[locus_tag=RT0701]_314				0	8
RHS_0878	Not Predicted	aas	[locus_tag=RBE_0465]_1144	[locus_tag=BA173_01715]_1144	[locus_tag=RF_0417]_1140	[locus_tag=A1C_04875]_1156	[locus_tag=A1G_05280]_1140	[locus_tag=MCI_01985]_1140	[locus_tag=H375_9130]_1152	[locus_tag=RT0611]_1152				0	8
RHS_0125	Not Predicted	aatA	[locus_tag=RBE_1333]_399	[locus_tag=BA173_02105]_399	[locus_tag=RF_0074]_409	[locus_tag=A1C_00650]_399	[locus_tag=A1G_00710]_401	[locus_tag=MCI_04800]_401	[locus_tag=H375_5400]_412	[locus_tag=RT0046]_399				0	8
RHS_0090	Not Predicted	abcT1	[locus_tag=RBE_1348]_555	[locus_tag=BA173_02505]_555	[locus_tag=RF_0115]_555	[locus_tag=A1C_00475]_555	[locus_tag=A1G_00550]_555	[locus_tag=MCI_04635]_555	[locus_tag=H375_5700]_555	[locus_tag=RT0072]_555				0	8
RHS_0641	Not Predicted	abcT2	[locus_tag=RBE_0777]_240	[locus_tag=BA173_01045]_240	[locus_tag=RF_0717]_243	[locus_tag=A1C_03540]_240	[locus_tag=A1G_03745]_240	[locus_tag=MCI_00390]_240	[locus_tag=H375_1050]_240	[locus_tag=RT0493]_240				0	8
RHS_0874	Not Predicted	accC pccA	[locus_tag=RBE_0469]_665	[locus_tag=BA173_00480]_676	[locus_tag=RF_0419]_665	[locus_tag=A1C_04855]_665	[locus_tag=A1G_05265]_665	[locus_tag=MCI_01970]_665	[locus_tag=H375_9160]_665	[locus_tag=RT0608]_665				0	8
RHS_1106	Not Predicted	acnA	[locus_tag=RBE_0098]_885	[locus_tag=BA173_03715]_881	[locus_tag=RF_1264]_878	[locus_tag=A1C_06180]_878	[locus_tag=A1G_06750]_878	[locus_tag=MCI_03420]_878	[locus_tag=H375_7240]_878	[locus_tag=RT0786]_878				0	8
RHS_0136	Not Predicted	aco1	[locus_tag=RBE_0124]_397	[locus_tag=BA173_03415]_397	[locus_tag=RF_0145]_397	[locus_tag=A1C_00710]_397	[locus_tag=A1G_00395]_397	[locus_tag=MCI_04480]_402	[locus_tag=H375_5930]_395	[locus_tag=RT0092]_395				0	8
RHS_0815	Not Predicted	acpS	[locus_tag=RBE_0992]_127	[locus_tag=BA173_06855]_127	[locus_tag=RF_0943]_131	[locus_tag=A1C_04495]_126	[locus_tag=A1G_04865]_131	[locus_tag=MCI_01610]_131	[locus_tag=H375_370]_126	[locus_tag=RT0566]_128				0	8
RHS_0898	Not Predicted	adk	[locus_tag=RBE_1041]_212	[locus_tag=BA173_05525]_212	[locus_tag=RF_0299]_212	[locus_tag=A1C_05000]_212	[locus_tag=A1G_05450]_212	[locus_tag=MCI_02135]_212	[locus_tag=H375_8940]_213	[locus_tag=RT0630]_213				0	8
RHS_0140	Not Predicted	alr	[locus_tag=RBE_1339]_410	[locus_tag=BA173_02125]_361	[locus_tag=RF_0079]_462	[locus_tag=A1C_00730]_355	[locus_tag=A1G_00750]_355	[locus_tag=MCI_04845]_355	[locus_tag=H375_5350]_404	[locus_tag=RT0042]_402				0	8
RHS_0692	Not Predicted	ampG1	[locus_tag=RBE_0723]_410	[locus_tag=BA173_00725]_471	[locus_tag=RF_0834]_441	[locus_tag=A1C_03850]_439	[locus_tag=A1G_04070]_417	[locus_tag=MCI_01095]_417	[locus_tag=H375_1350]_452	[locus_tag=RT0462]_443				0	8
RHS_0111	Not Predicted	proP1	[locus_tag=RBE_0020]_414	[locus_tag=BA173_03010]_414	[locus_tag=RF_0062]_418	[locus_tag=A1C_00580]_418 [locus_tag=A1C_06605]_268	[locus_tag=A1G_00650]_418	[locus_tag=MCI_04740]_418	[locus_tag=H375_5530]_418	[locus_tag=RT0055]_418				0	8
RHS_0931	Not Predicted	ampG2	[locus_tag=RBE_1075]_291	[locus_tag=BA173_05330]_351	[locus_tag=RF_0265]_319	[locus_tag=A1C_05175]_277	[locus_tag=A1G_05620]_354	[locus_tag=MCI_02300]_354	[locus_tag=H375_8650]_322	[locus_tag=RT0660]_408				0	8
RHS_1086	Not Predicted	ampG3	[locus_tag=RBE_0077]_419	[locus_tag=BA173_04230]_419	[locus_tag=RF_1247]_421	[locus_tag=A1C_06065]_421	[locus_tag=A1G_06655]_513	[locus_tag=MCI_03310]_432	[locus_tag=H375_7410]_340	[locus_tag=RT0768]_420				0	8
RHS_0427	Not Predicted	aprD	[locus_tag=RBE_0821]_585	[locus_tag=BA173_01310]_585	[locus_tag=RF_0511]_584	[locus_tag=A1C_02345]_592	[locus_tag=A1G_02435]_584	[locus_tag=MCI_06335]_584	[locus_tag=H375_2980]_583	[locus_tag=RT0305]_583				0	8
RHS_0426	Not Predicted	aprE	[locus_tag=RBE_0822]_510	[locus_tag=BA173_01305]_510	[locus_tag=RF_0510]_511	[locus_tag=A1C_02340]_511	[locus_tag=A1G_02430]_511	[locus_tag=MCI_06330]_511	[locus_tag=H375_2990]_511	[locus_tag=RT0304]_511				0	8
RHS_0096	Not Predicted	argS	[locus_tag=RBE_1302]_576	[locus_tag=BA173_01565]_576	[locus_tag=RF_0109]_576	[locus_tag=A1C_00505]_576	[locus_tag=A1G_00585]_576	[locus_tag=MCI_04675]_576	[locus_tag=H375_5650]_576	[locus_tag=RT0067]_576				0	8
RHS_0032	Not Predicted	Hypothetical	[locus_tag=RBE_0029]_199 [locus_tag=RBE_0699]_204	[locus_tag=BA173_00605]_204	[locus_tag=RF_0043]_198 [locus_tag=RF_0960]_205	[locus_tag=A1C_00170]_191 [locus_tag=A1C_04570]_205	[locus_tag=A1G_00265]_191 [locus_tag=A1G_04945]_205	[locus_tag=MCI_01685]_205 [locus_tag=MCI_04375]_173	[locus_tag=H375_280]_205 [locus_tag=H375_6010]_148	[locus_tag=RT0576]_198				0	8
RHS_0428	Not Predicted	asd	[locus_tag=RBE_0820]_338	[locus_tag=BA173_01315]_338	[locus_tag=RF_0512]_338	[locus_tag=A1C_02350]_338	[locus_tag=A1G_02440]_338	[locus_tag=MCI_06340]_338	[locus_tag=H375_2970]_338	[locus_tag=RT0306]_338				0	8
RHS_0199	Not Predicted	aspS	[locus_tag=RBE_0349]_602	[locus_tag=BA173_03530]_602	[locus_tag=RF_1138]_600	[locus_tag=A1C_01040]_602	[locus_tag=A1G_01065]_612	[locus_tag=MCI_05140]_602	[locus_tag=H375_4840]_605	[locus_tag=RT0134]_605				0	8
RHS_0046	Not Predicted	atpB	[locus_tag=RBE_1290]_242	[locus_tag=BA173_01620]_242	[locus_tag=RF_0030]_242	[locus_tag=A1C_00250]_242	[locus_tag=A1G_00175]_242	[locus_tag=MCI_04310]_242	[locus_tag=H375_6080]_242	[locus_tag=RT0105]_242				0	8
RHS_1107	Not Predicted	atpC	[locus_tag=RBE_0097]_108	[locus_tag=BA173_03710]_108	[locus_tag=RF_1265]_112	[locus_tag=A1C_06185]_112	[locus_tag=A1G_06755]_112	[locus_tag=MCI_03425]_112	[locus_tag=H375_7230]_112	[locus_tag=RT0787]_121				0	8
RHS_1108	Not Predicted	atpD	[locus_tag=RBE_0096]_473	[locus_tag=BA173_03705]_473	[locus_tag=RF_1266]_508	[locus_tag=A1C_06190]_473	[locus_tag=A1G_06760]_473	[locus_tag=MCI_03430]_473	[locus_tag=H375_7220]_474	[locus_tag=RT0788]_474				0	8
RHS_0049	Not Predicted	atpF	[locus_tag=RBE_1293]_157	[locus_tag=BA173_01605]_157	[locus_tag=RF_0027]_164	[locus_tag=A1C_00265]_164	[locus_tag=A1G_00160]_164	[locus_tag=MCI_04290]_164	[locus_tag=H375_6110]_167	[locus_tag=RT0108]_167				0	8
RHS_1199	Not Predicted	dnaX	[locus_tag=RBE_0047]_508	[locus_tag=BA173_02830]_508	[locus_tag=RF_1364]_521	[locus_tag=A1C_06700]_509	[locus_tag=A1G_07305]_509	[locus_tag=MCI_03950]_509	[locus_tag=H375_6500]_541	[locus_tag=RT0855]_400 [locus_tag=RT0856]_507				0	8
RHS_1109	Not Predicted	atpG	[locus_tag=RBE_0095]_288	[locus_tag=BA173_03700]_290	[locus_tag=RF_1267]_288	[locus_tag=A1C_06195]_288	[locus_tag=A1G_06765]_323	[locus_tag=MCI_03435]_323	[locus_tag=H375_7210]_288	[locus_tag=RT0789]_288				0	8
RHS_1111	Not Predicted	atpH	[locus_tag=RBE_0092]_189	[locus_tag=BA173_03690]_184	[locus_tag=RF_1269]_184	[locus_tag=A1C_06205]_184	[locus_tag=A1G_06775]_184	[locus_tag=MCI_03445]_184	[locus_tag=H375_7190]_183	[locus_tag=RT0791]_183				0	8
RHS_0048	Not Predicted	atpX	[locus_tag=RBE_1292]_157	[locus_tag=BA173_01610]_157	[locus_tag=RF_0028]_169	[locus_tag=A1C_00260]_157	[locus_tag=A1G_00165]_157	[locus_tag=MCI_04295]_160	[locus_tag=H375_6100]_158	[locus_tag=RT0107]_156				0	8
RHS_0416	Not Predicted	atrC1	[locus_tag=RBE_0532]_464	[locus_tag=BA173_00240]_464	[locus_tag=RF_0497]_465	[locus_tag=A1C_02290]_463	[locus_tag=A1G_02345]_465	[locus_tag=MCI_06240]_465	[locus_tag=H375_3070]_470	[locus_tag=RT0297]_468				0	8
RHS_0309	Not Predicted	barA	[locus_tag=RBE_0228]_498	[locus_tag=BA173_04410]_498	[locus_tag=RF_0990]_497	[locus_tag=A1C_01695]_497	[locus_tag=A1G_01775]_497	[locus_tag=MCI_05755]_497	[locus_tag=H375_3880]_468	[locus_tag=RT0221]_498				0	8
RHS_0748	Not Predicted	bioC	[locus_tag=RBE_0577]_226	[locus_tag=BA173_06695]_226	[locus_tag=RF_0806]_276	[locus_tag=A1C_04140]_226	[locus_tag=A1G_04345]_226	[locus_tag=MCI_00965]_226	[locus_tag=H375_1500]_226	[locus_tag=RT0446]_226				0	8
RHS_0666	Not Predicted	birA	[locus_tag=RBE_0782]_266	[locus_tag=BA173_01070]_276	[locus_tag=RF_0744]_267	[locus_tag=A1C_03700]_267	[locus_tag=A1G_03895]_266	[locus_tag=MCI_00525]_270	[locus_tag=H375_820]_268	[locus_tag=RT0521]_262				0	8
RHS_0453	Not Predicted	capD	[locus_tag=RBE_0709]_341	[locus_tag=BA173_00665]_341	[locus_tag=RF_0539]_341	[locus_tag=A1C_02485]_341	[locus_tag=A1G_02595]_341	[locus_tag=MCI_06495]_341	[locus_tag=H375_2770]_341	[locus_tag=RT0323]_341				0	8
RHS_1098	Not Predicted	ccmA	[locus_tag=RBE_0089]_196	[locus_tag=BA173_04150]_196	[locus_tag=RF_1259]_241	[locus_tag=A1C_06130]_206	[locus_tag=A1G_06725]_191	[locus_tag=MCI_03390]_191	[locus_tag=H375_7290]_197	[locus_tag=RT0781]_197				0	8
RHS_0357	Not Predicted	ccmB	[locus_tag=RBE_0826]_215	[locus_tag=BA173_00795]_215	[locus_tag=RF_1012]_215	[locus_tag=A1C_01935]_212	[locus_tag=A1G_02035]_215	[locus_tag=MCI_05980]_215	[locus_tag=H375_3480]_215	[locus_tag=RT0259]_219				0	8
RHS_1148	Not Predicted	ccmC	[locus_tag=RBE_1273]_230	[locus_tag=BA173_04470]_230	[locus_tag=RF_1318]_230	[locus_tag=A1C_06435]_230	[locus_tag=A1G_07060]_230	[locus_tag=MCI_03700]_230	[locus_tag=H375_6890]_230	[locus_tag=RT0818]_230				0	8
RHS_0826	Not Predicted	ccmE	[locus_tag=RBE_0698]_137	[locus_tag=BA173_00600]_137	[locus_tag=RF_0961]_128	[locus_tag=A1C_04575]_128	[locus_tag=A1G_04950]_128	[locus_tag=MCI_01690]_128	[locus_tag=H375_270]_128	[locus_tag=RT0577]_128				0	8
RHS_0984	Not Predicted	ccmF	[locus_tag=RBE_0196]_685	[locus_tag=BA173_02285]_576	[locus_tag=RF_0207]_673	[locus_tag=A1C_05515]_552	[locus_tag=A1G_05985]_552	[locus_tag=MCI_02675]_552	[locus_tag=H375_8280]_617	[locus_tag=RT0698]_669				0	8
RHS_0575	Not Predicted	cdsA	[locus_tag=RBE_0746]_231	[locus_tag=BA173_02170]_231	[locus_tag=RF_0655]_227	[locus_tag=A1C_03175]_226	[locus_tag=A1G_03320]_230	[locus_tag=MCI_00060]_230	[locus_tag=H375_1850]_228	[locus_tag=RT0410]_228				0	8
RHS_0766	Not Predicted	clpP	[locus_tag=RBE_0411]_264	[locus_tag=BA173_01875]_205	[locus_tag=RF_0772]_201	[locus_tag=A1C_04235]_201	[locus_tag=A1G_04200]_201	[locus_tag=MCI_00835]_201	[locus_tag=H375_940]_201	[locus_tag=RT0507]_201				0	8
RHS_0970	Not Predicted	clpX	[locus_tag=RBE_0499]_427	[locus_tag=BA173_00400]_427	[locus_tag=RF_0219]_425	[locus_tag=A1C_05445]_425	[locus_tag=A1G_05925]_425	[locus_tag=MCI_02615]_425	[locus_tag=H375_8400]_425	[locus_tag=RT0687]_425				0	8
RHS_0768	Not Predicted	cmk	[locus_tag=RBE_0413]_217	[locus_tag=BA173_01885]_219	[locus_tag=RF_0770]_219	[locus_tag=A1C_04245]_219	[locus_tag=A1G_04215]_219	[locus_tag=MCI_00825]_219	[locus_tag=H375_920]_219	[locus_tag=RT0509]_219				0	8
RHS_1049	Not Predicted	coaE	[locus_tag=RBE_0363]_191	[locus_tag=BA173_04335]_191	[locus_tag=RF_0177]_191	[locus_tag=A1C_05865]_191	[locus_tag=A1G_06160]_191	[locus_tag=MCI_02845]_191	[locus_tag=H375_7930]_191	[locus_tag=RT0717]_191				0	8
RHS_0250	Not Predicted	coq7	[locus_tag=RBE_1105]_179	[locus_tag=BA173_05160]_179	[locus_tag=RF_1077]_217	[locus_tag=A1C_01360]_179	[locus_tag=A1G_01365]_179	[locus_tag=MCI_05435]_179	[locus_tag=H375_4330]_178	[locus_tag=RT0180]_178				0	8
RHS_0041	Not Predicted	Hypothetical	[locus_tag=RBE_0084]_553	[locus_tag=BA173_04185B]_393	[locus_tag=RF_0034]_534 [locus_tag=RF_1254]_509	[locus_tag=A1C_00225]_534 [locus_tag=A1C_06100]_551	[locus_tag=A1G_00195]_534 [locus_tag=A1G_06690]_554	[locus_tag=MCI_03350]_554 [locus_tag=MCI_04330]_534	[locus_tag=H375_6040]_534 [locus_tag=H375_7340]_553	[locus_tag=RT0101]_534 [locus_tag=RT0776]_551				0	8
RHS_0934	Not Predicted	cspA	[locus_tag=RBE_1077]_100	[locus_tag=BA173_05320]_70	[locus_tag=RF_0262]_70	[locus_tag=A1C_05190]_70	[locus_tag=A1G_05630]_70	[locus_tag=MCI_02310]_70	[locus_tag=H375_8630]_70	[locus_tag=RT0662]_70				0	8
RHS_0308	Not Predicted	ctp	[locus_tag=RBE_0229]_453	[locus_tag=BA173_04405]_453	[locus_tag=RF_0989]_452	[locus_tag=A1C_01690]_449	[locus_tag=A1G_01770]_449	[locus_tag=MCI_05750]_449	[locus_tag=H375_3890]_441	[locus_tag=RT0220]_442				0	8
RHS_0235	Not Predicted	cutA	[locus_tag=RBE_1096]_104	[locus_tag=BA173_05210]_104	[locus_tag=RF_1095]_154	[locus_tag=A1C_01285]_104	[locus_tag=A1G_01280]_104	[locus_tag=MCI_05360]_104	[locus_tag=H375_4470]_149	[locus_tag=RT0168]_149				0	8
RHS_0030	Not Predicted	cvpA	[locus_tag=RBE_0026]_219	[locus_tag=BA173_03040]_224	[locus_tag=RF_0045]_222	[locus_tag=A1C_00160]_222	[locus_tag=A1G_00275]_222	[locus_tag=MCI_04385]_216	[locus_tag=H375_5980]_218	[locus_tag=RT0097]_196				0	8
RHS_0437	Not Predicted	cyaY	[locus_tag=RBE_0809]_96	[locus_tag=BA173_01355]_96	[locus_tag=RF_0522]_101	[locus_tag=A1C_02395]_101	[locus_tag=A1G_02505]_103	[locus_tag=MCI_06415]_103	[locus_tag=H375_2900]_104	[locus_tag=RT0313]_113				0	8
RHS_0338	Not Predicted	cycM	[locus_tag=RBE_0956]_173	[locus_tag=BA173_06455]_173	[locus_tag=RF_1030]_175	[locus_tag=A1C_01840]_175	[locus_tag=A1G_01930]_175	[locus_tag=MCI_05895]_175	[locus_tag=H375_3640]_175	[locus_tag=RT0245]_175				0	8
RHS_0292	Not Predicted	cydA	[locus_tag=RBE_0519]_453	[locus_tag=BA173_00305]_453	[locus_tag=RF_0333]_456	[locus_tag=A1C_01610]_451	[locus_tag=A1G_01650]_456	[locus_tag=MCI_05640]_456	[locus_tag=H375_4040]_453	[locus_tag=RT0207]_447				0	8
RHS_0293	Not Predicted	cydB	[locus_tag=RBE_0262]_339	[locus_tag=BA173_02635]_339	[locus_tag=RF_0336]_339	[locus_tag=A1C_01615]_339	[locus_tag=A1G_01655]_339	[locus_tag=MCI_05645]_339	[locus_tag=H375_4030]_339	[locus_tag=RT0208]_339				0	8
RHS_0403	Not Predicted	cysQ	[locus_tag=RBE_0639]_253	[locus_tag=BA173_05645]_253	[locus_tag=RF_0482]_258	[locus_tag=A1C_02205]_259	[locus_tag=A1G_02285]_258	[locus_tag=MCI_06180]_258	[locus_tag=H375_3170]_262	[locus_tag=RT0288]_258				0	8
RHS_0118	Not Predicted	cysS	[locus_tag=RBE_1281]_458	[locus_tag=BA173_02610]_458	[locus_tag=RF_0068]_459	[locus_tag=A1C_00615]_459	[locus_tag=A1G_00675]_459	[locus_tag=MCI_04770]_459	[locus_tag=H375_5460]_457	[locus_tag=RT0051]_457				0	8
RHS_0105	Not Predicted	czcR	[locus_tag=RBE_1295]_237	[locus_tag=BA173_01595]_237	[locus_tag=RF_0056]_237	[locus_tag=A1C_00550]_237	[locus_tag=A1G_00620]_237	[locus_tag=MCI_04710]_237	[locus_tag=H375_5590]_237	[locus_tag=RT0061]_237				0	8
RHS_0529	Not Predicted	dacF	[locus_tag=RBE_0931]_307	[locus_tag=BA173_06335]_307	[locus_tag=RF_0609]_306	[locus_tag=A1C_02925]_306	[locus_tag=A1G_03040]_306	[locus_tag=MCI_06890]_306	[locus_tag=H375_2210]_306	[locus_tag=RT0377]_306				0	8
RHS_0580	Not Predicted	dapA	[locus_tag=RBE_0740]_294	[locus_tag=BA173_01215]_294	[locus_tag=RF_0660]_294	[locus_tag=A1C_03200]_294	[locus_tag=A1G_03345]_294	[locus_tag=MCI_00085]_294	[locus_tag=H375_1800]_294	[locus_tag=RT0415]_294				0	8
RHS_0202	Not Predicted	dapB	[locus_tag=RBE_1138]_250	[locus_tag=BA173_04970]_249	[locus_tag=RF_1133]_245	[locus_tag=A1C_01055]_245	[locus_tag=A1G_01080]_239	[locus_tag=MCI_05155]_239	[locus_tag=H375_4790]_239	[locus_tag=RT0137]_239				0	8
RHS_0255	Not Predicted	dapD	[locus_tag=RBE_1143]_275	[locus_tag=BA173_04945]_275	[locus_tag=RF_1073]_274	[locus_tag=A1C_01385]_274	[locus_tag=A1G_01390]_274	[locus_tag=MCI_05455]_274	[locus_tag=H375_4280]_274	[locus_tag=RT0183]_274				0	8
RHS_1209	Not Predicted	dapE	[locus_tag=RBE_1420]_391	[locus_tag=BA173_04065]_389	[locus_tag=RF_1376]_381	[locus_tag=A1C_06750]_373	[locus_tag=A1G_07400]_381	[locus_tag=MCI_04035]_381	[locus_tag=H375_6410]_383	[locus_tag=RT0865]_383				0	8
RHS_0566	Not Predicted	dapF	[locus_tag=RBE_0652]_269	[locus_tag=BA173_06600]_269	[locus_tag=RF_0645]_270	[locus_tag=A1C_03130]_270	[locus_tag=A1G_03270]_270	[locus_tag=MCI_07110]_270	[locus_tag=H375_1940]_270	[locus_tag=RT0401]_270				0	8
RHS_0103	Not Predicted	dcd	[locus_tag=RBE_1297]_188	[locus_tag=BA173_01585]_188	[locus_tag=RF_0054]_188	[locus_tag=A1C_00540]_188	[locus_tag=A1G_00610]_188	[locus_tag=MCI_04700]_188	[locus_tag=H375_5610]_188	[locus_tag=RT0063]_188				0	8
RHS_0017	Not Predicted	fabG phbB	[locus_tag=RBE_0116]_241 [locus_tag=RBE_1370]_162	[locus_tag=BA173_03460]_241 [locus_tag=BA173_03665]_241	[locus_tag=RF_0153]_241 [locus_tag=RF_1222]_241	[locus_tag=A1C_00095]_241 [locus_tag=A1C_05935]_241	[locus_tag=A1G_06495]_241	[locus_tag=MCI_03160]_241 [locus_tag=MCI_04445]_213	[locus_tag=H375_5960]_241 [locus_tag=H375_7610]_241	[locus_tag=RT0095]_241 [locus_tag=RT0748]_241				0	8
RHS_0332	Not Predicted	ddl	[locus_tag=RBE_0961]_321	[locus_tag=BA173_06485]_321	[locus_tag=RF_1035]_321	[locus_tag=A1C_01810]_320	[locus_tag=A1G_01910]_321	[locus_tag=MCI_05875]_321	[locus_tag=H375_3680]_321	[locus_tag=RT0241]_321				0	8
RHS_1128	Not Predicted	dksA	[locus_tag=RBE_0178]_143	[locus_tag=BA173_02800]_143	[locus_tag=RF_1294]_143	[locus_tag=A1C_06310]_143	[locus_tag=A1G_06955]_143	[locus_tag=MCI_03570]_143	[locus_tag=H375_7080]_143	[locus_tag=RT0804]_143				0	8
RHS_0722	Not Predicted	dnaB	[locus_tag=RBE_0929]_498	[locus_tag=BA173_05810]_498	[locus_tag=RF_0860]_494	[locus_tag=A1C_04010]_494	[locus_tag=A1G_04525]_494	[locus_tag=MCI_01245]_495	[locus_tag=H375_720]_486	[locus_tag=RT0531]_497				0	8
RHS_1083	Not Predicted	dnaE	[locus_tag=RBE_0074]_1172	[locus_tag=BA173_04245]_1172	[locus_tag=RF_1244]_1207	[locus_tag=A1C_06050]_1185	[locus_tag=A1G_06640]_1181	[locus_tag=MCI_03295]_1181	[locus_tag=H375_7450]_1182	[locus_tag=RT0765]_1180				0	8
RHS_0570	Not Predicted	dnaN	[locus_tag=RBE_0656]_379	[locus_tag=BA173_06580]_379	[locus_tag=RF_0649]_379	[locus_tag=A1C_03150]_379	[locus_tag=A1G_03290]_379	[locus_tag=MCI_00020]_379	[locus_tag=H375_1900]_381	[locus_tag=RT0405]_381				0	8
RHS_0083	Not Predicted	tlc1 tlc2 tlc3 tlc4 tlc5 tlcA tlcB tlcC tlcD tlcE	[locus_tag=RBE_0141]_500 [locus_tag=RBE_0721]_504 [locus_tag=RBE_0770]_520 [locus_tag=RBE_0990]_507 [locus_tag=RBE_1355]_498	[locus_tag=BA173_00710]_504 [locus_tag=BA173_01010]_520 [locus_tag=BA173_02540]_498 [locus_tag=BA173_03305]_500 [locus_tag=BA173_07005]_507	[locus_tag=RF_0122]_498 [locus_tag=RF_0161]_499 [locus_tag=RF_0592]_507 [locus_tag=RF_0724]_511 [locus_tag=RF_0837]_501	[locus_tag=A1C_00440]_498 [locus_tag=A1C_02830]_507 [locus_tag=A1C_03575]_511 [locus_tag=A1C_03840]_511 [locus_tag=A1C_05810]_480	[locus_tag=A1G_00515]_498 [locus_tag=A1G_02965]_507 [locus_tag=A1G_03785]_511 [locus_tag=A1G_04090]_501 [locus_tag=A1G_06265]_465	[locus_tag=MCI_00425]_511 [locus_tag=MCI_01110]_501 [locus_tag=MCI_02935]_499 [locus_tag=MCI_04600]_498 [locus_tag=MCI_06805]_507	[locus_tag=H375_1120]_512 [locus_tag=H375_1320]_501 [locus_tag=H375_2320]_507 [locus_tag=H375_5770]_498 [locus_tag=H375_7860]_500	[locus_tag=RT0079]_498 [locus_tag=RT0366]_507 [locus_tag=RT0464]_501 [locus_tag=RT0486]_512 [locus_tag=RT0724]_500				0	8
RHS_0582	Not Predicted	dsbA	[locus_tag=RBE_0738]_266	[locus_tag=BA173_01205]_266	[locus_tag=RF_0662]_264	[locus_tag=A1C_03210]_264	[locus_tag=A1G_03355]_263	[locus_tag=MCI_00095]_266	[locus_tag=H375_1780]_266	[locus_tag=RT0417]_266				0	8
RHS_0044	Not Predicted	dsbG	[locus_tag=RBE_1288]_259	[locus_tag=BA173_01625]_257	[locus_tag=RF_0032]_278	[locus_tag=A1C_00240]_312	[locus_tag=A1G_00185]_277	[locus_tag=MCI_04320]_268	[locus_tag=H375_6060]_272	[locus_tag=RT0103]_270				0	8
RHS_0060	Not Predicted	dus nifR3	[locus_tag=RBE_1199]_326	[locus_tag=BA173_02470]_326	[locus_tag=RF_0012]_325	[locus_tag=A1C_00320]_327	[locus_tag=A1G_00080]_331	[locus_tag=MCI_04215]_331	[locus_tag=H375_6200]_327	[locus_tag=RT0010]_327				0	8
RHS_0540	Not Predicted	dut	[locus_tag=RBE_0332]_150	[locus_tag=BA173_03245]_148	[locus_tag=RF_0620]_148	[locus_tag=A1C_02980]_148	[locus_tag=A1G_03095]_148	[locus_tag=MCI_06940]_148	[locus_tag=H375_2100]_148	[locus_tag=RT0387]_148				0	8
RHS_0320	Not Predicted	efp	[locus_tag=RBE_0972]_188	[locus_tag=BA173_06290]_188	[locus_tag=RF_1049]_188	[locus_tag=A1C_01750]_188	[locus_tag=A1G_01845]_188	[locus_tag=MCI_05805]_188	[locus_tag=H375_3790]_188	[locus_tag=RT0230]_188				0	8
RHS_0212	Not Predicted	emrB	[locus_tag=RBE_1129]_425	[locus_tag=BA173_05015]_520	[locus_tag=RF_1124]_519	[locus_tag=A1C_01105]_519	[locus_tag=A1G_01130]_519	[locus_tag=MCI_05205]_519	[locus_tag=H375_4700]_519	[locus_tag=RT0146]_519				0	8
RHS_0944	Not Predicted	engA	[locus_tag=RBE_0212]_452	[locus_tag=BA173_00755]_447	[locus_tag=RF_0248]_447	[locus_tag=A1C_05240]_447	[locus_tag=A1G_05685]_447	[locus_tag=MCI_02365]_447	[locus_tag=H375_8540]_447	[locus_tag=RT0673]_447				0	8
RHS_0146	Not Predicted	engB	[locus_tag=RBE_1277]_212	[locus_tag=BA173_02240]_212	[locus_tag=RF_0085]_212	[locus_tag=A1C_00760]_212	[locus_tag=A1G_00800]_212	[locus_tag=MCI_04890]_212	[locus_tag=H375_5290]_214	[locus_tag=RT0035]_214				0	8
RHS_0166	Not Predicted	era	[locus_tag=RBE_1179]_295	[locus_tag=BA173_04735]_292	[locus_tag=RF_1174]_293	[locus_tag=A1C_00875]_293	[locus_tag=A1G_00910]_339	[locus_tag=MCI_04990]_343	[locus_tag=H375_5110]_295	[locus_tag=RT0018]_295				0	8
RHS_0640	Not Predicted	exoC	[locus_tag=RBE_0778]_477	[locus_tag=BA173_01050]_458	[locus_tag=RF_0716]_480	[locus_tag=A1C_03535]_480	[locus_tag=A1G_03735]_462	[locus_tag=MCI_00385]_462	[locus_tag=H375_1040]_499	[locus_tag=RT0494]_497				0	8
RHS_0972	Not Predicted	exsB	[locus_tag=RBE_0496]_225	[locus_tag=BA173_00410]_223	[locus_tag=RF_0217]_224	[locus_tag=A1C_05455]_227	[locus_tag=A1G_05935]_228	[locus_tag=MCI_02625]_228	[locus_tag=H375_8380]_227	[locus_tag=RT0689]_227				0	8
RHS_1045	Not Predicted	fabD	[locus_tag=RBE_0671]_312	[locus_tag=BA173_06080]_312	[locus_tag=RF_0171]_313	[locus_tag=A1C_05845]_314	[locus_tag=A1G_06190]_314	[locus_tag=MCI_02875]_314	[locus_tag=H375_7890]_314	[locus_tag=RT0720]_314				0	8
RHS_1064	Not Predicted	fabF	[locus_tag=RBE_0114]_426	[locus_tag=BA173_03470]_426	[locus_tag=RF_1224]_426	[locus_tag=A1C_05945]_426	[locus_tag=A1G_06510]_428	[locus_tag=MCI_03170]_428	[locus_tag=H375_7590]_426	[locus_tag=RT0750]_426				0	8
RHS_1076	Not Predicted	fabH	[locus_tag=RBE_0128]_317	[locus_tag=BA173_03605]_317	[locus_tag=RF_1235]_317	[locus_tag=A1C_06015]_317	[locus_tag=A1G_06570]_318	[locus_tag=MCI_03230]_317	[locus_tag=H375_7510]_317	[locus_tag=RT0759]_317				0	8
RHS_0496	Not Predicted	fabI	[locus_tag=RBE_1255]_262	[locus_tag=BA173_01405]_262	[locus_tag=RF_0575]_260	[locus_tag=A1C_02720]_260	[locus_tag=A1G_02800]_260	[locus_tag=MCI_06690]_261	[locus_tag=H375_2460]_261	[locus_tag=RT0353]_261				0	8
RHS_0885	Not Predicted	spoT11 spoT12 spoT16 spoTc spoTd	[locus_tag=RBE_0183]_206 [locus_tag=RBE_0419]_215 [locus_tag=RBE_0592]_141	[locus_tag=BA173_00130]_140 [locus_tag=BA173_02775]_201	[locus_tag=RF_0204]_201 [locus_tag=RF_0410]_134	[locus_tag=A1C_04920]_113 [locus_tag=A1C_05540]_201	[locus_tag=A1G_06035]_201	[locus_tag=MCI_00775]_215 [locus_tag=MCI_02025]_134	[locus_tag=H375_9060]_134	[locus_tag=RT0616]_113 [locus_tag=RT0700]_191				0	8
RHS_0009	Not Predicted	fabZ	[locus_tag=RBE_1188]_145	[locus_tag=BA173_04770]_145	[locus_tag=RF_0007]_145	[locus_tag=A1C_00045]_145	[locus_tag=A1G_00040]_145	[locus_tag=MCI_04190]_145	[locus_tag=H375_6230]_137	[locus_tag=RT0007]_145				0	8
RHS_0361	Not Predicted	fbcH	[locus_tag=RBE_0830]_251	[locus_tag=BA173_00775]_251	[locus_tag=RF_1007]_251	[locus_tag=A1C_01955]_251	[locus_tag=A1G_02060]_222	[locus_tag=MCI_06005]_251	[locus_tag=H375_3440]_253	[locus_tag=RT0263]_251				0	8
RHS_1147	Not Predicted	fdxA	[locus_tag=RBE_1272]_107	[locus_tag=BA173_04465]_107	[locus_tag=RF_1315]_109	[locus_tag=A1C_06430]_109	[locus_tag=A1G_07055]_116	[locus_tag=MCI_03695]_115	[locus_tag=H375_6900]_78	[locus_tag=RT0817]_110				0	8
RHS_0663	Not Predicted	folC	[locus_tag=RBE_1202]_432	[locus_tag=BA173_04565]_431	[locus_tag=RF_0740]_427	[locus_tag=A1C_03665]_429	[locus_tag=A1G_03865]_432	[locus_tag=MCI_00510]_426	[locus_tag=H375_790]_431	[locus_tag=RT0524]_433				0	8
RHS_0628	Not Predicted	folD	[locus_tag=RBE_0983]_283	[locus_tag=BA173_06930]_283	[locus_tag=RF_0699]_297	[locus_tag=A1C_03455]_295	[locus_tag=A1G_03600]_288	[locus_tag=MCI_00300]_288	[locus_tag=H375_970]_310	[locus_tag=RT0501]_285				0	8
RHS_0519	Not Predicted	folE	[locus_tag=RBE_0803]_192	[locus_tag=BA173_01265]_190	[locus_tag=RF_0599]_190	[locus_tag=A1C_02870]_190	[locus_tag=A1G_02990]_189	[locus_tag=MCI_06835]_189	[locus_tag=H375_2280]_190	[locus_tag=RT0371]_190				0	8
RHS_0209	Not Predicted	frr rrf	[locus_tag=RBE_1132]_186	[locus_tag=BA173_05000]_186	[locus_tag=RF_1127]_186	[locus_tag=A1C_01090]_186	[locus_tag=A1G_01115]_186	[locus_tag=MCI_05190]_186	[locus_tag=H375_4730]_186	[locus_tag=RT0143]_186				0	8
RHS_0334	Not Predicted	ftsA	[locus_tag=RBE_0958]_411	[locus_tag=BA173_06475]_411	[locus_tag=RF_1033]_411	[locus_tag=A1C_01820]_411	[locus_tag=A1G_01920]_411	[locus_tag=MCI_05885]_411	[locus_tag=H375_3660]_411	[locus_tag=RT0243]_411				0	8
RHS_0940	Not Predicted	xseA	[locus_tag=RBE_0208]_442	[locus_tag=BA173_00740]_442 [locus_tag=BA173_00860]_442	[locus_tag=RF_0253]_462	[locus_tag=A1C_05220]_444	[locus_tag=A1G_05650]_457	[locus_tag=MCI_02340]_444	[locus_tag=H375_8570]_453	[locus_tag=RT0669]_453				0	8
RHS_0067	Not Predicted	ftsH	[locus_tag=RBE_1393]_638	[locus_tag=BA173_04015]_638	[locus_tag=RF_0139]_635	[locus_tag=A1C_00360]_637	[locus_tag=A1G_00425]_637	[locus_tag=MCI_04515]_637	[locus_tag=H375_5880]_637	[locus_tag=RT0087]_637				0	8
RHS_1142	Not Predicted	ftsK	[locus_tag=RBE_0154]_749	[locus_tag=BA173_03330]_749	[locus_tag=RF_1307]_745	[locus_tag=A1C_06390]_745	[locus_tag=A1G_07010]_744	[locus_tag=MCI_03645]_744	[locus_tag=H375_6980]_726	[locus_tag=RT0811]_740				0	8
RHS_0798	Not Predicted	ftsL	[locus_tag=RBE_0541]_131	[locus_tag=BA173_00185]_130	[locus_tag=RF_0903]_185	[locus_tag=A1C_04400]_132	[locus_tag=A1G_04750]_132	[locus_tag=MCI_01505]_132	[locus_tag=H375_470]_92	[locus_tag=RT0556]_128				0	8
RHS_0555	Not Predicted	ftsW	[locus_tag=RBE_0879]_377	[locus_tag=BA173_05920]_377	[locus_tag=RF_0635]_384	[locus_tag=A1C_03055]_377	[locus_tag=A1G_03165]_377	[locus_tag=MCI_07020]_377	[locus_tag=H375_1980]_377	[locus_tag=RT0397]_377				0	8
RHS_1079	Not Predicted	ftsY	[locus_tag=RBE_0028]_303	[locus_tag=BA173_03050]_303	[locus_tag=RF_1238]_303	[locus_tag=A1C_06030]_303	[locus_tag=A1G_06585]_303	[locus_tag=MCI_03245]_303	[locus_tag=H375_7480]_303	[locus_tag=RT0762]_303				0	8
RHS_0927	Not Predicted	ftsZ	[locus_tag=RBE_1071]_459	[locus_tag=BA173_05360]_459	[locus_tag=RF_0270]_452	[locus_tag=A1C_05145]_456	[locus_tag=A1G_05600]_452	[locus_tag=MCI_02280]_452	[locus_tag=H375_8670]_452	[locus_tag=RT0658]_452				0	8
RHS_0206	Not Predicted	gatA	[locus_tag=RBE_1134]_493	[locus_tag=BA173_04990]_493	[locus_tag=RF_1129]_493	[locus_tag=A1C_01075]_492	[locus_tag=A1G_01100]_493	[locus_tag=MCI_05175]_493	[locus_tag=H375_4750]_493	[locus_tag=RT0141]_493				0	8
RHS_0205	Not Predicted	gatB	[locus_tag=RBE_1135]_483	[locus_tag=BA173_04985]_483	[locus_tag=RF_1130]_483	[locus_tag=A1C_01070]_483	[locus_tag=A1G_01095]_483	[locus_tag=MCI_05170]_483	[locus_tag=H375_4760]_483	[locus_tag=RT0140]_483				0	8
RHS_0207	Not Predicted	gatC	[locus_tag=RBE_1133]_100	[locus_tag=BA173_04995]_100	[locus_tag=RF_1128]_100	[locus_tag=A1C_01080]_100	[locus_tag=A1G_01105]_100	[locus_tag=MCI_05180]_100	[locus_tag=H375_4740]_100	[locus_tag=RT0142]_100				0	8
RHS_0135	Not Predicted	gcp	[locus_tag=RBE_1260]_341	[locus_tag=BA173_01950]_341	[locus_tag=RF_0146]_389	[locus_tag=A1C_00705]_386	[locus_tag=A1G_00390]_344	[locus_tag=MCI_04475]_344	[locus_tag=H375_5940]_387	[locus_tag=RT0093]_387				0	8
RHS_0743	Not Predicted	gcvT	[locus_tag=RBE_0688]_273	[locus_tag=BA173_00540]_269	[locus_tag=RF_0811]_282	[locus_tag=A1C_04115]_308	[locus_tag=A1G_04315]_335	[locus_tag=MCI_00990]_337	[locus_tag=H375_1450]_285	[locus_tag=RT0451]_286				0	8
RHS_0086	Not Predicted	gidA	[locus_tag=RBE_1352]_621	[locus_tag=BA173_02525]_621	[locus_tag=RF_0119]_622	[locus_tag=A1C_00455]_622	[locus_tag=A1G_00530]_622	[locus_tag=MCI_04615]_622	[locus_tag=H375_5740]_621	[locus_tag=RT0076]_621				0	8
RHS_0087	Not Predicted	gidB	[locus_tag=RBE_1351]_192	[locus_tag=BA173_02520]_192	[locus_tag=RF_0118]_192	[locus_tag=A1C_00460]_191	[locus_tag=A1G_00535]_191	[locus_tag=MCI_04620]_192	[locus_tag=H375_5730]_191	[locus_tag=RT0075]_191				0	8
RHS_0756	Not Predicted	glmU	[locus_tag=RBE_0567]_265	[locus_tag=BA173_06765]_244	[locus_tag=RF_0798]_248	[locus_tag=A1C_04180]_248	[locus_tag=A1G_04405]_248	[locus_tag=MCI_00905]_248	[locus_tag=H375_1560]_249	[locus_tag=RT0441]_248				0	8
RHS_0652	Not Predicted	glnA	[locus_tag=RBE_0679]_273	[locus_tag=BA173_05720]_273	[locus_tag=RF_0728]_277	[locus_tag=A1C_03605]_277	[locus_tag=A1G_03805]_277	[locus_tag=MCI_00445]_277	[locus_tag=H375_1160]_276	[locus_tag=RT0482]_276				0	8
RHS_1203	Not Predicted	glnQ	[locus_tag=RBE_1318]_240	[locus_tag=BA173_00900]_240	[locus_tag=RF_1370]_240	[locus_tag=A1C_06720]_240	[locus_tag=A1G_07360]_240	[locus_tag=MCI_03995]_240	[locus_tag=H375_6460]_240	[locus_tag=RT0859]_240				0	8
RHS_1168	Not Predicted	gltA	[locus_tag=RBE_1325]_435	[locus_tag=BA173_02045]_435	[locus_tag=RF_1338]_435	[locus_tag=A1C_06540]_435	[locus_tag=A1G_07170]_434	[locus_tag=MCI_03810]_435	[locus_tag=H375_6740]_436	[locus_tag=RT0832]_436				0	8
RHS_0234	Not Predicted	gltP	[locus_tag=RBE_1095]_401	[locus_tag=BA173_05215]_401	[locus_tag=RF_1096]_399	[locus_tag=A1C_01280]_399	[locus_tag=A1G_01275]_399	[locus_tag=MCI_05355]_399	[locus_tag=H375_4480]_240	[locus_tag=RT0167]_399				0	8
RHS_0443	Not Predicted	gltX gltX1	[locus_tag=RBE_0711]_445	[locus_tag=BA173_00675]_446	[locus_tag=RF_0529]_447	[locus_tag=A1C_02435]_447	[locus_tag=A1G_02535]_447	[locus_tag=MCI_06445]_447	[locus_tag=H375_2860]_447	[locus_tag=RT0316]_448				0	8
RHS_0882	Not Predicted	gltX gltX2	[locus_tag=RBE_0457]_464	[locus_tag=BA173_00965]_464	[locus_tag=RF_0413]_463	[locus_tag=A1C_04895]_463	[locus_tag=A1G_05305]_513	[locus_tag=MCI_02010]_513	[locus_tag=H375_9100]_470	[locus_tag=RT0614]_469				0	8
RHS_1032	Not Predicted	glyA	[locus_tag=RBE_1308]_420	[locus_tag=BA173_01520]_420	[locus_tag=RF_1188]_421	[locus_tag=A1C_05770]_420	[locus_tag=A1G_06305]_420	[locus_tag=MCI_02980]_420	[locus_tag=H375_7820]_420	[locus_tag=RT0728]_420				0	8
RHS_1177	Not Predicted	glyQ	[locus_tag=RBE_1360]_289	[locus_tag=BA173_03805]_289	[locus_tag=RF_1347]_289	[locus_tag=A1C_06585]_289	[locus_tag=A1G_07215]_288	[locus_tag=MCI_03865]_288	[locus_tag=H375_6670]_289	[locus_tag=RT0839]_289				0	8
RHS_1176	Not Predicted	glyS	[locus_tag=RBE_1359]_658	[locus_tag=BA173_03810]_660	[locus_tag=RF_1346]_664	[locus_tag=A1C_06580]_662	[locus_tag=A1G_07210]_670	[locus_tag=MCI_03860]_670	[locus_tag=H375_6680]_664	[locus_tag=RT0838]_664				0	8
RHS_1070	Not Predicted	gmk	[locus_tag=RBE_0134]_191	[locus_tag=BA173_03645]_191	[locus_tag=RF_1229]_192	[locus_tag=A1C_05985]_192	[locus_tag=A1G_06535]_229	[locus_tag=MCI_03195]_229	[locus_tag=H375_7580]_197	[locus_tag=RT0752]_197				0	8
RHS_0385	Not Predicted	gppA	[locus_tag=RBE_1019]_469	[locus_tag=BA173_06140]_469	[locus_tag=RF_0470]_470	[locus_tag=A1C_02080]_470	[locus_tag=A1G_02245]_473	[locus_tag=MCI_06160]_470	[locus_tag=H375_3220]_470	[locus_tag=RT0285]_470				0	8
RHS_1195	Not Predicted	greA	[locus_tag=RBE_0053]_162	[locus_tag=BA173_02395]_162	[locus_tag=RF_1360]_192	[locus_tag=A1C_06680]_192	[locus_tag=A1G_07285]_206	[locus_tag=MCI_03930]_162	[locus_tag=H375_6540]_162	[locus_tag=RT0850]_162				0	8
RHS_0886	Not Predicted	groEL	[locus_tag=RBE_0590]_550	[locus_tag=BA173_06785]_550	[locus_tag=RF_0409]_547	[locus_tag=A1C_04925]_548	[locus_tag=A1G_05320]_547	[locus_tag=MCI_02030]_547	[locus_tag=H375_9050]_550	[locus_tag=RT0617]_550				0	8
RHS_0277	Not Predicted	grxC1	[locus_tag=RBE_1093]_98	[locus_tag=BA173_05225]_104	[locus_tag=RF_1059]_102	[locus_tag=A1C_01495]_97	[locus_tag=A1G_01525]_102	[locus_tag=MCI_05525]_102	[locus_tag=H375_4150]_95	[locus_tag=RT0194]_104				0	8
RHS_1164	Not Predicted	hemA	[locus_tag=RBE_0631]_414	[locus_tag=BA173_05590]_414	[locus_tag=RF_1334]_414	[locus_tag=A1C_06520]_414	[locus_tag=A1G_07150]_413	[locus_tag=MCI_03790]_414	[locus_tag=H375_6770]_414	[locus_tag=RT0829]_414				0	8
RHS_0719	Not Predicted	hemB	[locus_tag=RBE_0920]_330	[locus_tag=BA173_05780]_325	[locus_tag=RF_0856]_331	[locus_tag=A1C_03995]_330	[locus_tag=A1G_04490]_338	[locus_tag=MCI_01225]_330	[locus_tag=H375_750]_330	[locus_tag=RT0528]_330				0	8
RHS_0688	Not Predicted	hemC	[locus_tag=RBE_0346]_300	[locus_tag=BA173_04270]_300	[locus_tag=RF_0817]_301	[locus_tag=A1C_03825]_301	[locus_tag=A1G_04275]_351	[locus_tag=MCI_01035]_351	[locus_tag=H375_1430]_299	[locus_tag=RT0453]_299				0	8
RHS_1228	Not Predicted	hemF	[locus_tag=RBE_1380]_279	[locus_tag=BA173_03380]_279	[locus_tag=RF_1396]_279	[locus_tag=A1C_06860]_279	[locus_tag=A1G_07495]_279	[locus_tag=MCI_04130]_279	[locus_tag=H375_6330]_279	[locus_tag=RT0874]_279				0	8
RHS_1231	Not Predicted	hemH	[locus_tag=RBE_1428]_354	[locus_tag=BA173_03130]_354	[locus_tag=RF_1399]_348	[locus_tag=A1C_06875]_344	[locus_tag=A1G_07515]_346	[locus_tag=MCI_04145]_346	[locus_tag=H375_6310]_342	[locus_tag=RT0876]_346				0	8
RHS_0231	Not Predicted	hemN	[locus_tag=RBE_1145]_388	[locus_tag=BA173_04935]_388	[locus_tag=RF_1100]_386	[locus_tag=A1C_01265]_393	[locus_tag=A1G_01245]_400	[locus_tag=MCI_05320]_386	[locus_tag=H375_4500]_399	[locus_tag=RT0166]_391				0	8
RHS_0174	Not Predicted	hflC hflC2	[locus_tag=RBE_1171]_285	[locus_tag=BA173_04800]_285	[locus_tag=RF_1167]_286	[locus_tag=A1C_00915]_286	[locus_tag=A1G_00950]_286	[locus_tag=MCI_05030]_286	[locus_tag=H375_5060]_286	[locus_tag=RT0112]_286				0	8
RHS_0448	Not Predicted	hflC1	[locus_tag=RBE_0716]_311	[locus_tag=BA173_00695]_311	[locus_tag=RF_0533]_311	[locus_tag=A1C_02460]_311	[locus_tag=A1G_02560]_312	[locus_tag=MCI_06465]_311	[locus_tag=H375_2820]_311	[locus_tag=RT0319]_311				0	8
RHS_0650	Not Predicted	hipB	[locus_tag=RBE_0676]_137	[locus_tag=BA173_06825]_133	[locus_tag=RF_0726]_130	[locus_tag=A1C_03595]_130	[locus_tag=A1G_03795]_125	[locus_tag=MCI_00435]_130	[locus_tag=H375_1140]_130	[locus_tag=RT0484]_130				0	8
RHS_0417	Not Predicted	hisS	[locus_tag=RBE_0533]_415	[locus_tag=BA173_00230]_415	[locus_tag=RF_0498]_415	[locus_tag=A1C_02295]_415	[locus_tag=A1G_02350]_404	[locus_tag=MCI_06245]_414	[locus_tag=H375_3060]_416	[locus_tag=RT0298]_412				0	8
RHS_0229	Not Predicted	holB	[locus_tag=RBE_1148]_266	[locus_tag=BA173_04915]_266	[locus_tag=RF_1107]_264	[locus_tag=A1C_01225]_292	[locus_tag=A1G_01210]_269	[locus_tag=MCI_05285]_264	[locus_tag=H375_4540]_263	[locus_tag=RT0163]_264				0	8
RHS_0273	Not Predicted	hscA	[locus_tag=RBE_0513]_595	[locus_tag=BA173_00335]_595	[locus_tag=RF_1063]_637	[locus_tag=A1C_01475]_595	[locus_tag=A1G_01500]_595	[locus_tag=MCI_05505]_595	[locus_tag=H375_4190]_593	[locus_tag=RT0190]_586				0	8
RHS_0274	Not Predicted	hscB	[locus_tag=RBE_0512]_166	[locus_tag=BA173_00340]_166	[locus_tag=RF_1062]_166	[locus_tag=A1C_01480]_166	[locus_tag=A1G_01505]_166	[locus_tag=MCI_05510]_166	[locus_tag=H375_4180]_166	[locus_tag=RT0191]_166				0	8
RHS_0432	Not Predicted	hslU	[locus_tag=RBE_0816]_452	[locus_tag=BA173_01335]_452	[locus_tag=RF_0516]_450	[locus_tag=A1C_02370]_450	[locus_tag=A1G_02460]_450	[locus_tag=MCI_06365]_450	[locus_tag=H375_2930]_450	[locus_tag=RT0310]_450				0	8
RHS_0431	Not Predicted	hslV	[locus_tag=RBE_0817]_182	[locus_tag=BA173_01330]_182	[locus_tag=RF_0515]_182	[locus_tag=A1C_02365]_182	[locus_tag=A1G_02455]_182	[locus_tag=MCI_06360]_182	[locus_tag=H375_2940]_182	[locus_tag=RT0309]_182				0	8
RHS_1163	Not Predicted	htpG	[locus_tag=RBE_0632]_621	[locus_tag=BA173_05595]_621	[locus_tag=RF_1333]_621	[locus_tag=A1C_06515]_621	[locus_tag=A1G_07145]_621	[locus_tag=MCI_03785]_621	[locus_tag=H375_6780]_621	[locus_tag=RT0828]_621				0	8
RHS_0992	Not Predicted	htrB lpxL	[locus_tag=RBE_0186]_291	[locus_tag=BA173_02760]_291	[locus_tag=RF_0197]_290	[locus_tag=A1C_05570]_290	[locus_tag=A1G_06065]_290	[locus_tag=MCI_02750]_290	[locus_tag=H375_8030]_290	[locus_tag=RT0704]_290				0	8
RHS_0228	Not Predicted	hupA	[locus_tag=RBE_1149]_108	[locus_tag=BA173_04910]_108	[locus_tag=RF_1108]_110	[locus_tag=A1C_01220]_110	[locus_tag=A1G_01205]_110	[locus_tag=MCI_05280]_110	[locus_tag=H375_4550]_110	[locus_tag=RT0162]_99				0	8
RHS_0354	Not Predicted	icd	[locus_tag=RBE_0289]_483	[locus_tag=BA173_01935]_483	[locus_tag=RF_1015]_491	[locus_tag=A1C_01920]_483	[locus_tag=A1G_02020]_483	[locus_tag=MCI_05965]_483	[locus_tag=H375_3510]_483	[locus_tag=RT0256]_483				0	8
RHS_0676	Not Predicted	infC	[locus_tag=RBE_0301]_147	[locus_tag=BA173_02025]_147	[locus_tag=RF_0760]_147	[locus_tag=A1C_03750]_147	[locus_tag=A1G_03930]_157	[locus_tag=MCI_00625]_148	[locus_tag=H375_840]_168	[locus_tag=RT0518]_185				0	8
RHS_0094	Not Predicted	iscA1	[locus_tag=RBE_1299]_110	[locus_tag=BA173_01575]_110	[locus_tag=RF_0111]_150	[locus_tag=A1C_00495]_110	[locus_tag=A1G_00575]_110	[locus_tag=MCI_04665]_110	[locus_tag=H375_5670]_110	[locus_tag=RT0069]_110				0	8
RHS_0710	Not Predicted	iscA2	[locus_tag=RBE_0945]_111	[locus_tag=BA173_06385]_111	[locus_tag=RF_0843]_110	[locus_tag=A1C_03950]_110	[locus_tag=A1G_04115]_110	[locus_tag=MCI_01145]_110	[locus_tag=H375_1270]_110	[locus_tag=RT0471]_110				0	8
RHS_0712	Not Predicted	iscS iscS1	[locus_tag=RBE_0947]_410	[locus_tag=BA173_06395]_410	[locus_tag=RF_0845]_422	[locus_tag=A1C_03960]_410	[locus_tag=A1G_04125]_410	[locus_tag=MCI_01155]_410	[locus_tag=H375_1250]_255	[locus_tag=RT0473]_410				0	8
RHS_0711	Not Predicted	iscU	[locus_tag=RBE_0946]_131	[locus_tag=BA173_06390]_131	[locus_tag=RF_0844]_131	[locus_tag=A1C_03955]_131	[locus_tag=A1G_04120]_131	[locus_tag=MCI_01150]_131	[locus_tag=H375_1260]_131	[locus_tag=RT0472]_131				0	8
RHS_0532	Not Predicted	ispA ispZ	[locus_tag=RBE_0324]_180	[locus_tag=BA173_03210]_180	[locus_tag=RF_0613]_180	[locus_tag=A1C_02940]_180	[locus_tag=A1G_03060]_180	[locus_tag=MCI_06905]_180	[locus_tag=H375_2180]_180	[locus_tag=RT0380]_180				0	8
RHS_0290	Not Predicted	mdlB abcT3	[locus_tag=RBE_0381]_561 [locus_tag=RBE_0521]_589	[locus_tag=BA173_00295]_589	[locus_tag=RF_0331]_589 [locus_tag=RF_0981]_627	[locus_tag=A1C_01600]_589	[locus_tag=A1G_01640]_589	[locus_tag=MCI_05630]_589	[locus_tag=H375_4060]_589	[locus_tag=RT0205]_589				0	8
RHS_0689	Not Predicted	ispB	[locus_tag=RBE_0717]_334	[locus_tag=BA173_00700]_327	[locus_tag=RF_0839]_327	[locus_tag=A1C_03830]_327	[locus_tag=A1G_04100]_355	[locus_tag=MCI_01120]_327	[locus_tag=H375_1300]_327	[locus_tag=RT0466]_327				0	8
RHS_0092	Not Predicted	kdsA	[locus_tag=RBE_1345]_274	[locus_tag=BA173_02490]_274	[locus_tag=RF_0113]_274	[locus_tag=A1C_00485]_274	[locus_tag=A1G_00560]_274	[locus_tag=MCI_04645]_274	[locus_tag=H375_5680]_275	[locus_tag=RT0070]_274				0	8
RHS_0516	Not Predicted	kdsB	[locus_tag=RBE_0988]_244	[locus_tag=BA173_06995]_244	[locus_tag=RF_0594]_246	[locus_tag=A1C_02855]_246	[locus_tag=A1G_02975]_241	[locus_tag=MCI_06815]_246	[locus_tag=H375_2300]_246	[locus_tag=RT0368]_241				0	8
RHS_0123	Not Predicted	kdtA waaA	[locus_tag=RBE_1335]_418	[locus_tag=BA173_02115]_418	[locus_tag=RF_0072]_464	[locus_tag=A1C_00640]_418	[locus_tag=A1G_00700]_464	[locus_tag=MCI_04790]_456	[locus_tag=H375_5420]_461	[locus_tag=RT0048]_462				0	8
RHS_1121	Not Predicted	kefB	[locus_tag=RBE_0017]_575	[locus_tag=BA173_02990]_575	[locus_tag=RF_1283]_575	[locus_tag=A1C_06275]_575	[locus_tag=A1G_06870]_575	[locus_tag=MCI_03505]_575	[locus_tag=H375_7130]_578	[locus_tag=RT0798]_575				0	8
RHS_0644	Not Predicted	kpsF	[locus_tag=RBE_0774]_319	[locus_tag=BA173_01030]_319	[locus_tag=RF_0720]_319	[locus_tag=A1C_03555]_319	[locus_tag=A1G_03760]_319	[locus_tag=MCI_00405]_319	[locus_tag=H375_1080]_319	[locus_tag=RT0490]_319				0	8
RHS_0936	Not Predicted	ksgA	[locus_tag=RBE_0204]_268	[locus_tag=BA173_02155]_268	[locus_tag=RF_0256]_243	[locus_tag=A1C_05200]_273	[locus_tag=A1G_05635]_301	[locus_tag=MCI_02320]_303	[locus_tag=H375_8600]_268	[locus_tag=RT0666]_268				0	8
RHS_0365	Not Predicted	lepA	[locus_tag=RBE_0600]_398	[locus_tag=BA173_00110]_600	[locus_tag=RF_1000]_600	[locus_tag=A1C_01975]_600	[locus_tag=A1G_02100]_600	[locus_tag=MCI_06035]_600	[locus_tag=H375_3410]_600	[locus_tag=RT0266]_600				0	8
RHS_0164	Not Predicted	lepB	[locus_tag=RBE_1182]_291	[locus_tag=BA173_04745]_265	[locus_tag=RF_1177]_266	[locus_tag=A1C_00865]_266	[locus_tag=A1G_00900]_266	[locus_tag=MCI_04980]_266	[locus_tag=H375_5130]_264	[locus_tag=RT0020]_264				0	8
RHS_0074	Not Predicted	lgt	[locus_tag=RBE_0014]_263	[locus_tag=BA173_02970]_263	[locus_tag=RF_0133]_259	[locus_tag=A1C_00395]_259	[locus_tag=A1G_00460]_259	[locus_tag=MCI_04545]_259	[locus_tag=H375_5850]_268	[locus_tag=RT0084]_259				0	8
RHS_0615	Not Predicted	lgtD	[locus_tag=RBE_0687]_281	[locus_tag=BA173_00535]_281	[locus_tag=RF_0686]_281	[locus_tag=A1C_03380]_281	[locus_tag=A1G_03505]_281	[locus_tag=MCI_00230]_281	[locus_tag=H375_1630]_280	[locus_tag=RT0433]_280				0	8
RHS_0294	Not Predicted	lgtF	[locus_tag=RBE_0523]_294	[locus_tag=BA173_00285]_289	[locus_tag=RF_0337]_283	[locus_tag=A1C_01620]_291	[locus_tag=A1G_01670]_282	[locus_tag=MCI_05660]_282	[locus_tag=H375_4020]_292	[locus_tag=RT0209]_292				0	8
RHS_1033	Not Predicted	lipA	[locus_tag=RBE_1309]_355	[locus_tag=BA173_01515]_290	[locus_tag=RF_1187]_348	[locus_tag=A1C_05775]_297	[locus_tag=A1G_06300]_296	[locus_tag=MCI_02975]_296	[locus_tag=H375_7830]_297	[locus_tag=RT0727]_297				0	8
RHS_1216	Not Predicted	lipB	[locus_tag=RBE_0052]_209	[locus_tag=BA173_02390]_209	[locus_tag=RF_1383]_209	[locus_tag=A1C_06785]_209	[locus_tag=A1G_07450]_209	[locus_tag=MCI_04075]_209	[locus_tag=H375_6390]_199	[locus_tag=RT0867]_209				0	8
RHS_0497	Not Predicted	lnt cutE	[locus_tag=RBE_1256]_499	[locus_tag=BA173_01410]_499	[locus_tag=RF_0576]_496	[locus_tag=A1C_02725]_496	[locus_tag=A1G_02805]_499	[locus_tag=MCI_06695]_496	[locus_tag=H375_2450]_496	[locus_tag=RT0354]_496				0	8
RHS_1198	Not Predicted	lolA	[locus_tag=RBE_0046]_214	[locus_tag=BA173_02840]_214	[locus_tag=RF_1363]_207	[locus_tag=A1C_06695]_212	[locus_tag=A1G_07300]_212	[locus_tag=MCI_03945]_212	[locus_tag=H375_6510]_213	[locus_tag=RT0853]_213				0	8
RHS_0980	Not Predicted	lolD	[locus_tag=RBE_0199]_221	[locus_tag=BA173_02310]_221	[locus_tag=RF_0210]_221	[locus_tag=A1C_05495]_221	[locus_tag=A1G_05970]_221	[locus_tag=MCI_02660]_221	[locus_tag=H375_8310]_212	[locus_tag=RT0695]_221				0	8
RHS_1112	Not Predicted	lpdA1 pdhD2	[locus_tag=RBE_0091]_459	[locus_tag=BA173_04140]_459	[locus_tag=RF_1270]_459	[locus_tag=A1C_06210]_459	[locus_tag=A1G_06780]_459	[locus_tag=MCI_03450]_459	[locus_tag=H375_7180]_354	[locus_tag=RT0792]_459				0	8
RHS_0747	Not Predicted	lpdA2 pdhD1	[locus_tag=RBE_0578]_459	[locus_tag=BA173_06690]_459	[locus_tag=RF_0807]_459	[locus_tag=A1C_04135]_459	[locus_tag=A1G_04340]_459	[locus_tag=MCI_00970]_459	[locus_tag=H375_1490]_459	[locus_tag=RT0447]_459				0	8
RHS_0006	Not Predicted	lpxA	[locus_tag=RBE_1187]_281	[locus_tag=BA173_04765]_264	[locus_tag=RF_0006]_264	[locus_tag=A1C_00030]_238	[locus_tag=A1G_00035]_264	[locus_tag=MCI_04185]_264	[locus_tag=H375_6240]_264	[locus_tag=RT0006]_264				0	8
RHS_0434	Not Predicted	lpxB	[locus_tag=RBE_0812]_381	[locus_tag=BA173_01370]_380	[locus_tag=RF_0519]_390	[locus_tag=A1C_02380]_391	[locus_tag=A1G_02490]_446	[locus_tag=MCI_06400]_431	[locus_tag=H375_2920]_380	[locus_tag=RT0311]_380				0	8
RHS_0340	Not Predicted	lpxC	[locus_tag=RBE_0954]_288	[locus_tag=BA173_06445]_288	[locus_tag=RF_1028]_288	[locus_tag=A1C_01850]_288	[locus_tag=A1G_01940]_291	[locus_tag=MCI_05905]_288	[locus_tag=H375_3630]_288	[locus_tag=RT0246]_289				0	8
RHS_0010	Not Predicted	lpxD	[locus_tag=RBE_1189]_342	[locus_tag=BA173_04775]_342	[locus_tag=RF_0008]_346	[locus_tag=A1C_00050]_346	[locus_tag=A1G_00045]_345	[locus_tag=MCI_04195]_346	[locus_tag=H375_6220]_346	[locus_tag=RT0008]_346				0	8
RHS_0993	Not Predicted	lpxK	[locus_tag=RBE_0185]_321	[locus_tag=BA173_02765]_321	[locus_tag=RF_0196]_325	[locus_tag=A1C_05575]_325	[locus_tag=A1G_06070]_321	[locus_tag=MCI_02755]_325	[locus_tag=H375_8020]_305	[locus_tag=RT0705]_321				0	8
RHS_0552	Not Predicted	lspA	[locus_tag=RBE_0886]_196	[locus_tag=BA173_05900]_196	[locus_tag=RF_0632]_238	[locus_tag=A1C_03040]_196	[locus_tag=A1G_03150]_179	[locus_tag=MCI_07005]_179	[locus_tag=H375_2010]_194	[locus_tag=RT0394]_196				0	8
RHS_1015	Not Predicted	lysC	[locus_tag=RBE_1404]_406	[locus_tag=BA173_03980]_406	[locus_tag=RF_1200]_401	[locus_tag=A1C_05685]_401	[locus_tag=A1G_06400]_401	[locus_tag=MCI_03060]_401	[locus_tag=H375_7710]_446	[locus_tag=RT0738]_448				0	8
RHS_1127	Not Predicted	maf	[locus_tag=RBE_0143]_202	[locus_tag=BA173_03280]_202	[locus_tag=RF_1293]_203	[locus_tag=A1C_06305]_201	[locus_tag=A1G_06950]_215	[locus_tag=MCI_03565]_215	[locus_tag=H375_7090]_222	[locus_tag=RT0803]_227				0	8
RHS_1143	Not Predicted	map	[locus_tag=RBE_0156]_262	[locus_tag=BA173_03350]_266	[locus_tag=RF_1309]_259	[locus_tag=A1C_06395]_263	[locus_tag=A1G_07020]_259	[locus_tag=MCI_03660]_259	[locus_tag=H375_6960]_259	[locus_tag=RT0812]_259				0	8
RHS_0543	Not Predicted	mccF ldcA	[locus_tag=RBE_0581]_319	[locus_tag=BA173_06675]_319	[locus_tag=RF_0623]_317	[locus_tag=A1C_02995]_317	[locus_tag=A1G_03110]_315	[locus_tag=MCI_06960]_315	[locus_tag=H375_2070]_317	[locus_tag=RT0390]_317				0	8
RHS_0513	Not Predicted	mdh	[locus_tag=RBE_0644]_314	[locus_tag=BA173_06050]_314	[locus_tag=RF_0590]_314	[locus_tag=A1C_02825]_314	[locus_tag=A1G_02950]_314	[locus_tag=MCI_06790]_314	[locus_tag=H375_2330]_314	[locus_tag=RT0365]_314				0	8
RHS_0958	Not Predicted	metG metS	[locus_tag=RBE_0238]_509	[locus_tag=BA173_04640]_508	[locus_tag=RF_0235]_512	[locus_tag=A1C_05330]_512	[locus_tag=A1G_05810]_508	[locus_tag=MCI_02495]_508	[locus_tag=H375_8490]_508	[locus_tag=RT0678]_507				0	8
RHS_0820	Not Predicted	mgtE	[locus_tag=RBE_0999]_456	[locus_tag=BA173_06890]_456	[locus_tag=RF_0951]_456	[locus_tag=A1C_04520]_456	[locus_tag=A1G_04890]_456	[locus_tag=MCI_01635]_456	[locus_tag=H375_320]_456	[locus_tag=RT0572]_456				0	8
RHS_0639	Not Predicted	miaA	[locus_tag=RBE_0779]_315	[locus_tag=BA173_01055]_315	[locus_tag=RF_0714]_309	[locus_tag=A1C_03530]_312	[locus_tag=A1G_03725]_363	[locus_tag=MCI_00375]_363	[locus_tag=H375_1030]_311	[locus_tag=RT0495]_311				0	8
RHS_0567	Not Predicted	miaB1	[locus_tag=RBE_0653]_415	[locus_tag=BA173_06595]_422	[locus_tag=RF_0646]_421	[locus_tag=A1C_03135]_416	[locus_tag=A1G_03275]_421	[locus_tag=MCI_00005]_416	[locus_tag=H375_1930]_416	[locus_tag=RT0402]_421				0	8
RHS_0142	Not Predicted	mkl	[locus_tag=RBE_1341]_251	[locus_tag=BA173_02135]_251	[locus_tag=RF_0081]_252	[locus_tag=A1C_00740]_251	[locus_tag=A1G_00760]_251	[locus_tag=MCI_04855]_251	[locus_tag=H375_5330]_252	[locus_tag=RT0040]_252				0	8
RHS_0376	Not Predicted	mnhC	[locus_tag=RBE_1011]_111	[locus_tag=BA173_06185]_111	[locus_tag=RF_0461]_120	[locus_tag=A1C_02035]_111	[locus_tag=A1G_02200]_111	[locus_tag=MCI_06115]_111	[locus_tag=H375_3300]_92	[locus_tag=RT0276]_111				0	8
RHS_0211	Not Predicted	mnhE	[locus_tag=RBE_1130]_104	[locus_tag=BA173_05010]_106	[locus_tag=RF_1125]_107	[locus_tag=A1C_01100]_105	[locus_tag=A1G_01125]_107	[locus_tag=MCI_05200]_107	[locus_tag=H375_4710]_103	[locus_tag=RT0145]_103				0	8
RHS_0295	Not Predicted	mpp	[locus_tag=RBE_0522]_412	[locus_tag=BA173_00290]_412	[locus_tag=RF_0338]_412	[locus_tag=A1C_01625]_412	[locus_tag=A1G_01675]_412	[locus_tag=MCI_05665]_412	[locus_tag=H375_4010]_392	[locus_tag=RT0210]_412				0	8
RHS_0799	Not Predicted	mraW	[locus_tag=RBE_0540]_305	[locus_tag=BA173_00190]_305	[locus_tag=RF_0904]_306	[locus_tag=A1C_04405]_306	[locus_tag=A1G_04755]_299	[locus_tag=MCI_01510]_307	[locus_tag=H375_460]_298	[locus_tag=RT0557]_306				0	8
RHS_0839	Not Predicted	mraY mraY1	[locus_tag=RBE_0854]_361	[locus_tag=BA173_01650]_361	[locus_tag=RF_0370]_361	[locus_tag=A1C_04660]_381	[locus_tag=A1G_05025]_361	[locus_tag=MCI_01755]_361	[locus_tag=H375_190]_361	[locus_tag=RT0583]_361				0	8
RHS_1144	Not Predicted	mraY2	[locus_tag=RBE_0158]_333	[locus_tag=BA173_04130]_333	[locus_tag=RF_1311]_327	[locus_tag=A1C_06410]_327	[locus_tag=A1G_07035]_327	[locus_tag=MCI_03675]_327	[locus_tag=H375_6940]_326	[locus_tag=RT0813]_326				0	8
RHS_0282	Not Predicted	def def1 def2	[locus_tag=RBE_0560]_175 [locus_tag=RBE_0666]_195 [locus_tag=RBE_0681]_183	[locus_tag=BA173_05675]_175	[locus_tag=RF_0324]_175 [locus_tag=RF_0730]_183	[locus_tag=A1C_01560]_175 [locus_tag=A1C_03615]_129	[locus_tag=A1G_01595]_175	[locus_tag=MCI_00455]_183 [locus_tag=MCI_05585]_175	[locus_tag=H375_4120]_175	[locus_tag=RT0197]_175				0	8
RHS_0800	Not Predicted	mraZ	[locus_tag=RBE_0539]_150	[locus_tag=BA173_00195]_150	[locus_tag=RF_0905]_149	[locus_tag=A1C_04410]_149	[locus_tag=A1G_04760]_149	[locus_tag=MCI_01515]_149	[locus_tag=H375_450]_149	[locus_tag=RT0558]_149				0	8
RHS_1116	Not Predicted	mrcA	[locus_tag=RBE_0108]_791	[locus_tag=BA173_03555]_791	[locus_tag=RF_1276]_790	[locus_tag=A1C_06240]_791	[locus_tag=A1G_06815]_790	[locus_tag=MCI_03475]_790	[locus_tag=H375_7160]_787	[locus_tag=RT0794]_785				0	8
RHS_1073	Not Predicted	mreB	[locus_tag=RBE_0131]_346	[locus_tag=BA173_03625]_346	[locus_tag=RF_1232]_346	[locus_tag=A1C_06000]_346	[locus_tag=A1G_06550]_346	[locus_tag=MCI_03210]_346	[locus_tag=H375_7540]_346	[locus_tag=RT0755]_346				0	8
RHS_1072	Not Predicted	mreC	[locus_tag=RBE_0132]_280	[locus_tag=BA173_03630]_279	[locus_tag=RF_1231]_279	[locus_tag=A1C_05995]_279	[locus_tag=A1G_06545]_279	[locus_tag=MCI_03205]_279	[locus_tag=H375_7550]_176	[locus_tag=RT0754]_279				0	8
RHS_0171	Not Predicted	mrp	[locus_tag=RBE_1173]_318	[locus_tag=BA173_04790]_318	[locus_tag=RF_1169]_318	[locus_tag=A1C_00900]_320	[locus_tag=A1G_00940]_319	[locus_tag=MCI_05020]_319	[locus_tag=H375_5080]_318	[locus_tag=RT0110]_318				0	8
RHS_0527	Not Predicted	msbA1	[locus_tag=RBE_0933]_587	[locus_tag=BA173_06350]_592	[locus_tag=RF_0607]_587	[locus_tag=A1C_02915]_587	[locus_tag=A1G_03030]_587	[locus_tag=MCI_06880]_587	[locus_tag=H375_2230]_587	[locus_tag=RT0376]_587				0	8
RHS_0976	Not Predicted	msbA2	[locus_tag=RBE_0492]_575	[locus_tag=BA173_00435]_619	[locus_tag=RF_0214]_581	[locus_tag=A1C_05475]_568	[locus_tag=A1G_05950]_553	[locus_tag=MCI_02640]_553	[locus_tag=H375_8370]_494	[locus_tag=RT0691]_576				0	8
RHS_0817	Not Predicted	murA	[locus_tag=RBE_0994]_419	[locus_tag=BA173_06865]_419	[locus_tag=RF_0945]_419	[locus_tag=A1C_04505]_419	[locus_tag=A1G_04875]_419	[locus_tag=MCI_01620]_419	[locus_tag=H375_350]_419	[locus_tag=RT0568]_419				0	8
RHS_0331	Not Predicted	murB	[locus_tag=RBE_0962]_302	[locus_tag=BA173_06490]_311	[locus_tag=RF_1036]_295	[locus_tag=A1C_01805]_295	[locus_tag=A1G_01905]_295	[locus_tag=MCI_05870]_295	[locus_tag=H375_3690]_295	[locus_tag=RT0240]_295				0	8
RHS_0330	Not Predicted	murC	[locus_tag=RBE_0963]_478	[locus_tag=BA173_06495]_478	[locus_tag=RF_1037]_478	[locus_tag=A1C_01800]_478	[locus_tag=A1G_01900]_485	[locus_tag=MCI_05865]_485	[locus_tag=H375_3700]_495	[locus_tag=RT0239]_498				0	8
RHS_0554	Not Predicted	murD	[locus_tag=RBE_0881]_450	[locus_tag=BA173_05910]_461	[locus_tag=RF_0634]_449	[locus_tag=A1C_03050]_492	[locus_tag=A1G_03160]_500	[locus_tag=MCI_07015]_498	[locus_tag=H375_1990]_445	[locus_tag=RT0396]_457				0	8
RHS_0871	Not Predicted	ileS	[locus_tag=RBE_0602]_1108	[locus_tag=BA173_00095B]_830 [locus_tag=BA173_07125]_1091	[locus_tag=RF_0423]_1094	[locus_tag=A1C_04840]_1103	[locus_tag=A1G_05240]_1103	[locus_tag=MCI_01935]_1092	[locus_tag=H375_9180]_1086	[locus_tag=RT0606]_1086				0	8
RHS_0890	Not Predicted	grpE	[locus_tag=RBE_0606]_176	[locus_tag=BA173_00080]_179 [locus_tag=BA173_07110]_183	[locus_tag=RF_0402]_179	[locus_tag=A1C_04955]_178	[locus_tag=A1G_05370]_199	[locus_tag=MCI_02075]_178	[locus_tag=H375_9020]_178	[locus_tag=RT0620]_178				0	8
RHS_0889	Not Predicted	rph	[locus_tag=RBE_0607]_239	[locus_tag=BA173_00075]_240 [locus_tag=BA173_07105]_240	[locus_tag=RF_0403]_239	[locus_tag=A1C_04950]_239	[locus_tag=A1G_05365]_239	[locus_tag=MCI_02070]_239	[locus_tag=H375_9030]_240	[locus_tag=RT0619]_168				0	8
RHS_0738	Not Predicted	tlyA	[locus_tag=RBE_0608]_249	[locus_tag=BA173_00070]_249 [locus_tag=BA173_07090]_167	[locus_tag=RF_0876]_254	[locus_tag=A1C_04090]_247	[locus_tag=A1G_04625]_251	[locus_tag=MCI_01335]_251	[locus_tag=H375_590]_251	[locus_tag=RT0543]_251				0	8
RHS_0734	Not Predicted	nusA	[locus_tag=RBE_0612]_500	[locus_tag=BA173_00035]_500 [locus_tag=BA173_07070]_509	[locus_tag=RF_0872]_503	[locus_tag=A1C_04070]_503	[locus_tag=A1G_04600]_503	[locus_tag=MCI_01315]_503	[locus_tag=H375_610]_503	[locus_tag=RT0540]_503				0	8
RHS_0841	Not Predicted	murE	[locus_tag=RBE_0852]_474	[locus_tag=BA173_01245]_470	[locus_tag=RF_0368]_530	[locus_tag=A1C_04670]_480	[locus_tag=A1G_05035]_479	[locus_tag=MCI_01765]_479	[locus_tag=H375_170]_480	[locus_tag=RT0585]_498				0	8
RHS_0840	Not Predicted	murF	[locus_tag=RBE_0853]_450	[locus_tag=BA173_01240]_450	[locus_tag=RF_0369]_449	[locus_tag=A1C_04665]_449	[locus_tag=A1G_05030]_449	[locus_tag=MCI_01760]_449	[locus_tag=H375_180]_449	[locus_tag=RT0584]_448				0	8
RHS_0556	Not Predicted	murG	[locus_tag=RBE_0878]_356	[locus_tag=BA173_05925]_356	[locus_tag=RF_0636]_360	[locus_tag=A1C_03060]_382	[locus_tag=A1G_03170]_376	[locus_tag=MCI_07025]_376	[locus_tag=H375_1970]_385	[locus_tag=RT0398]_385				0	8
RHS_1220	Not Predicted	mutL	[locus_tag=RBE_1387]_611	[locus_tag=BA173_04030]_611	[locus_tag=RF_1387]_609	[locus_tag=A1C_06805]_609	[locus_tag=A1G_07470]_610	[locus_tag=MCI_04095]_610	[locus_tag=H375_6360]_595	[locus_tag=RT0871]_600				0	8
RHS_0828	Not Predicted	mviN	[locus_tag=RBE_0696]_505	[locus_tag=BA173_00590]_505	[locus_tag=RF_0963]_556	[locus_tag=A1C_04585]_507	[locus_tag=A1G_04960]_551	[locus_tag=MCI_01700]_555	[locus_tag=H375_250]_495	[locus_tag=RT0579]_507				0	8
RHS_0085	Not Predicted	ndk	[locus_tag=RBE_1353]_140	[locus_tag=BA173_02530]_140	[locus_tag=RF_0120]_140	[locus_tag=A1C_00450]_140	[locus_tag=A1G_00525]_140	[locus_tag=MCI_04610]_140	[locus_tag=H375_5750]_140	[locus_tag=RT0077]_140				0	8
RHS_0407	Not Predicted	nlpD nlpD1	[locus_tag=RBE_0277]_258	[locus_tag=BA173_03315]_207	[locus_tag=RF_0487]_222	[locus_tag=A1C_02235]_225	[locus_tag=A1G_02300]_212	[locus_tag=MCI_06195]_224	[locus_tag=H375_3140]_210	[locus_tag=RT0291]_210				0	8
RHS_0551	Not Predicted	nlpD2	[locus_tag=RBE_0887]_455	[locus_tag=BA173_05895]_455	[locus_tag=RF_0631]_454	[locus_tag=A1C_03035]_444	[locus_tag=A1G_03145]_454	[locus_tag=MCI_07000]_454	[locus_tag=H375_2020]_458	[locus_tag=RT0393]_454				0	8
RHS_0634	Not Predicted	nrdF nrdB	[locus_tag=RBE_0732]_324	[locus_tag=BA173_01175]_324	[locus_tag=RF_0710]_327	[locus_tag=A1C_03485]_327	[locus_tag=A1G_03685]_328	[locus_tag=MCI_00350]_327	[locus_tag=H375_1000]_324	[locus_tag=RT0497]_324				0	8
RHS_0856	Not Predicted	nrdG	[locus_tag=RBE_0863]_225	[locus_tag=BA173_06010]_225	[locus_tag=RF_0351]_225	[locus_tag=A1C_04755]_225	[locus_tag=A1G_05140]_225	[locus_tag=MCI_01865]_225	[locus_tag=H375_60]_225	[locus_tag=RT0595]_231				0	8
RHS_1025	Not Predicted	nth	[locus_tag=RBE_1306]_315	[locus_tag=BA173_01535]_213	[locus_tag=RF_1191]_213	[locus_tag=A1C_05735]_228	[locus_tag=A1G_06320]_210	[locus_tag=MCI_02995]_210	[locus_tag=H375_7790]_212	[locus_tag=RT0731]_212				0	8
RHS_0867	Not Predicted	ntrY	[locus_tag=RBE_0470]_610	[locus_tag=BA173_00475]_605	[locus_tag=RF_0427]_599	[locus_tag=A1C_04820]_599	[locus_tag=A1G_05210]_599	[locus_tag=MCI_01910]_599	[locus_tag=H375_9210]_599	[locus_tag=RT0603]_601				0	8
RHS_0318	Not Predicted	nudH	[locus_tag=RBE_0974]_161	[locus_tag=BA173_06280]_161	[locus_tag=RF_1051]_161	[locus_tag=A1C_01740]_161	[locus_tag=A1G_01830]_161	[locus_tag=MCI_05795]_161	[locus_tag=H375_3820]_161	[locus_tag=RT0228]_161				0	8
RHS_0487	Not Predicted	nuoA	[locus_tag=RBE_0398]_124	[locus_tag=BA173_04705]_124	[locus_tag=RF_0567]_123	[locus_tag=A1C_02675]_123	[locus_tag=A1G_02755]_176	[locus_tag=MCI_06645]_123	[locus_tag=H375_2530]_123	[locus_tag=RT0346]_123				0	8
RHS_0486	Not Predicted	nuoB	[locus_tag=RBE_0397]_174	[locus_tag=BA173_04700]_174	[locus_tag=RF_0566]_174	[locus_tag=A1C_02670]_174	[locus_tag=A1G_02750]_174	[locus_tag=MCI_06640]_174	[locus_tag=H375_2540]_174	[locus_tag=RT0345]_171				0	8
RHS_0485	Not Predicted	nuoC	[locus_tag=RBE_0396]_196	[locus_tag=BA173_04695]_222	[locus_tag=RF_0565]_207	[locus_tag=A1C_02665]_207	[locus_tag=A1G_02745]_242	[locus_tag=MCI_06635]_242	[locus_tag=H375_2550]_197	[locus_tag=RT0344]_197				0	8
RHS_0482	Not Predicted	nuoD	[locus_tag=RBE_0394]_395	[locus_tag=BA173_04680]_391	[locus_tag=RF_0564]_391	[locus_tag=A1C_02650]_394	[locus_tag=A1G_02740]_391	[locus_tag=MCI_06630]_391	[locus_tag=H375_2560]_363	[locus_tag=RT0343]_404				0	8
RHS_0481	Not Predicted	nuoE	[locus_tag=RBE_0392]_167	[locus_tag=BA173_04675]_167	[locus_tag=RF_0563]_167	[locus_tag=A1C_02645]_167	[locus_tag=A1G_02735]_167	[locus_tag=MCI_06620]_167	[locus_tag=H375_2570]_177	[locus_tag=RT0342]_170				0	8
RHS_0163	Not Predicted	nuoF	[locus_tag=RBE_1183]_417	[locus_tag=BA173_04750]_418	[locus_tag=RF_1178]_422	[locus_tag=A1C_00860]_423	[locus_tag=A1G_00895]_421	[locus_tag=MCI_04975]_421	[locus_tag=H375_5140]_421	[locus_tag=RT0021]_421				0	8
RHS_1102	Not Predicted	nuoG	[locus_tag=RBE_0101]_681	[locus_tag=BA173_03730]_672	[locus_tag=RF_1262]_671	[locus_tag=A1C_06150]_671	[locus_tag=A1G_06740]_676	[locus_tag=MCI_03410]_671	[locus_tag=H375_7260]_675	[locus_tag=RT0784]_675				0	8
RHS_1101	Not Predicted	nuoH	[locus_tag=RBE_0102]_339	[locus_tag=BA173_03735]_339	[locus_tag=RF_1261]_339	[locus_tag=A1C_06145]_339	[locus_tag=A1G_06735]_339	[locus_tag=MCI_03405]_339	[locus_tag=H375_7270]_331	[locus_tag=RT0783]_339				0	8
RHS_1099	Not Predicted	nuoI	[locus_tag=RBE_0103]_159	[locus_tag=BA173_03740]_159	[locus_tag=RF_1260]_159	[locus_tag=A1C_06135]_159	[locus_tag=A1G_06730]_159	[locus_tag=MCI_03400]_159	[locus_tag=H375_7280]_141	[locus_tag=RT0782]_159				0	8
RHS_1093	Not Predicted	nuoJ	[locus_tag=RBE_0085]_205	[locus_tag=BA173_04180]_205	[locus_tag=RF_1255]_205	[locus_tag=A1C_06105]_205	[locus_tag=A1G_06705]_205	[locus_tag=MCI_03365]_205	[locus_tag=H375_7330]_205	[locus_tag=RT0777]_205				0	8
RHS_1094	Not Predicted	nuoK	[locus_tag=RBE_0086]_109	[locus_tag=BA173_04175]_104	[locus_tag=RF_1256]_110	[locus_tag=A1C_06110]_104	[locus_tag=A1G_06710]_104	[locus_tag=MCI_03370]_104	[locus_tag=H375_7320]_104	[locus_tag=RT0778]_110				0	8
RHS_1095	Not Predicted	nuoL nuoL1	[locus_tag=RBE_0087]_642	[locus_tag=BA173_04170]_640	[locus_tag=RF_1257]_645	[locus_tag=A1C_06115]_656	[locus_tag=A1G_06715]_657	[locus_tag=MCI_03375]_657	[locus_tag=H375_7310]_653	[locus_tag=RT0779]_653				0	8
RHS_0372	Not Predicted	nuoL2	[locus_tag=RBE_0905]_487	[locus_tag=BA173_06205]_487	[locus_tag=RF_0458]_487	[locus_tag=A1C_02015]_487	[locus_tag=A1G_02190]_487	[locus_tag=MCI_06105]_487	[locus_tag=H375_3330]_486	[locus_tag=RT0274]_485				0	8
RHS_0370	Not Predicted	nuoL3	[locus_tag=RBE_1022]_515	[locus_tag=BA173_06125]_495	[locus_tag=RF_0455]_510	[locus_tag=A1C_02005]_510	[locus_tag=A1G_02170]_512	[locus_tag=MCI_06090]_512	[locus_tag=H375_3350]_513	[locus_tag=RT0273]_513				0	8
RHS_1096	Not Predicted	nuoM	[locus_tag=RBE_0088]_494	[locus_tag=BA173_04165]_494	[locus_tag=RF_1258]_493	[locus_tag=A1C_06120]_493	[locus_tag=A1G_06720]_493	[locus_tag=MCI_03380]_493	[locus_tag=H375_7300]_491	[locus_tag=RT0780]_494				0	8
RHS_0717	Not Predicted	nuoN nuoN1	[locus_tag=RBE_0781]_460	[locus_tag=BA173_01065]_460	[locus_tag=RF_0854]_458	[locus_tag=A1C_03985]_458	[locus_tag=A1G_04480]_458	[locus_tag=MCI_01215]_458	[locus_tag=H375_770]_458	[locus_tag=RT0526]_458				0	8
RHS_0374	Not Predicted	nuoN2	[locus_tag=RBE_1010]_432	[locus_tag=BA173_06190]_428	[locus_tag=RF_0460]_428	[locus_tag=A1C_02025]_366	[locus_tag=A1G_02195]_371	[locus_tag=MCI_06110]_433	[locus_tag=H375_3320]_332	[locus_tag=RT0275]_430				0	8
RHS_0217	Not Predicted	nusB	[locus_tag=RBE_1119]_156	[locus_tag=BA173_05065]_156	[locus_tag=RF_1119]_156	[locus_tag=A1C_01135]_156	[locus_tag=A1G_01160]_156	[locus_tag=MCI_05235]_156	[locus_tag=H375_4660]_155	[locus_tag=RT0152]_173				0	8
RHS_0188	Not Predicted	nusG	[locus_tag=RBE_1158]_190	[locus_tag=BA173_04865]_187	[locus_tag=RF_1151]_192	[locus_tag=A1C_00985]_192	[locus_tag=A1G_01010]_192	[locus_tag=MCI_05085]_192	[locus_tag=H375_4950]_192	[locus_tag=RT0124]_192				0	8
RHS_1167	Not Predicted	obg obgE	[locus_tag=RBE_1324]_328	[locus_tag=BA173_02040]_328	[locus_tag=RF_1337]_330	[locus_tag=A1C_06535]_330	[locus_tag=A1G_07165]_348	[locus_tag=MCI_03805]_330	[locus_tag=H375_6750]_331	[locus_tag=RT0831]_330				0	8
RHS_0986	Not Predicted	ompB	[locus_tag=RBE_0184]_913	[locus_tag=BA173_02770B]_676	[locus_tag=RF_0205]_1654	[locus_tag=A1C_05535]_1658	[locus_tag=A1G_06030]_1654	[locus_tag=MCI_02705]_1653	[locus_tag=H375_8270]_1643	[locus_tag=RT0699]_1645				0	8
RHS_0578	Not Predicted	ompR	[locus_tag=RBE_0742]_226	[locus_tag=BA173_01225]_226	[locus_tag=RF_0658]_226	[locus_tag=A1C_03190]_226	[locus_tag=A1G_03335]_226	[locus_tag=MCI_00075]_226	[locus_tag=H375_1820]_225	[locus_tag=RT0413]_222				0	8
RHS_0109	Not Predicted	ompW	[locus_tag=RBE_0022]_245	[locus_tag=BA173_03020]_245	[locus_tag=RF_0060]_244	[locus_tag=A1C_00570]_244	[locus_tag=A1G_00640]_244	[locus_tag=MCI_04730]_244	[locus_tag=H375_5550]_267	[locus_tag=RT0057]_240				0	8
RHS_0531	Not Predicted	osmY	[locus_tag=RBE_0323]_203	[locus_tag=BA173_03205]_204	[locus_tag=RF_0612]_204	[locus_tag=A1C_02935]_204	[locus_tag=A1G_03050]_162	[locus_tag=MCI_06900]_205	[locus_tag=H375_2190]_205	[locus_tag=RT0379]_205				0	8
RHS_1075	Not Predicted	pal	[locus_tag=RBE_0129]_155	[locus_tag=BA173_03610]_155	[locus_tag=RF_1234]_156	[locus_tag=A1C_06010]_155	[locus_tag=A1G_06560]_155	[locus_tag=MCI_03220]_155	[locus_tag=H375_7520]_155	[locus_tag=RT0758]_155				0	8
RHS_0801	Not Predicted	panF	[locus_tag=RBE_0751]_348	[locus_tag=BA173_02185]_459	[locus_tag=RF_0906]_478	[locus_tag=A1C_04415]_469	[locus_tag=A1G_04770]_465	[locus_tag=MCI_01535]_465	[locus_tag=H375_430]_461	[locus_tag=RT0559]_461				0	8
RHS_0089	Not Predicted	parB	[locus_tag=RBE_1349]_316	[locus_tag=BA173_02510]_288	[locus_tag=RF_0116]_286	[locus_tag=A1C_00470]_286	[locus_tag=A1G_00545]_286	[locus_tag=MCI_04630]_286	[locus_tag=H375_5710]_285	[locus_tag=RT0073]_286				0	8
RHS_0307	Not Predicted	parE	[locus_tag=RBE_0230]_662	[locus_tag=BA173_04400]_662	[locus_tag=RF_0988]_662	[locus_tag=A1C_01685]_662	[locus_tag=A1G_01765]_662	[locus_tag=MCI_05745]_662	[locus_tag=H375_3910]_535	[locus_tag=RT0219]_663				0	8
RHS_0797	Not Predicted	pbpA2 ftsI2	[locus_tag=RBE_0542]_561	[locus_tag=BA173_00180]_561	[locus_tag=RF_0902]_561	[locus_tag=A1C_04395]_561	[locus_tag=A1G_04745]_561	[locus_tag=MCI_01500]_561	[locus_tag=H375_480]_561	[locus_tag=RT0555]_561				0	8
RHS_0537	Not Predicted	pcaH	[locus_tag=RBE_0329]_208	[locus_tag=BA173_03230]_208	[locus_tag=RF_0617]_208	[locus_tag=A1C_02965]_208	[locus_tag=A1G_03080]_208	[locus_tag=MCI_06925]_208	[locus_tag=H375_2130]_208	[locus_tag=RT0384]_208				0	8
RHS_0875	Not Predicted	pccB	[locus_tag=RBE_0467]_514	[locus_tag=BA173_00490]_514	[locus_tag=RF_0418]_514	[locus_tag=A1C_04860]_514	[locus_tag=A1G_05270]_514	[locus_tag=MCI_01975]_514	[locus_tag=H375_9150]_514	[locus_tag=RT0609]_514				0	8
RHS_0055	Not Predicted	pcnB	[locus_tag=RBE_0165]_398	[locus_tag=BA173_04095]_398	[locus_tag=RF_0019]_385	[locus_tag=A1C_00295]_385	[locus_tag=A1G_00105]_436	[locus_tag=MCI_04240]_436	[locus_tag=H375_6160]_387	[locus_tag=RT0014]_387				0	8
RHS_0348	Not Predicted	pdhB	[locus_tag=RBE_0260]_325	[locus_tag=BA173_02730]_324	[locus_tag=RF_1019]_326	[locus_tag=A1C_01890]_326	[locus_tag=A1G_01990]_326	[locus_tag=MCI_05945]_326	[locus_tag=H375_3540]_326	[locus_tag=RT0253]_326				0	8
RHS_0677	Not Predicted	pdhC	[locus_tag=RBE_0300]_418	[locus_tag=BA173_02020]_415	[locus_tag=RF_0761]_412	[locus_tag=A1C_03755]_412	[locus_tag=A1G_03935]_412	[locus_tag=MCI_00630]_412	[locus_tag=H375_850]_408	[locus_tag=RT0517]_404				0	8
RHS_0196	Not Predicted	pepA	[locus_tag=RBE_0351]_502	[locus_tag=BA173_03520]_502	[locus_tag=RF_1143]_502	[locus_tag=A1C_01025]_494	[locus_tag=A1G_01050]_500	[locus_tag=MCI_05125]_500	[locus_tag=H375_4870]_500	[locus_tag=RT0131]_500				0	8
RHS_0359	Not Predicted	petA	[locus_tag=RBE_0828]_186	[locus_tag=BA173_00785]_186	[locus_tag=RF_1010]_177	[locus_tag=A1C_01945]_177	[locus_tag=A1G_02045]_177	[locus_tag=MCI_05990]_177	[locus_tag=H375_3460]_177	[locus_tag=RT0261]_177				0	8
RHS_0360	Not Predicted	petB	[locus_tag=RBE_0829]_400	[locus_tag=BA173_00780]_400	[locus_tag=RF_1009]_398	[locus_tag=A1C_01950]_447	[locus_tag=A1G_02050]_398	[locus_tag=MCI_05995]_398	[locus_tag=H375_3450]_398	[locus_tag=RT0262]_398				0	8
RHS_1018	Not Predicted	pgpA	[locus_tag=RBE_1409]_199	[locus_tag=BA173_03955]_199	[locus_tag=RF_1197]_198	[locus_tag=A1C_05700]_200	[locus_tag=A1G_06385]_199	[locus_tag=MCI_03045]_199	[locus_tag=H375_7740]_201	[locus_tag=RT0735]_204				0	8
RHS_0077	Not Predicted	pgsA	[locus_tag=RBE_0010]_181	[locus_tag=BA173_02955]_181	[locus_tag=RF_0130]_181	[locus_tag=A1C_00410]_181	[locus_tag=A1G_00480]_181	[locus_tag=MCI_04560]_181	[locus_tag=H375_5820]_181	[locus_tag=RT0081]_178				0	8
RHS_0568	Not Predicted	pheS	[locus_tag=RBE_0654]_349	[locus_tag=BA173_06590]_349	[locus_tag=RF_0647]_366	[locus_tag=A1C_03140]_349	[locus_tag=A1G_03280]_349	[locus_tag=MCI_00010]_349	[locus_tag=H375_1920]_350	[locus_tag=RT0403]_350				0	8
RHS_1204	Not Predicted	phnP	[locus_tag=RBE_1319]_254	[locus_tag=BA173_00905]_254	[locus_tag=RF_1371]_254	[locus_tag=A1C_06725]_254	[locus_tag=A1G_07365]_254	[locus_tag=MCI_04000]_254	[locus_tag=H375_6450]_249	[locus_tag=RT0860]_249				0	8
RHS_0429	Not Predicted	pkcI	[locus_tag=RBE_0819]_117	[locus_tag=BA173_01320]_117	[locus_tag=RF_0513]_119	[locus_tag=A1C_02355]_120	[locus_tag=A1G_02445]_119	[locus_tag=MCI_06345]_119	[locus_tag=H375_2960]_120	[locus_tag=RT0307]_120				0	8
RHS_1131	Not Predicted	Pld	[locus_tag=RBE_0175]_201	[locus_tag=BA173_03830]_201	[locus_tag=RF_1297]_200	[locus_tag=A1C_06325]_200	[locus_tag=A1G_06970]_200	[locus_tag=MCI_03585]_200	[locus_tag=H375_7050]_205	[locus_tag=RT0807]_204				0	8
RHS_0700	Not Predicted	plsC	[locus_tag=RBE_0789]_241	[locus_tag=BA173_01120]_241	[locus_tag=RF_0825]_241	[locus_tag=A1C_03900]_191	[locus_tag=A1G_04025]_191	[locus_tag=MCI_01055]_241	[locus_tag=H375_1410]_192	[locus_tag=RT0456]_242				0	8
RHS_1197	Not Predicted	pntA pntA1	[locus_tag=RBE_0045]_374	[locus_tag=BA173_02845B]_254	[locus_tag=RF_1362]_374	[locus_tag=A1C_06690]_373	[locus_tag=A1G_07295]_374	[locus_tag=MCI_03940]_374	[locus_tag=H375_6520]_383	[locus_tag=RT0852]_383				0	8
RHS_1196	Not Predicted	pntA2 pntAB	[locus_tag=RBE_0044]_133	[locus_tag=BA173_02850]_132	[locus_tag=RF_1361]_132	[locus_tag=A1C_06685]_132	[locus_tag=A1G_07290]_132	[locus_tag=MCI_03935]_132	[locus_tag=H375_6530]_132	[locus_tag=RT0851]_132				0	8
RHS_1080	Not Predicted	polA	[locus_tag=RBE_1207]_871	[locus_tag=BA173_04475]_867	[locus_tag=RF_1239]_922	[locus_tag=A1C_06035]_872	[locus_tag=A1G_06590]_875	[locus_tag=MCI_03250]_875	[locus_tag=H375_7470]_867	[locus_tag=RT0763]_872				0	8
RHS_0704	Not Predicted	potE	[locus_tag=RBE_0663]_425	[locus_tag=BA173_06520]_428	[locus_tag=RF_0841]_427	[locus_tag=A1C_03920]_448	[locus_tag=A1G_04110]_427	[locus_tag=MCI_01130]_427	[locus_tag=H375_1280]_429	[locus_tag=RT0470]_429				0	8
RHS_0827	Not Predicted	ppa	[locus_tag=RBE_0697]_175	[locus_tag=BA173_00595]_174	[locus_tag=RF_0962]_186	[locus_tag=A1C_04580]_173	[locus_tag=A1G_04955]_173	[locus_tag=MCI_01695]_175	[locus_tag=H375_260]_172	[locus_tag=RT0578]_178				0	8
RHS_0599	Not Predicted	ppnK	[locus_tag=RBE_1251]_184	[locus_tag=BA173_01395]_255	[locus_tag=RF_0675]_255	[locus_tag=A1C_03295]_255	[locus_tag=A1G_03460]_255	[locus_tag=MCI_00175]_255	[locus_tag=H375_1690]_255	[locus_tag=RT0427]_255				0	8
RHS_0720	Not Predicted	priA	[locus_tag=RBE_0925]_648	[locus_tag=BA173_05830]_648	[locus_tag=RF_0858]_648	[locus_tag=A1C_04000]_648	[locus_tag=A1G_04510]_648	[locus_tag=MCI_01235]_648	[locus_tag=H375_740]_648	[locus_tag=RT0529]_648				0	8
RHS_0510	Not Predicted	proP3	[locus_tag=RBE_0940]_407	[locus_tag=BA173_06370]_420	[locus_tag=RF_0586]_406	[locus_tag=A1C_02795]_443	[locus_tag=A1G_02900]_405	[locus_tag=MCI_06780]_405	[locus_tag=H375_2350]_406	[locus_tag=RT0363]_406				0	8
RHS_0960	Not Predicted	proP4	[locus_tag=RBE_0218]_424	[locus_tag=BA173_02685]_429	[locus_tag=RF_0233]_464	[locus_tag=A1C_05340]_426	[locus_tag=A1G_05820]_455	[locus_tag=MCI_02505]_455	[locus_tag=H375_8470]_421	[locus_tag=RT0680]_439				0	8
RHS_1009	Not Predicted	proP5	[locus_tag=RBE_0042]_417	[locus_tag=BA173_02875]_411	[locus_tag=RF_1208]_423	[locus_tag=A1C_05655]_423	[locus_tag=A1G_06435]_413	[locus_tag=MCI_03095]_413	[locus_tag=H375_7690]_413	[locus_tag=RT0740]_413				0	8
RHS_1227	Not Predicted	proP7	[locus_tag=RBE_1381]_423	[locus_tag=BA173_03385]_423	[locus_tag=RF_1395]_423	[locus_tag=A1C_06855]_423	[locus_tag=A1G_07490]_424	[locus_tag=MCI_04125]_417	[locus_tag=H375_6340]_418	[locus_tag=RT0873]_423				0	8
RHS_0520	Not Predicted	proS	[locus_tag=RBE_0804]_432	[locus_tag=BA173_01260]_432	[locus_tag=RF_0600]_427	[locus_tag=A1C_02875]_427	[locus_tag=A1G_02995]_426	[locus_tag=MCI_06840]_426	[locus_tag=H375_2270]_432	[locus_tag=RT0372]_428				0	8
RHS_0814	Not Predicted	prsA	[locus_tag=RBE_0898]_284	[locus_tag=BA173_06235]_284	[locus_tag=RF_0942]_282	[locus_tag=A1C_04490]_282	[locus_tag=A1G_04860]_282	[locus_tag=MCI_01605]_282	[locus_tag=H375_380]_282	[locus_tag=RT0565]_286				0	8
RHS_0323	Not Predicted	psd	[locus_tag=RBE_0969]_231	[locus_tag=BA173_06305]_231	[locus_tag=RF_1046]_231	[locus_tag=A1C_01765]_231	[locus_tag=A1G_01860]_231	[locus_tag=MCI_05820]_231	[locus_tag=H375_3760]_231	[locus_tag=RT0233]_231				0	8
RHS_0324	Not Predicted	pssA	[locus_tag=RBE_0968]_256	[locus_tag=BA173_06310]_256	[locus_tag=RF_1045]_255	[locus_tag=A1C_01770]_255	[locus_tag=A1G_01865]_254	[locus_tag=MCI_05825]_255	[locus_tag=H375_3750]_255	[locus_tag=RT0234]_254				0	8
RHS_0369	Not Predicted	ptrB	[locus_tag=RBE_1023]_580	[locus_tag=BA173_06120]_674	[locus_tag=RF_0454]_692	[locus_tag=A1C_02000]_684	[locus_tag=A1G_02165]_726	[locus_tag=MCI_06085]_728	[locus_tag=H375_3360]_684	[locus_tag=RT0272]_684				0	8
RHS_0296	Not Predicted	purC	[locus_tag=RBE_0534]_236	[locus_tag=BA173_00225]_236	[locus_tag=RF_0339]_236	[locus_tag=A1C_01630]_236	[locus_tag=A1G_01680]_236	[locus_tag=MCI_05670]_236	[locus_tag=H375_4000]_236	[locus_tag=RT0211]_236				0	8
RHS_0210	Not Predicted	pyrH	[locus_tag=RBE_1131]_239	[locus_tag=BA173_05005]_239	[locus_tag=RF_1126]_242	[locus_tag=A1C_01095]_245	[locus_tag=A1G_01120]_247	[locus_tag=MCI_05195]_242	[locus_tag=H375_4720]_242	[locus_tag=RT0144]_244				0	8
RHS_0287	Not Predicted	queA	[locus_tag=RBE_0904]_353	[locus_tag=BA173_06210]_387	[locus_tag=RF_0330]_367	[locus_tag=A1C_01585]_371	[locus_tag=A1G_01620]_365	[locus_tag=MCI_05615]_365	[locus_tag=H375_4070]_383	[locus_tag=RT0204]_375				0	8
RHS_0106	Not Predicted	queF	[locus_tag=RBE_1294]_273	[locus_tag=BA173_01600]_273	[locus_tag=RF_0057]_273	[locus_tag=A1C_00555]_273	[locus_tag=A1G_00625]_273	[locus_tag=MCI_04715]_273	[locus_tag=H375_5580]_273	[locus_tag=RT0060]_272				0	8
RHS_0588	Not Predicted	rbfA	[locus_tag=RBE_1235]_123	[locus_tag=BA173_02350]_119	[locus_tag=RF_0669]_120	[locus_tag=A1C_03240]_129	[locus_tag=A1G_03415]_120	[locus_tag=MCI_00135]_120	[locus_tag=H375_1740]_128	[locus_tag=RT0422]_127				0	8
RHS_0651	Not Predicted	rbn	[locus_tag=RBE_0675]_281	[locus_tag=BA173_06830]_281	[locus_tag=RF_0727]_275	[locus_tag=A1C_03600]_275	[locus_tag=A1G_03800]_275	[locus_tag=MCI_00440]_275	[locus_tag=H375_1150]_285	[locus_tag=RT0483]_281				0	8
RHS_0831	Not Predicted	recG	[locus_tag=RBE_1003]_740	[locus_tag=BA173_06945]_747	[locus_tag=RF_0378]_707	[locus_tag=A1C_04600]_743	[locus_tag=A1G_04975]_713	[locus_tag=MCI_01715]_713	[locus_tag=H375_220]_702	[locus_tag=RT0582]_703				0	8
RHS_0678	Not Predicted	recJ	[locus_tag=RBE_0295]_585	[locus_tag=BA173_01995]_585	[locus_tag=RF_0763]_587	[locus_tag=A1C_03765]_587	[locus_tag=A1G_03945]_587	[locus_tag=MCI_00640]_587	[locus_tag=H375_870]_586	[locus_tag=RT0515]_586				0	8
RHS_0240	Not Predicted	recN	[locus_tag=RBE_1101]_550	[locus_tag=BA173_05180B]_332	[locus_tag=RF_1089]_546	[locus_tag=A1C_01310]_546	[locus_tag=A1G_01310]_545	[locus_tag=MCI_05385]_545	[locus_tag=H375_4410]_531	[locus_tag=RT0173]_554				0	8
RHS_0591	Not Predicted	recR	[locus_tag=RBE_1238]_200	[locus_tag=BA173_02335]_200	[locus_tag=RF_0672]_207	[locus_tag=A1C_03255]_207	[locus_tag=A1G_03430]_201	[locus_tag=MCI_00150]_201	[locus_tag=H375_1710]_199	[locus_tag=RT0425]_199				0	8
RHS_0488	Not Predicted	rfaL	[locus_tag=RBE_0399]_408	[locus_tag=BA173_04710]_399	[locus_tag=RF_0568]_407	[locus_tag=A1C_02680]_408	[locus_tag=A1G_02760]_411	[locus_tag=MCI_06650]_411	[locus_tag=H375_2520]_405	[locus_tag=RT0347]_405				0	8
RHS_0004	Not Predicted	rfbA wzm	[locus_tag=RBE_0004]_258	[locus_tag=BA173_03100]_258	[locus_tag=RF_0004]_258	[locus_tag=A1C_00020]_258	[locus_tag=A1G_00020]_258	[locus_tag=MCI_04170]_258	[locus_tag=H375_6260]_258	[locus_tag=RT0004]_258				0	8
RHS_0003	Not Predicted	rfbE wzt	[locus_tag=RBE_0003]_248	[locus_tag=BA173_03105]_247	[locus_tag=RF_0003]_247	[locus_tag=A1C_00015]_249	[locus_tag=A1G_00015]_249	[locus_tag=MCI_04165]_248	[locus_tag=H375_6270]_252	[locus_tag=RT0003]_252				0	8
RHS_0454	Not Predicted	rffE	[locus_tag=RBE_0708]_377	[locus_tag=BA173_00660]_376	[locus_tag=RF_0540]_377	[locus_tag=A1C_02490]_419	[locus_tag=A1G_02600]_377	[locus_tag=MCI_06500]_377	[locus_tag=H375_2760]_376	[locus_tag=RT0324]_376				0	8
RHS_0680	Not Predicted	rho	[locus_tag=RBE_0737]_449	[locus_tag=BA173_01200]_449	[locus_tag=RF_0765]_458	[locus_tag=A1C_03775]_458	[locus_tag=A1G_03955]_458	[locus_tag=MCI_00650]_458	[locus_tag=H375_890]_457	[locus_tag=RT0513]_450				0	8
RHS_0971	Not Predicted	rimJ	[locus_tag=RBE_0498]_183	[locus_tag=BA173_00405]_183	[locus_tag=RF_0218]_183	[locus_tag=A1C_05450]_183	[locus_tag=A1G_05930]_183	[locus_tag=MCI_02620]_183	[locus_tag=H375_8390]_143	[locus_tag=RT0688]_183				0	8
RHS_0476	Not Predicted	rimM	[locus_tag=RBE_0768]_166	[locus_tag=BA173_00845]_165	[locus_tag=RF_0555]_165	[locus_tag=A1C_02610]_165	[locus_tag=A1G_02680]_165	[locus_tag=MCI_06585]_165	[locus_tag=H375_2620]_165	[locus_tag=RT0337]_165				0	8
RHS_0530	Not Predicted	rlpA	[locus_tag=RBE_0322]_227	[locus_tag=BA173_03200]_226	[locus_tag=RF_0611]_230	[locus_tag=A1C_02930]_232	[locus_tag=A1G_03045]_320	[locus_tag=MCI_06895]_320	[locus_tag=H375_2200]_218	[locus_tag=RT0378]_320				0	8
RHS_0344	Not Predicted	rluA1 rluC	[locus_tag=RBE_0256]_301	[locus_tag=BA173_02710]_301	[locus_tag=RF_1023]_305	[locus_tag=A1C_01870]_303	[locus_tag=A1G_01960]_303	[locus_tag=MCI_05925]_303	[locus_tag=H375_3580]_303	[locus_tag=RT0249]_303				0	8
RHS_0725	Not Predicted	rluA2 rluB	[locus_tag=RBE_0321]_229	[locus_tag=BA173_03195]_229	[locus_tag=RF_0863]_229	[locus_tag=A1C_04025]_229	[locus_tag=A1G_04550]_230	[locus_tag=MCI_01265]_229	[locus_tag=H375_710]_235	[locus_tag=RT0532]_242				0	8
RHS_1171	Not Predicted	rluD	[locus_tag=RBE_1246]_312	[locus_tag=BA173_02070]_327	[locus_tag=RF_1341]_385	[locus_tag=A1C_06555]_329	[locus_tag=A1G_07185]_313	[locus_tag=MCI_03825]_313	[locus_tag=H375_6710]_313	[locus_tag=RT0834]_313				0	8
RHS_0452	Not Predicted	rmlD	[locus_tag=RBE_0710]_284	[locus_tag=BA173_00670]_284	[locus_tag=RF_0538]_285	[locus_tag=A1C_02480]_284	[locus_tag=A1G_02590]_284	[locus_tag=MCI_06490]_284	[locus_tag=H375_2780]_284	[locus_tag=RT0322]_284				0	8
RHS_0165	Not Predicted	rnc	[locus_tag=RBE_1181]_227	[locus_tag=BA173_04740]_227	[locus_tag=RF_1176]_225	[locus_tag=A1C_00870]_227	[locus_tag=A1G_00905]_227	[locus_tag=MCI_04985]_227	[locus_tag=H375_5120]_225	[locus_tag=RT0019]_227				0	8
RHS_0745	Not Predicted	rnd rnd2	[locus_tag=RBE_0690]_286	[locus_tag=BA173_00550]_286	[locus_tag=RF_0809]_281	[locus_tag=A1C_04125]_281	[locus_tag=A1G_04325]_281	[locus_tag=MCI_00980]_281	[locus_tag=H375_1470]_281	[locus_tag=RT0449]_281				0	8
RHS_0573	Not Predicted	rnd1 rnd2	[locus_tag=RBE_0748]_203	[locus_tag=BA173_02180]_203	[locus_tag=RF_0653]_203	[locus_tag=A1C_03165]_203	[locus_tag=A1G_03310]_203	[locus_tag=MCI_00050]_203	[locus_tag=H375_1870]_203	[locus_tag=RT0408]_203				0	8
RHS_0342	Not Predicted	rne	[locus_tag=RBE_0216]_693	[locus_tag=BA173_02695]_693	[locus_tag=RF_1025]_678	[locus_tag=A1C_01860]_690	[locus_tag=A1G_01950]_690	[locus_tag=MCI_05915]_686	[locus_tag=H375_3610]_683	[locus_tag=RT0248]_683				0	8
RHS_1052	Not Predicted	rnhA	[locus_tag=RBE_0366]_155	[locus_tag=BA173_04355]_155	[locus_tag=RF_0180]_152	[locus_tag=A1C_05880]_152	[locus_tag=A1G_06145]_155	[locus_tag=MCI_02830]_155	[locus_tag=H375_7960]_152	[locus_tag=RT0713]_152				0	8
RHS_0275	Not Predicted	rnhB	[locus_tag=RBE_0511]_196	[locus_tag=BA173_00345]_196	[locus_tag=RF_1061]_193	[locus_tag=A1C_01485]_193	[locus_tag=A1G_01510]_193	[locus_tag=MCI_05515]_193	[locus_tag=H375_4170]_193	[locus_tag=RT0192]_193				0	8
RHS_0861	Not Predicted	rnpA	[locus_tag=RBE_0867]_120	[locus_tag=BA173_05990]_120	[locus_tag=RF_0347]_118	[locus_tag=A1C_04780]_118	[locus_tag=A1G_05160]_118	[locus_tag=MCI_01885]_118	[locus_tag=H375_20]_119	[locus_tag=RT0599]_118				0	8
RHS_0368	Not Predicted	rodA	[locus_tag=RBE_1026]_368	[locus_tag=BA173_06110]_368	[locus_tag=RF_0453]_390	[locus_tag=A1C_01995]_366	[locus_tag=A1G_02160]_366	[locus_tag=MCI_06080]_366	[locus_tag=H375_3370]_366	[locus_tag=RT0271]_366				0	8
RHS_0190	Not Predicted	rplA	[locus_tag=RBE_1156]_239	[locus_tag=BA173_04875]_239	[locus_tag=RF_1149]_239	[locus_tag=A1C_00995]_239	[locus_tag=A1G_01020]_239	[locus_tag=MCI_05095]_239	[locus_tag=H375_4930]_238	[locus_tag=RT0126]_237				0	8
RHS_0916	Not Predicted	rplB	[locus_tag=RBE_1059]_273	[locus_tag=BA173_05435]_273	[locus_tag=RF_0281]_273	[locus_tag=A1C_05090]_273	[locus_tag=A1G_05540]_273	[locus_tag=MCI_02225]_273	[locus_tag=H375_8760]_273	[locus_tag=RT0648]_273				0	8
RHS_0919	Not Predicted	rplC	[locus_tag=RBE_1062]_215	[locus_tag=BA173_05420]_215	[locus_tag=RF_0278]_215	[locus_tag=A1C_05105]_215	[locus_tag=A1G_05555]_215	[locus_tag=MCI_02240]_215	[locus_tag=H375_8730]_216	[locus_tag=RT0651]_215				0	8
RHS_0918	Not Predicted	rplD	[locus_tag=RBE_1061]_207	[locus_tag=BA173_05425]_207	[locus_tag=RF_0279]_207	[locus_tag=A1C_05100]_207	[locus_tag=A1G_05550]_207	[locus_tag=MCI_02235]_207	[locus_tag=H375_8740]_207	[locus_tag=RT0650]_207				0	8
RHS_0907	Not Predicted	rplE	[locus_tag=RBE_1050]_179	[locus_tag=BA173_05480]_179	[locus_tag=RF_0290]_179	[locus_tag=A1C_05045]_179	[locus_tag=A1G_05495]_179	[locus_tag=MCI_02180]_179	[locus_tag=H375_8850]_179	[locus_tag=RT0639]_179				0	8
RHS_0904	Not Predicted	rplF	[locus_tag=RBE_1047]_177	[locus_tag=BA173_05495]_177	[locus_tag=RF_0293]_177	[locus_tag=A1C_05030]_177	[locus_tag=A1G_05480]_177	[locus_tag=MCI_02165]_177	[locus_tag=H375_8880]_177	[locus_tag=RT0636]_177				0	8
RHS_0065	Not Predicted	rplI	[locus_tag=RBE_0120]_173	[locus_tag=BA173_03435]_173	[locus_tag=RF_0141]_171	[locus_tag=A1C_00350]_171	[locus_tag=A1G_00415]_171	[locus_tag=MCI_04505]_171	[locus_tag=H375_5900]_171	[locus_tag=RT0089]_171				0	8
RHS_0191	Not Predicted	rplJ	[locus_tag=RBE_1155]_169	[locus_tag=BA173_04880]_169	[locus_tag=RF_1148]_169	[locus_tag=A1C_01000]_169	[locus_tag=A1G_01025]_169	[locus_tag=MCI_05100]_169	[locus_tag=H375_4920]_169	[locus_tag=RT0127]_169				0	8
RHS_0189	Not Predicted	rplK	[locus_tag=RBE_1157]_144	[locus_tag=BA173_04870]_144	[locus_tag=RF_1150]_145	[locus_tag=A1C_00990]_145	[locus_tag=A1G_01015]_145	[locus_tag=MCI_05090]_145	[locus_tag=H375_4940]_145	[locus_tag=RT0125]_145				0	8
RHS_0192	Not Predicted	rplL	[locus_tag=RBE_1154]_123	[locus_tag=BA173_04885]_123	[locus_tag=RF_1147]_125	[locus_tag=A1C_01005]_124	[locus_tag=A1G_01030]_143	[locus_tag=MCI_05105]_125	[locus_tag=H375_4910]_125	[locus_tag=RT0128]_125				0	8
RHS_0313	Not Predicted	rplM	[locus_tag=RBE_0224]_155	[locus_tag=BA173_04430]_155	[locus_tag=RF_0994]_155	[locus_tag=A1C_01715]_155	[locus_tag=A1G_01795]_155	[locus_tag=MCI_05775]_155	[locus_tag=H375_3840]_155	[locus_tag=RT0225]_155				0	8
RHS_0909	Not Predicted	rplN	[locus_tag=RBE_1052]_122	[locus_tag=BA173_05470]_122	[locus_tag=RF_0288]_122	[locus_tag=A1C_05055]_122	[locus_tag=A1G_05505]_122	[locus_tag=MCI_02190]_122	[locus_tag=H375_8830]_122	[locus_tag=RT0641]_122				0	8
RHS_0900	Not Predicted	rplO	[locus_tag=RBE_1043]_152	[locus_tag=BA173_05515]_152	[locus_tag=RF_0297]_153	[locus_tag=A1C_05010]_153	[locus_tag=A1G_05460]_153	[locus_tag=MCI_02145]_153	[locus_tag=H375_8920]_150	[locus_tag=RT0632]_150				0	8
RHS_0912	Not Predicted	rplP	[locus_tag=RBE_1055]_136	[locus_tag=BA173_05455]_136	[locus_tag=RF_0285]_136	[locus_tag=A1C_05070]_136	[locus_tag=A1G_05520]_136	[locus_tag=MCI_02205]_136	[locus_tag=H375_8800]_136	[locus_tag=RT0644]_136				0	8
RHS_0894	Not Predicted	rplQ	[locus_tag=RBE_1037]_142	[locus_tag=BA173_05545]_142	[locus_tag=RF_0303]_126	[locus_tag=A1C_04980]_138	[locus_tag=A1G_05430]_136	[locus_tag=MCI_02115]_136	[locus_tag=H375_8980]_136	[locus_tag=RT0626]_137				0	8
RHS_0903	Not Predicted	rplR	[locus_tag=RBE_1046]_118	[locus_tag=BA173_05500]_118	[locus_tag=RF_0294]_118	[locus_tag=A1C_05025]_118	[locus_tag=A1G_05475]_115	[locus_tag=MCI_02160]_118	[locus_tag=H375_8890]_118	[locus_tag=RT0635]_118				0	8
RHS_0160	Not Predicted	rplS	[locus_tag=RBE_1218]_142	[locus_tag=BA173_04510]_142	[locus_tag=RF_0100]_138	[locus_tag=A1C_00845]_138	[locus_tag=A1G_00880]_138	[locus_tag=MCI_04960]_138	[locus_tag=H375_5170]_138	[locus_tag=RT0024]_138				0	8
RHS_0859	Not Predicted	rplT	[locus_tag=RBE_0865]_117	[locus_tag=BA173_06000]_117	[locus_tag=RF_0349]_117	[locus_tag=A1C_04770]_117	[locus_tag=A1G_05150]_117	[locus_tag=MCI_01875]_117	[locus_tag=H375_40]_117	[locus_tag=RT0597]_117				0	8
RHS_1017	Not Predicted	rplU	[locus_tag=RBE_1406]_105	[locus_tag=BA173_03970]_105	[locus_tag=RF_1198]_105	[locus_tag=A1C_05695]_105	[locus_tag=A1G_06390]_105	[locus_tag=MCI_03050]_105	[locus_tag=H375_7730]_105	[locus_tag=RT0736]_105				0	8
RHS_0914	Not Predicted	rplV	[locus_tag=RBE_1057]_119	[locus_tag=BA173_05445]_119	[locus_tag=RF_0283]_119	[locus_tag=A1C_05080]_119	[locus_tag=A1G_05530]_119	[locus_tag=MCI_02215]_119	[locus_tag=H375_8780]_119	[locus_tag=RT0646]_119				0	8
RHS_0908	Not Predicted	rplX	[locus_tag=RBE_1051]_109	[locus_tag=BA173_05475]_109	[locus_tag=RF_0289]_109	[locus_tag=A1C_05050]_109	[locus_tag=A1G_05500]_109	[locus_tag=MCI_02185]_109	[locus_tag=H375_8840]_113	[locus_tag=RT0640]_113				0	8
RHS_0855	Not Predicted	rplY	[locus_tag=RBE_0862]_202	[locus_tag=BA173_06015]_202	[locus_tag=RF_0352]_203	[locus_tag=A1C_04750]_199	[locus_tag=A1G_05135]_203	[locus_tag=MCI_01850]_190	[locus_tag=H375_70]_203	[locus_tag=RT0594]_203				0	8
RHS_0895	Not Predicted	rpoA	[locus_tag=RBE_1038]_341	[locus_tag=BA173_05540]_341	[locus_tag=RF_0302]_340	[locus_tag=A1C_04985]_340	[locus_tag=A1G_05435]_340	[locus_tag=MCI_02120]_340	[locus_tag=H375_8970]_340	[locus_tag=RT0627]_340				0	8
RHS_0412	Not Predicted	rpoH	[locus_tag=RBE_0526]_294	[locus_tag=BA173_00275]_294	[locus_tag=RF_0493]_293	[locus_tag=A1C_02270]_293	[locus_tag=A1G_02320]_293	[locus_tag=MCI_06220]_293	[locus_tag=H375_3110]_293	[locus_tag=RT0294]_293				0	8
RHS_0816	Not Predicted	rpoZ	[locus_tag=RBE_0993]_126	[locus_tag=BA173_06860]_126	[locus_tag=RF_0944]_126	[locus_tag=A1C_04500]_127	[locus_tag=A1G_04870]_127	[locus_tag=MCI_01615]_127	[locus_tag=H375_360]_127	[locus_tag=RT0567]_127				0	8
RHS_0913	Not Predicted	rpsC	[locus_tag=RBE_1056]_217	[locus_tag=BA173_05450]_217	[locus_tag=RF_0284]_217	[locus_tag=A1C_05075]_217	[locus_tag=A1G_05525]_217	[locus_tag=MCI_02210]_217	[locus_tag=H375_8790]_217	[locus_tag=RT0645]_217				0	8
RHS_0467	Not Predicted	rpsD	[locus_tag=RBE_0841]_205	[locus_tag=BA173_01460]_205	[locus_tag=RF_0549]_221	[locus_tag=A1C_02565]_205	[locus_tag=A1G_02650]_205	[locus_tag=MCI_06550]_205	[locus_tag=H375_2650]_205	[locus_tag=RT0335]_205				0	8
RHS_0902	Not Predicted	rpsE	[locus_tag=RBE_1045]_176	[locus_tag=BA173_05505]_176	[locus_tag=RF_0295]_176	[locus_tag=A1C_05020]_176	[locus_tag=A1G_05470]_176	[locus_tag=MCI_02155]_176	[locus_tag=H375_8900]_175	[locus_tag=RT0634]_175				0	8
RHS_0063	Not Predicted	rpsF	[locus_tag=RBE_0122]_120	[locus_tag=BA173_03425]_120	[locus_tag=RF_0143]_129	[locus_tag=A1C_00340]_142	[locus_tag=A1G_00405]_121	[locus_tag=MCI_04495]_121	[locus_tag=H375_5920]_121	[locus_tag=RT0091]_121				0	8
RHS_0185	Not Predicted	rpsG	[locus_tag=RBE_1161]_163	[locus_tag=BA173_04845]_163	[locus_tag=RF_1154]_159	[locus_tag=A1C_00970]_160	[locus_tag=A1G_00995]_160	[locus_tag=MCI_05070]_160	[locus_tag=H375_4980]_160	[locus_tag=RT0120]_160				0	8
RHS_0905	Not Predicted	rpsH	[locus_tag=RBE_1048]_132	[locus_tag=BA173_05490]_132	[locus_tag=RF_0292]_132	[locus_tag=A1C_05035]_132	[locus_tag=A1G_05485]_132	[locus_tag=MCI_02170]_132	[locus_tag=H375_8870]_132	[locus_tag=RT0637]_132				0	8
RHS_0314	Not Predicted	rpsI	[locus_tag=RBE_0223]_164	[locus_tag=BA173_04435]_164	[locus_tag=RF_0995]_161	[locus_tag=A1C_01720]_161	[locus_tag=A1G_01800]_159	[locus_tag=MCI_05780]_159	[locus_tag=H375_3830]_161	[locus_tag=RT0226]_161				0	8
RHS_0920	Not Predicted	rpsJ	[locus_tag=RBE_1063]_105	[locus_tag=BA173_05415]_105	[locus_tag=RF_0277]_105	[locus_tag=A1C_05110]_105	[locus_tag=A1G_05560]_105	[locus_tag=MCI_02245]_105	[locus_tag=H375_8720]_105	[locus_tag=RT0652]_105				0	8
RHS_0896	Not Predicted	rpsK	[locus_tag=RBE_1039]_127	[locus_tag=BA173_05535]_127	[locus_tag=RF_0301]_127	[locus_tag=A1C_04990]_127	[locus_tag=A1G_05440]_127	[locus_tag=MCI_02125]_127	[locus_tag=H375_8960]_127	[locus_tag=RT0628]_127				0	8
RHS_0184	Not Predicted	rpsL	[locus_tag=RBE_1162]_129	[locus_tag=BA173_04840]_129	[locus_tag=RF_1155]_150	[locus_tag=A1C_00965]_129	[locus_tag=A1G_00990]_129	[locus_tag=MCI_05065]_129	[locus_tag=H375_4990]_129	[locus_tag=RT0119]_129				0	8
RHS_0897	Not Predicted	rpsM	[locus_tag=RBE_1040]_125	[locus_tag=BA173_05530]_125	[locus_tag=RF_0300]_125	[locus_tag=A1C_04995]_125	[locus_tag=A1G_05445]_125	[locus_tag=MCI_02130]_125	[locus_tag=H375_8950]_125	[locus_tag=RT0629]_125				0	8
RHS_0906	Not Predicted	rpsN	[locus_tag=RBE_1049]_101	[locus_tag=BA173_05485]_101	[locus_tag=RF_0291]_101	[locus_tag=A1C_05040]_101	[locus_tag=A1G_05490]_101	[locus_tag=MCI_02175]_101	[locus_tag=H375_8860]_101	[locus_tag=RT0638]_101				0	8
RHS_1218	Not Predicted	rpsP	[locus_tag=RBE_1378]_111	[locus_tag=BA173_03370]_111	[locus_tag=RF_1385]_111	[locus_tag=A1C_06795]_111	[locus_tag=A1G_07460]_111	[locus_tag=MCI_04085]_111	[locus_tag=H375_6380]_111	[locus_tag=RT0869]_111				0	8
RHS_0218	Not Predicted	rrmJ ftsJ	[locus_tag=RBE_1120]_227	[locus_tag=BA173_05060]_227	[locus_tag=RF_1118]_227	[locus_tag=A1C_01140]_227	[locus_tag=A1G_01165]_227	[locus_tag=MCI_05240]_227	[locus_tag=H375_4650]_227	[locus_tag=RT0153]_227				0	8
RHS_0523	Not Predicted	ruvA	[locus_tag=RBE_0937]_203	[locus_tag=BA173_06360]_203	[locus_tag=RF_0604]_203	[locus_tag=A1C_02895]_203	[locus_tag=A1G_03010]_204	[locus_tag=MCI_06855]_203	[locus_tag=H375_2250]_199	[locus_tag=RT0374]_200				0	8
RHS_0110	Not Predicted	sam	[locus_tag=RBE_0021]_291	[locus_tag=BA173_03015]_287	[locus_tag=RF_0061]_294	[locus_tag=A1C_00575]_294	[locus_tag=A1G_00645]_294	[locus_tag=MCI_04735]_294	[locus_tag=H375_5540]_294	[locus_tag=RT0056]_294				0	8
RHS_0182	Not Predicted	sdhA	[locus_tag=RBE_1164]_596	[locus_tag=BA173_04830]_596	[locus_tag=RF_1159]_596	[locus_tag=A1C_00955]_596	[locus_tag=A1G_00980]_596	[locus_tag=MCI_05055]_596	[locus_tag=H375_5010]_596	[locus_tag=RT0117]_596				0	8
RHS_0071	Not Predicted	sdhB	[locus_tag=RBE_1390]_261	[locus_tag=BA173_04020]_261	[locus_tag=RF_0136]_261	[locus_tag=A1C_00380]_261	[locus_tag=A1G_00440]_261	[locus_tag=MCI_04530]_261	[locus_tag=H375_5870]_261	[locus_tag=RT0086]_261				0	8
RHS_0177	Not Predicted	sdhC	[locus_tag=RBE_1168]_125	[locus_tag=BA173_04815]_125	[locus_tag=RF_1163]_124	[locus_tag=A1C_00930]_124	[locus_tag=A1G_00965]_124	[locus_tag=MCI_05045]_124	[locus_tag=H375_5030]_124	[locus_tag=RT0115]_124				0	8
RHS_0179	Not Predicted	sdhD	[locus_tag=RBE_1167]_125	[locus_tag=BA173_04825]_125	[locus_tag=RF_1161]_120	[locus_tag=A1C_00940]_125	[locus_tag=A1G_00975]_125	[locus_tag=MCI_05050]_125	[locus_tag=H375_5020]_125	[locus_tag=RT0116]_125				0	8
RHS_1194	Not Predicted	sec59	[locus_tag=RBE_0054]_204	[locus_tag=BA173_02400]_205	[locus_tag=RF_1359]_204	[locus_tag=A1C_06675]_204	[locus_tag=A1G_07280]_204	[locus_tag=MCI_03925]_204	[locus_tag=H375_6550]_204	[locus_tag=RT0849]_204				0	8
RHS_0813	Not Predicted	secA	[locus_tag=RBE_0897]_910	[locus_tag=BA173_06240]_910	[locus_tag=RF_0941]_906	[locus_tag=A1C_04485]_906	[locus_tag=A1G_04855]_906	[locus_tag=MCI_01600]_906	[locus_tag=H375_390]_906	[locus_tag=RT0564]_905				0	8
RHS_0104	Not Predicted	secB	[locus_tag=RBE_1296]_152	[locus_tag=BA173_01590]_152	[locus_tag=RF_0055]_152	[locus_tag=A1C_00545]_152	[locus_tag=A1G_00615]_152	[locus_tag=MCI_04705]_152	[locus_tag=H375_5600]_152	[locus_tag=RT0062]_152				0	8
RHS_0825	Not Predicted	secD	[locus_tag=RBE_0700]_514	[locus_tag=BA173_00610]_514	[locus_tag=RF_0959]_518	[locus_tag=A1C_04565]_518	[locus_tag=A1G_04940]_518	[locus_tag=MCI_01680]_518	[locus_tag=H375_290]_518	[locus_tag=RT0575]_518				0	8
RHS_0162	Not Predicted	secF	[locus_tag=RBE_1184]_303	[locus_tag=BA173_04755]_306	[locus_tag=RF_1179]_308	[locus_tag=A1C_00855]_308	[locus_tag=A1G_00890]_308	[locus_tag=MCI_04970]_308	[locus_tag=H375_5150]_311	[locus_tag=RT0022]_308				0	8
RHS_0114	Not Predicted	secG	[locus_tag=RBE_1346]_100	[locus_tag=BA173_02495]_100	[locus_tag=RF_0104]_100	[locus_tag=A1C_00595]_100	[locus_tag=A1G_00665]_100	[locus_tag=MCI_04755]_100	[locus_tag=H375_5520]_79	[locus_tag=RT0053]_100				0	8
RHS_0899	Not Predicted	secY	[locus_tag=RBE_1042]_433	[locus_tag=BA173_05520]_433	[locus_tag=RF_0298]_433	[locus_tag=A1C_05005]_433	[locus_tag=A1G_05455]_433	[locus_tag=MCI_02140]_433	[locus_tag=H375_8930]_433	[locus_tag=RT0631]_433				0	8
RHS_1078	Not Predicted	smpA	[locus_tag=RBE_0126]_157	[locus_tag=BA173_03595]_157	[locus_tag=RF_1237]_157	[locus_tag=A1C_06025]_157	[locus_tag=A1G_06580]_157	[locus_tag=MCI_03240]_157	[locus_tag=H375_7490]_153	[locus_tag=RT0761]_158				0	8
RHS_0581	Not Predicted	smpB	[locus_tag=RBE_0739]_152	[locus_tag=BA173_01210]_152	[locus_tag=RF_0661]_152	[locus_tag=A1C_03205]_152	[locus_tag=A1G_03350]_152	[locus_tag=MCI_00090]_152	[locus_tag=H375_1790]_152	[locus_tag=RT0416]_152				0	8
RHS_0664	Not Predicted	sodB	[locus_tag=RBE_1195]_209	[locus_tag=BA173_01440]_209	[locus_tag=RF_0741]_222	[locus_tag=A1C_03670]_209	[locus_tag=A1G_03870]_209	[locus_tag=MCI_00515]_209	[locus_tag=H375_800]_209	[locus_tag=RT0523]_209				0	8
RHS_0088	Not Predicted	soj parA	[locus_tag=RBE_1350]_257	[locus_tag=BA173_02515]_257	[locus_tag=RF_0117]_255	[locus_tag=A1C_00465]_255	[locus_tag=A1G_00540]_255	[locus_tag=MCI_04625]_255	[locus_tag=H375_5720]_255	[locus_tag=RT0074]_255				0	8
RHS_0713	Not Predicted	spl1 iscS2	[locus_tag=RBE_0948]_372	[locus_tag=BA173_06405]_370	[locus_tag=RF_0846]_369	[locus_tag=A1C_03965]_371	[locus_tag=A1G_04130]_372	[locus_tag=MCI_01160]_372	[locus_tag=H375_1230]_376	[locus_tag=RT0474]_378				0	8
RHS_0539	Not Predicted	sppA1	[locus_tag=RBE_0331]_304	[locus_tag=BA173_03240]_304	[locus_tag=RF_0619]_304	[locus_tag=A1C_02975]_304	[locus_tag=A1G_03090]_304	[locus_tag=MCI_06935]_304	[locus_tag=H375_2110]_304	[locus_tag=RT0386]_304				0	8
RHS_1155	Not Predicted	ssb	[locus_tag=RBE_0161]_150	[locus_tag=BA173_04115]_150	[locus_tag=RF_1325]_152	[locus_tag=A1C_06470]_152	[locus_tag=A1G_07120]_152	[locus_tag=MCI_03755]_152	[locus_tag=H375_6830]_152	[locus_tag=RT0824]_152				0	8
RHS_0237	Not Predicted	sucB	[locus_tag=RBE_1098]_400	[locus_tag=BA173_05200]_398	[locus_tag=RF_1093]_401	[locus_tag=A1C_01295]_400	[locus_tag=A1G_01290]_395	[locus_tag=MCI_05370]_399	[locus_tag=H375_4450]_401	[locus_tag=RT0170]_398				0	8
RHS_0584	Not Predicted	sucC	[locus_tag=RBE_1228]_385	[locus_tag=BA173_02375]_386	[locus_tag=RF_0665]_386	[locus_tag=A1C_03220]_386	[locus_tag=A1G_03365]_386	[locus_tag=MCI_00105]_387	[locus_tag=H375_1760]_386	[locus_tag=RT0420]_386				0	8
RHS_0583	Not Predicted	sucD	[locus_tag=RBE_1227]_291	[locus_tag=BA173_02380]_291	[locus_tag=RF_0664]_292	[locus_tag=A1C_03215]_292	[locus_tag=A1G_03360]_292	[locus_tag=MCI_00100]_292	[locus_tag=H375_1770]_292	[locus_tag=RT0419]_292				0	8
RHS_0321	Not Predicted	suhB	[locus_tag=RBE_0971]_246	[locus_tag=BA173_06295]_246	[locus_tag=RF_1048]_248	[locus_tag=A1C_01755]_248	[locus_tag=A1G_01850]_249	[locus_tag=MCI_05810]_248	[locus_tag=H375_3780]_245	[locus_tag=RT0231]_245				0	8
RHS_1087	Not Predicted	tatC	[locus_tag=RBE_0078]_248	[locus_tag=BA173_04215]_248	[locus_tag=RF_1248]_251	[locus_tag=A1C_06070]_251	[locus_tag=A1G_06660]_251	[locus_tag=MCI_03315]_251	[locus_tag=H375_7400]_251	[locus_tag=RT0769]_251				0	8
RHS_0621	Not Predicted	tdcB	[locus_tag=RBE_0798]_333	[locus_tag=BA173_01280]_333	[locus_tag=RF_0691]_333	[locus_tag=A1C_03410]_333	[locus_tag=A1G_03535]_343	[locus_tag=MCI_00255]_343	[locus_tag=H375_1600]_333	[locus_tag=RT0436]_333				0	8
RHS_0447	Not Predicted	tdpX1	[locus_tag=RBE_0715]_210	[locus_tag=BA173_00690]_200	[locus_tag=RF_0532]_202	[locus_tag=A1C_02455]_200	[locus_tag=A1G_02555]_200	[locus_tag=MCI_06460]_200	[locus_tag=H375_2830]_200	[locus_tag=RT0318]_200				0	8
RHS_1091	Not Predicted	terC	[locus_tag=RBE_0082]_302	[locus_tag=BA173_04195]_302	[locus_tag=RF_1252]_257	[locus_tag=A1C_06090]_301	[locus_tag=A1G_06680]_301	[locus_tag=MCI_03340]_301	[locus_tag=H375_7360]_297	[locus_tag=RT0774]_302				0	8
RHS_1000	Not Predicted	tgt	[locus_tag=RBE_1258]_359	[locus_tag=BA173_01960]_361	[locus_tag=RF_0191]_361	[locus_tag=A1C_05610]_361	[locus_tag=A1G_06095]_361	[locus_tag=MCI_02780]_361	[locus_tag=H375_8000]_343	[locus_tag=RT0707]_361				0	8
RHS_0410	Not Predicted	thyA thyX	[locus_tag=RBE_0275]_294	[locus_tag=BA173_03505]_294	[locus_tag=RF_0491]_294	[locus_tag=A1C_02260]_294	[locus_tag=A1G_02310]_294	[locus_tag=MCI_06210]_294	[locus_tag=H375_3130]_294	[locus_tag=RT0292]_294				0	8
RHS_0066	Not Predicted	tilS mesJ	[locus_tag=RBE_1394]_430	[locus_tag=BA173_04010]_430	[locus_tag=RF_0140]_430	[locus_tag=A1C_00355]_430	[locus_tag=A1G_00420]_478	[locus_tag=MCI_04510]_481	[locus_tag=H375_5890]_430	[locus_tag=RT0088]_430				0	8
RHS_0538	Not Predicted	tlpA	[locus_tag=RBE_0330]_196	[locus_tag=BA173_03235]_272	[locus_tag=RF_0618]_215	[locus_tag=A1C_02970]_221	[locus_tag=A1G_03085]_214	[locus_tag=MCI_06930]_219	[locus_tag=H375_2120]_221	[locus_tag=RT0385]_220				0	8
RHS_1037	Not Predicted	tlyC	[locus_tag=RBE_1311]_301	[locus_tag=BA173_01505]_301	[locus_tag=RF_1185]_299	[locus_tag=A1C_05795]_301	[locus_tag=A1G_06280]_299	[locus_tag=MCI_02955]_299	[locus_tag=H375_7850]_303	[locus_tag=RT0725]_305				0	8
RHS_0505	Not Predicted	tme	[locus_tag=RBE_0869]_765	[locus_tag=BA173_05980]_765	[locus_tag=RF_0584]_767	[locus_tag=A1C_02765]_767	[locus_tag=A1G_02875]_766	[locus_tag=MCI_06760]_767	[locus_tag=H375_2370]_767	[locus_tag=RT0361]_767				0	8
RHS_0420	Not Predicted	tolQ	[locus_tag=RBE_0265]_241	[locus_tag=BA173_04590]_241	[locus_tag=RF_0504]_242	[locus_tag=A1C_02310]_241	[locus_tag=A1G_02400]_241	[locus_tag=MCI_06305]_241	[locus_tag=H375_3040]_241	[locus_tag=RT0299]_241				0	8
RHS_0421	Not Predicted	tolR	[locus_tag=RBE_0266]_143	[locus_tag=BA173_04585]_143	[locus_tag=RF_0505]_143	[locus_tag=A1C_02315]_143	[locus_tag=A1G_02405]_143	[locus_tag=MCI_06310]_143	[locus_tag=H375_3030]_143	[locus_tag=RT0300]_143				0	8
RHS_0159	Not Predicted	trmD	[locus_tag=RBE_1217]_282	[locus_tag=BA173_04515]_234	[locus_tag=RF_0099]_234	[locus_tag=A1C_00840]_234	[locus_tag=A1G_00875]_234	[locus_tag=MCI_04955]_234	[locus_tag=H375_5180]_220	[locus_tag=RT0025]_234				0	8
RHS_0415	Not Predicted	trmU mnmA	[locus_tag=RBE_0531]_367	[locus_tag=BA173_00245]_397	[locus_tag=RF_0496]_365	[locus_tag=A1C_02285]_365	[locus_tag=A1G_02335]_365	[locus_tag=MCI_06235]_365	[locus_tag=H375_3080]_358	[locus_tag=RT0296]_358				0	8
RHS_0701	Not Predicted	trpS	[locus_tag=RBE_0790]_328	[locus_tag=BA173_01125]_330	[locus_tag=RF_0824]_330	[locus_tag=A1C_03905]_330	[locus_tag=A1G_04020]_330	[locus_tag=MCI_01050]_330	[locus_tag=H375_1420]_330	[locus_tag=RT0455]_330				0	8
RHS_1191	Not Predicted	truA	[locus_tag=RBE_0060]_245	[locus_tag=BA173_02415]_245	[locus_tag=RF_1356]_245	[locus_tag=A1C_06660]_245	[locus_tag=A1G_07265]_245	[locus_tag=MCI_03910]_245	[locus_tag=H375_6580]_245	[locus_tag=RT0846]_245				0	8
RHS_0647	Not Predicted	truB	[locus_tag=RBE_0771]_293	[locus_tag=BA173_01015]_293	[locus_tag=RF_0723]_356	[locus_tag=A1C_03570]_293	[locus_tag=A1G_03780]_345	[locus_tag=MCI_00420]_309	[locus_tag=H375_1110]_292	[locus_tag=RT0487]_292				0	8
RHS_0002	Not Predicted	trxA	[locus_tag=RBE_0002]_119	[locus_tag=BA173_03110]_105	[locus_tag=RF_0002]_153	[locus_tag=A1C_00010]_139	[locus_tag=A1G_00010]_105	[locus_tag=MCI_04160]_105	[locus_tag=H375_6280]_105	[locus_tag=RT0002]_105				0	8
RHS_0607	Not Predicted	trxB1	[locus_tag=RBE_0445]_310	[locus_tag=BA173_01850]_310	[locus_tag=RF_0681]_310	[locus_tag=A1C_03335]_310	[locus_tag=A1G_03485]_310	[locus_tag=MCI_00210]_310	[locus_tag=H375_1640]_310	[locus_tag=RT0432]_310				0	8
RHS_0630	Not Predicted	trxB2	[locus_tag=RBE_0982]_332	[locus_tag=BA173_06925]_332	[locus_tag=RF_0700]_335	[locus_tag=A1C_03465]_334	[locus_tag=A1G_03605]_340	[locus_tag=MCI_00305]_334	[locus_tag=H375_980]_334	[locus_tag=RT0500]_334				0	8
RHS_0921	Not Predicted	tuf	[locus_tag=RBE_1064]_395	[locus_tag=BA173_05410]_395	[locus_tag=RF_0276]_394	[locus_tag=A1C_05115]_395	[locus_tag=A1G_05565]_394	[locus_tag=MCI_02250]_394	[locus_tag=H375_8710]_394	[locus_tag=RT0653]_394				0	8
RHS_0349	Not Predicted	typA	[locus_tag=RBE_0286]_410	[locus_tag=BA173_03270]_612	[locus_tag=RF_1018]_609	[locus_tag=A1C_01895]_609	[locus_tag=A1G_01995]_609	[locus_tag=MCI_05950]_609	[locus_tag=H375_3530]_605	[locus_tag=RT0254]_605				0	8
RHS_0739	Not Predicted	tyrS	[locus_tag=RBE_0911]_411	[locus_tag=BA173_07025]_411	[locus_tag=RF_0877]_411	[locus_tag=A1C_04095]_411	[locus_tag=A1G_04630]_411	[locus_tag=MCI_01340]_411	[locus_tag=H375_580]_411	[locus_tag=RT0544]_411				0	8
RHS_0961	Not Predicted	ubiA	[locus_tag=RBE_0407]_276	[locus_tag=BA173_01385]_276	[locus_tag=RF_0231]_280	[locus_tag=A1C_05345]_280	[locus_tag=A1G_05825]_302	[locus_tag=MCI_02510]_282	[locus_tag=H375_8460]_282	[locus_tag=RT0681]_282				0	8
RHS_1133	Not Predicted	ubiD	[locus_tag=RBE_0172]_492	[locus_tag=BA173_03850]_495	[locus_tag=RF_1299]_492	[locus_tag=A1C_06335]_492	[locus_tag=A1G_06980]_492	[locus_tag=MCI_03610]_492	[locus_tag=H375_7030]_492	[locus_tag=RT0809]_492				0	8
RHS_0881	Not Predicted	ubiG	[locus_tag=RBE_0456]_240	[locus_tag=BA173_00960]_234	[locus_tag=RF_0414]_244	[locus_tag=A1C_04890]_251	[locus_tag=A1G_05300]_289	[locus_tag=MCI_02005]_289	[locus_tag=H375_9110]_252	[locus_tag=RT0613]_246				0	8
RHS_0788	Not Predicted	ubiH	[locus_tag=RBE_0625]_382	[locus_tag=BA173_05660]_380	[locus_tag=RF_0893]_381	[locus_tag=A1C_04350]_378	[locus_tag=A1G_04705]_428	[locus_tag=MCI_01465]_427	[locus_tag=H375_540]_383	[locus_tag=RT0548]_384				0	8
RHS_0721	Not Predicted	ubiX	[locus_tag=RBE_0926]_186	[locus_tag=BA173_05825]_186	[locus_tag=RF_0859]_191	[locus_tag=A1C_04005]_188	[locus_tag=A1G_04515]_191	[locus_tag=MCI_01240]_191	[locus_tag=H375_730]_189	[locus_tag=RT0530]_190				0	8
RHS_1084	Not Predicted	udg	[locus_tag=RBE_0075]_434	[locus_tag=BA173_04240]_435	[locus_tag=RF_1245]_448	[locus_tag=A1C_06055]_434	[locus_tag=A1G_06645]_432	[locus_tag=MCI_03300]_434	[locus_tag=H375_7440]_434	[locus_tag=RT0766]_434				0	8
RHS_0084	Not Predicted	uhpC glpT	[locus_tag=RBE_1354]_429	[locus_tag=BA173_02535]_429	[locus_tag=RF_0121]_429	[locus_tag=A1C_00445]_429	[locus_tag=A1G_00520]_431	[locus_tag=MCI_04605]_429	[locus_tag=H375_5760]_429	[locus_tag=RT0078]_429				0	8
RHS_0576	Not Predicted	uppS	[locus_tag=RBE_0745]_264	[locus_tag=BA173_02165]_226	[locus_tag=RF_0656]_235	[locus_tag=A1C_03180]_226	[locus_tag=A1G_03325]_226	[locus_tag=MCI_00065]_226	[locus_tag=H375_1840]_216	[locus_tag=RT0411]_226				0	8
RHS_0269	Not Predicted	uspA	[locus_tag=RBE_0517]_143	[locus_tag=BA173_00315]_143	[locus_tag=RF_1067]_148	[locus_tag=A1C_01455]_148	[locus_tag=A1G_01480]_148	[locus_tag=MCI_05485]_148	[locus_tag=H375_4230]_148	[locus_tag=RT0186]_148				0	8
RHS_1154	Not Predicted	uvrA	[locus_tag=RBE_0162]_953	[locus_tag=BA173_04110]_953	[locus_tag=RF_1324]_955	[locus_tag=A1C_06465]_953	[locus_tag=A1G_07115]_953	[locus_tag=MCI_03750]_953	[locus_tag=H375_6840]_953	[locus_tag=RT0823]_953				0	8
RHS_0616	Not Predicted	uvrD	[locus_tag=RBE_0685]_653	[locus_tag=BA173_00530]_653	[locus_tag=RF_0687]_654	[locus_tag=A1C_03385]_653	[locus_tag=A1G_03510]_653	[locus_tag=MCI_00235]_653	[locus_tag=H375_1620]_658	[locus_tag=RT0434]_658				0	8
RHS_0127	Not Predicted	vacJ	[locus_tag=RBE_1331]_255	[locus_tag=BA173_02085]_255	[locus_tag=RF_0076]_251	[locus_tag=A1C_00660]_251	[locus_tag=A1G_00725]_251	[locus_tag=MCI_04820]_260	[locus_tag=H375_5380]_251	[locus_tag=RT0044]_251				0	8
RHS_0382	Not Predicted	virB10	[locus_tag=RBE_1016]_477	[locus_tag=BA173_06155]_477	[locus_tag=RF_0467]_481	[locus_tag=A1C_02065]_484	[locus_tag=A1G_02230]_482	[locus_tag=MCI_06145]_482	[locus_tag=H375_3250]_483	[locus_tag=RT0282]_483				0	8
RHS_0383	Not Predicted	virB11	[locus_tag=RBE_1017]_334	[locus_tag=BA173_06150]_334	[locus_tag=RF_0468]_334	[locus_tag=A1C_02070]_334	[locus_tag=A1G_02235]_334	[locus_tag=MCI_06150]_334	[locus_tag=H375_3240]_334	[locus_tag=RT0283]_334				0	8
RHS_0253	Not Predicted	virB2 trbC	[locus_tag=RBE_1103]_122	[locus_tag=BA173_05170]_121	[locus_tag=RF_1075]_119	[locus_tag=A1C_01375]_119	[locus_tag=A1G_01380]_119	[locus_tag=MCI_05445]_121	[locus_tag=H375_4300]_119	[locus_tag=RT0181]_128				0	8
RHS_0148	Not Predicted	virB4-1 virB4a	[locus_tag=RBE_1266]_805	[locus_tag=BA173_02225]_805	[locus_tag=RF_0088]_805	[locus_tag=A1C_00785]_805	[locus_tag=A1G_00815]_805	[locus_tag=MCI_04905]_805	[locus_tag=H375_5270]_805	[locus_tag=RT0033]_805				0	8
RHS_1089	Not Predicted	virB4-2 virB4b	[locus_tag=RBE_0080]_807	[locus_tag=BA173_04205]_810	[locus_tag=RF_1250]_810	[locus_tag=A1C_06080]_810	[locus_tag=A1G_06670]_810	[locus_tag=MCI_03330]_810	[locus_tag=H375_7380]_810	[locus_tag=RT0771]_810				0	8
RHS_0149	Not Predicted	virB6-1	[locus_tag=RBE_1265]_1039	[locus_tag=BA173_02215]_1039	[locus_tag=RF_0089]_1138	[locus_tag=A1C_00790]_1008	[locus_tag=A1G_00820]_986	[locus_tag=MCI_04910]_1185	[locus_tag=H375_5260]_1124	[locus_tag=RT0032]_1135				0	8
RHS_0150	Not Predicted	virB6-2	[locus_tag=RBE_1264]_673	[locus_tag=BA173_02210]_674	[locus_tag=RF_0090]_672	[locus_tag=A1C_00795]_672	[locus_tag=A1G_00825]_661	[locus_tag=MCI_04915]_672	[locus_tag=H375_5250]_534	[locus_tag=RT0031]_674				0	8
RHS_0151	Not Predicted	virB6-3	[locus_tag=RBE_1263]_955	[locus_tag=BA173_02205]_955	[locus_tag=RF_0091]_977	[locus_tag=A1C_00800]_976	[locus_tag=A1G_00830]_966	[locus_tag=MCI_04920]_966	[locus_tag=H375_5230]_971	[locus_tag=RT0030]_971				0	8
RHS_0152	Not Predicted	virB6-4	[locus_tag=RBE_1262]_886	[locus_tag=BA173_02200]_886	[locus_tag=RF_0092]_890	[locus_tag=A1C_00805]_876	[locus_tag=A1G_00835]_878	[locus_tag=MCI_04925]_885	[locus_tag=H375_5220]_873	[locus_tag=RT0029]_886				0	8
RHS_0378	Not Predicted	virB8-1	[locus_tag=RBE_1013]_234	[locus_tag=BA173_06175]_227	[locus_tag=RF_0463]_232	[locus_tag=A1C_02045]_232	[locus_tag=A1G_02210]_232	[locus_tag=MCI_06125]_232	[locus_tag=H375_3280]_232	[locus_tag=RT0278]_232				0	8
RHS_0380	Not Predicted	virB8-2	[locus_tag=RBE_1014]_239	[locus_tag=BA173_06165]_239	[locus_tag=RF_0465]_243	[locus_tag=A1C_02055]_243	[locus_tag=A1G_02220]_243	[locus_tag=MCI_06135]_243	[locus_tag=H375_3270]_243	[locus_tag=RT0280]_243				0	8
RHS_0377	Not Predicted	virB9-1 trbG	[locus_tag=RBE_1012]_250	[locus_tag=BA173_06180]_250	[locus_tag=RF_0462]_250	[locus_tag=A1C_02040]_250	[locus_tag=A1G_02205]_250	[locus_tag=MCI_06120]_250	[locus_tag=H375_3290]_250	[locus_tag=RT0277]_250				0	8
RHS_0381	Not Predicted	virB9-2 virB9	[locus_tag=RBE_1015]_161	[locus_tag=BA173_06160]_161	[locus_tag=RF_0466]_158	[locus_tag=A1C_02060]_158	[locus_tag=A1G_02225]_157	[locus_tag=MCI_06140]_157	[locus_tag=H375_3260]_157	[locus_tag=RT0281]_158				0	8
RHS_0384	Not Predicted	virD4	[locus_tag=RBE_1018]_592	[locus_tag=BA173_06145]_581	[locus_tag=RF_0469]_591	[locus_tag=A1C_02075]_591	[locus_tag=A1G_02240]_591	[locus_tag=MCI_06155]_591	[locus_tag=H375_3230]_591	[locus_tag=RT0284]_591				0	8
RHS_1129	Not Predicted	xerC	[locus_tag=RBE_0177]_305	[locus_tag=BA173_02805]_303	[locus_tag=RF_1295]_305	[locus_tag=A1C_06315]_305	[locus_tag=A1G_06960]_305	[locus_tag=MCI_03575]_305	[locus_tag=H375_7070]_222	[locus_tag=RT0805]_305				0	8
RHS_0346	Not Predicted	xth1 xthA1	[locus_tag=RBE_0258]_273	[locus_tag=BA173_02720]_265	[locus_tag=RF_1021]_267	[locus_tag=A1C_01880]_277	[locus_tag=A1G_01980]_271	[locus_tag=MCI_05935]_275	[locus_tag=H375_3560]_261	[locus_tag=RT0251]_261				0	8
RHS_0942	Not Predicted	xth2 xthA2	[locus_tag=RBE_0205]_261	[locus_tag=BA173_02150]_261	[locus_tag=RF_0250]_260	[locus_tag=A1C_05230]_260	[locus_tag=A1G_05670]_260	[locus_tag=MCI_02355]_260	[locus_tag=H375_8550]_269	[locus_tag=RT0671]_270				0	8
RHS_0824	Not Predicted	yajC	[locus_tag=RBE_0701]_146	[locus_tag=BA173_00615]_146	[locus_tag=RF_0958]_167	[locus_tag=A1C_04560]_142	[locus_tag=A1G_04935]_141	[locus_tag=MCI_01675]_142	[locus_tag=H375_300]_136	[locus_tag=RT0574]_142				0	8
RHS_0851	Not Predicted	ychF	[locus_tag=RBE_0857]_365	[locus_tag=BA173_06035]_365	[locus_tag=RF_0355]_365	[locus_tag=A1C_04730]_365	[locus_tag=A1G_05115]_365	[locus_tag=MCI_01830]_365	[locus_tag=H375_100]_365	[locus_tag=RT0592]_365				0	8
RHS_0626	Not Predicted	yhbH	[locus_tag=RBE_0621]_192	[locus_tag=BA173_05730]_192	[locus_tag=RF_0697]_192	[locus_tag=A1C_03445]_192	[locus_tag=A1G_03585]_192	[locus_tag=MCI_00290]_192	[locus_tag=H375_950]_143	[locus_tag=RT0503]_116				0	8
RHS_0076	Not Predicted	yidC	[locus_tag=RBE_0011]_559	[locus_tag=BA173_02960]_559	[locus_tag=RF_0131]_560	[locus_tag=A1C_00405]_560	[locus_tag=A1G_00475]_560	[locus_tag=MCI_04555]_560	[locus_tag=H375_5830]_560	[locus_tag=RT0082]_558				0	8
RHS_0204	Not Predicted	yqiX glnH	[locus_tag=RBE_1136]_241	[locus_tag=BA173_04980]_241	[locus_tag=RF_1131]_241	[locus_tag=A1C_01065]_241	[locus_tag=A1G_01090]_241	[locus_tag=MCI_05165]_241	[locus_tag=H375_4770]_241	[locus_tag=RT0139]_241				0	8
RHS_0183	Not Predicted	yqiY glnP	[locus_tag=RBE_1163]_218	[locus_tag=BA173_04835]_218	[locus_tag=RF_1156]_218	[locus_tag=A1C_00960]_218	[locus_tag=A1G_00985]_218	[locus_tag=MCI_05060]_218	[locus_tag=H375_5000]_216	[locus_tag=RT0118]_218				0	8
RHS_0056	Not Predicted	znuA	[locus_tag=RBE_0164]_295	[locus_tag=BA173_04100]_266	[locus_tag=RF_0018]_337	[locus_tag=A1C_00300]_279	[locus_tag=A1G_00100]_234	[locus_tag=MCI_04235]_317	[locus_tag=H375_6170]_266	[locus_tag=RT0013]_301				0	8
RHS_1153	Not Predicted	znuC	[locus_tag=RBE_1422]_233	[locus_tag=BA173_03155]_233	[locus_tag=RF_1323]_233	[locus_tag=A1C_06460]_233	[locus_tag=A1G_07085]_233	[locus_tag=MCI_03725]_233	[locus_tag=H375_6850]_233	[locus_tag=RT0822]_233				0	8
RHS_0001	Not Predicted	Hypothetical	[locus_tag=RBE_0001]_273	[locus_tag=BA173_03120]_275	[locus_tag=RF_0001]_273	[locus_tag=A1C_00005]_273	[locus_tag=A1G_00005]_273	[locus_tag=MCI_04155]_273	[locus_tag=H375_6290]_266	[locus_tag=RT0001]_273				0	8
RHS_0043	Not Predicted	Hypothetical	[locus_tag=RBE_1287]_178	[locus_tag=BA173_01630]_178	[locus_tag=RF_0033]_177	[locus_tag=A1C_00235]_177	[locus_tag=A1G_00190]_173	[locus_tag=MCI_04325]_173	[locus_tag=H375_6050]_177	[locus_tag=RT0102]_177				0	8
RHS_0057	Not Predicted	Hypothetical	[locus_tag=RBE_1286]_144	[locus_tag=BA173_01635]_134	[locus_tag=RF_0017]_171	[locus_tag=A1C_00305]_171	[locus_tag=A1G_00095]_175	[locus_tag=MCI_04230]_175	[locus_tag=H375_6180]_144	[locus_tag=RT0012]_144				0	8
RHS_0073	Not Predicted	Hypothetical	[locus_tag=RBE_0015]_366	[locus_tag=BA173_02975]_366	[locus_tag=RF_0134]_407	[locus_tag=A1C_00390]_374	[locus_tag=A1G_00455]_406	[locus_tag=MCI_04540]_406	[locus_tag=H375_5860]_358	[locus_tag=RT0085]_358				0	8
RHS_0091	Not Predicted	Hypothetical	[locus_tag=RBE_1347]_91	[locus_tag=BA173_02500]_91	[locus_tag=RF_0114]_105	[locus_tag=A1C_00480]_105	[locus_tag=A1G_00555]_105	[locus_tag=MCI_04640]_105	[locus_tag=H375_5690]_103	[locus_tag=RT0071]_103				0	8
RHS_0102	Not Predicted	Hypothetical	[locus_tag=RBE_1298]_436	[locus_tag=BA173_01580]_436	[locus_tag=RF_0053]_439	[locus_tag=A1C_00535]_439	[locus_tag=A1G_00605]_438	[locus_tag=MCI_04695]_438	[locus_tag=H375_5620]_440	[locus_tag=RT0064]_440				0	8
RHS_0107	Not Predicted	Hypothetical	[locus_tag=RBE_0025]_189	[locus_tag=BA173_03035]_189	[locus_tag=RF_0058]_186	[locus_tag=A1C_00560]_201	[locus_tag=A1G_00630]_186	[locus_tag=MCI_04720]_186	[locus_tag=H375_5570]_186	[locus_tag=RT0059]_186				0	8
RHS_0124	Not Predicted	Hypothetical	[locus_tag=RBE_1334]_218	[locus_tag=BA173_02110]_218	[locus_tag=RF_0073]_218	[locus_tag=A1C_00645]_218	[locus_tag=A1G_00705]_218	[locus_tag=MCI_04795]_218	[locus_tag=H375_5410]_218	[locus_tag=RT0047]_218				0	8
RHS_0128	Not Predicted	Hypothetical	[locus_tag=RBE_1330]_194	[locus_tag=BA173_02080]_194	[locus_tag=RF_0077]_199	[locus_tag=A1C_00665]_199	[locus_tag=A1G_00730]_199	[locus_tag=MCI_04825]_199	[locus_tag=H375_5370]_199	[locus_tag=RT0043]_199				0	8
RHS_0141	Not Predicted	Hypothetical	[locus_tag=RBE_1340]_259	[locus_tag=BA173_02130]_259	[locus_tag=RF_0080]_259	[locus_tag=A1C_00735]_259	[locus_tag=A1G_00755]_259	[locus_tag=MCI_04850]_259	[locus_tag=H375_5340]_259	[locus_tag=RT0041]_259				0	8
RHS_0170	Not Predicted	Hypothetical	[locus_tag=RBE_1174]_393	[locus_tag=BA173_04785]_342	[locus_tag=RF_1170]_394	[locus_tag=A1C_00895]_393	[locus_tag=A1G_00935]_348	[locus_tag=MCI_05015]_349	[locus_tag=H375_5090]_354	[locus_tag=RT0109]_354				0	8
RHS_0176	Not Predicted	Hypothetical	[locus_tag=RBE_1169]_247	[locus_tag=BA173_04810]_248	[locus_tag=RF_1164]_179	[locus_tag=A1C_00925]_247	[locus_tag=A1G_00960]_247	[locus_tag=MCI_05040]_247	[locus_tag=H375_5040]_247	[locus_tag=RT0114]_247				0	8
RHS_0197	Not Predicted	Hypothetical	[locus_tag=RBE_0350]_262	[locus_tag=BA173_03525]_262	[locus_tag=RF_1142]_266	[locus_tag=A1C_01030]_266	[locus_tag=A1G_01055]_266	[locus_tag=MCI_05130]_266	[locus_tag=H375_4860]_264	[locus_tag=RT0132]_264				0	8
RHS_0201	Not Predicted	Hypothetical	[locus_tag=RBE_1139]_237	[locus_tag=BA173_04965]_237	[locus_tag=RF_1134]_236	[locus_tag=A1C_01050]_236	[locus_tag=A1G_01075]_236	[locus_tag=MCI_05150]_236	[locus_tag=H375_4800]_236	[locus_tag=RT0136]_236				0	8
RHS_0203	Not Predicted	Hypothetical	[locus_tag=RBE_1137]_160	[locus_tag=BA173_04975]_160	[locus_tag=RF_1132]_160	[locus_tag=A1C_01060]_161	[locus_tag=A1G_01085]_159	[locus_tag=MCI_05160]_159	[locus_tag=H375_4780]_148	[locus_tag=RT0138]_161				0	8
RHS_0216	Not Predicted	Hypothetical	[locus_tag=RBE_1118]_352	[locus_tag=BA173_05070]_352	[locus_tag=RF_1120]_357	[locus_tag=A1C_01130]_357	[locus_tag=A1G_01155]_357	[locus_tag=MCI_05230]_357	[locus_tag=H375_4670]_345	[locus_tag=RT0151]_357				0	8
RHS_0222	Not Predicted	Hypothetical	[locus_tag=RBE_1122]_146	[locus_tag=BA173_05050]_146	[locus_tag=RF_1113]_146	[locus_tag=A1C_01160]_146	[locus_tag=A1G_01180]_146	[locus_tag=MCI_05255]_146	[locus_tag=H375_4610]_146	[locus_tag=RT0158]_146				0	8
RHS_0236	Not Predicted	Hypothetical	[locus_tag=RBE_1097]_138	[locus_tag=BA173_05205]_138	[locus_tag=RF_1094]_138	[locus_tag=A1C_01290]_147	[locus_tag=A1G_01285]_138	[locus_tag=MCI_05365]_138	[locus_tag=H375_4460]_138	[locus_tag=RT0169]_138				0	8
RHS_0245	Not Predicted	Hypothetical	[locus_tag=RBE_1112]_492	[locus_tag=BA173_05110]_497	[locus_tag=RF_1083]_497	[locus_tag=A1C_01335]_497	[locus_tag=A1G_01340]_497	[locus_tag=MCI_05410]_497	[locus_tag=H375_4370]_308	[locus_tag=RT0177]_497				0	8
RHS_0248	Not Predicted	Hypothetical	[locus_tag=RBE_1107]_163	[locus_tag=BA173_05145]_163	[locus_tag=RF_1079]_157	[locus_tag=A1C_01350]_157	[locus_tag=A1G_01355]_157	[locus_tag=MCI_05425]_157	[locus_tag=H375_4350]_157	[locus_tag=RT0178]_157				0	8
RHS_0312	Not Predicted	Hypothetical	[locus_tag=RBE_0225]_414	[locus_tag=BA173_04425]_414	[locus_tag=RF_0993]_420	[locus_tag=A1C_01710]_414	[locus_tag=A1G_01790]_414	[locus_tag=MCI_05770]_414	[locus_tag=H375_3850]_415	[locus_tag=RT0224]_428				0	8
RHS_0329	Not Predicted	Hypothetical	[locus_tag=RBE_0964]_402	[locus_tag=BA173_06500]_405	[locus_tag=RF_1038]_407	[locus_tag=A1C_01795]_405	[locus_tag=A1G_01895]_403	[locus_tag=MCI_05860]_407	[locus_tag=H375_3710]_407	[locus_tag=RT0238]_407				0	8
RHS_0337	Not Predicted	Hypothetical	[locus_tag=RBE_0957]_154	[locus_tag=BA173_06460]_155	[locus_tag=RF_1031]_157	[locus_tag=A1C_01835]_108	[locus_tag=A1G_01925]_156	[locus_tag=MCI_05890]_158	[locus_tag=H375_3650]_134	[locus_tag=RT0244]_168				0	8
RHS_0341	Not Predicted	Hypothetical	[locus_tag=RBE_0217]_385	[locus_tag=BA173_02690]_382	[locus_tag=RF_1027]_245	[locus_tag=A1C_01855]_382	[locus_tag=A1G_01945]_382	[locus_tag=MCI_05910]_382	[locus_tag=H375_3620]_381	[locus_tag=RT0247]_381				0	8
RHS_0355	Not Predicted	Hypothetical	[locus_tag=RBE_0824]_103	[locus_tag=BA173_00805]_103	[locus_tag=RF_1014]_122	[locus_tag=A1C_01925]_114	[locus_tag=A1G_02025]_106	[locus_tag=MCI_05970]_106	[locus_tag=H375_3500]_106	[locus_tag=RT0257]_106				0	8
RHS_0402	Not Predicted	Hypothetical	[locus_tag=RBE_0638]_282	[locus_tag=BA173_05640]_282	[locus_tag=RF_0481]_281	[locus_tag=A1C_02200]_281	[locus_tag=A1G_02280]_281	[locus_tag=MCI_06175]_281	[locus_tag=H375_3180]_274	[locus_tag=RT0287]_274				0	8
RHS_0430	Not Predicted	Hypothetical	[locus_tag=RBE_0818]_118	[locus_tag=BA173_01325]_117	[locus_tag=RF_0514]_117	[locus_tag=A1C_02360]_77	[locus_tag=A1G_02450]_117	[locus_tag=MCI_06350]_117	[locus_tag=H375_2950]_116	[locus_tag=RT0308]_127				0	8
RHS_0450	Not Predicted	Hypothetical	[locus_tag=RBE_0807]_154	[locus_tag=BA173_01835]_153	[locus_tag=RF_0535]_154	[locus_tag=A1C_02470]_154	[locus_tag=A1G_02575]_154	[locus_tag=MCI_06480]_154	[locus_tag=H375_2800]_156	[locus_tag=RT0321]_156				0	8
RHS_0460	Not Predicted	Hypothetical	[locus_tag=RBE_0703]_266	[locus_tag=BA173_00625]_255	[locus_tag=RF_0546]_252	[locus_tag=A1C_02530]_253	[locus_tag=A1G_02630]_255	[locus_tag=MCI_06530]_255	[locus_tag=H375_2670]_252	[locus_tag=RT0333]_252				0	8
RHS_0461	Not Predicted	Hypothetical	[locus_tag=RBE_0702]_395	[locus_tag=BA173_00620]_395	[locus_tag=RF_0547]_390	[locus_tag=A1C_02535]_390	[locus_tag=A1G_02635]_390	[locus_tag=MCI_06535]_390	[locus_tag=H375_2660]_389	[locus_tag=RT0334]_389				0	8
RHS_1146	Not Predicted	Hypothetical	[locus_tag=RBE_1270]_249 [locus_tag=RBE_1271]_228	[locus_tag=BA173_04455]_252 [locus_tag=BA173_04460]_225	[locus_tag=RF_1313]_289 [locus_tag=RF_1314]_227	[locus_tag=A1C_06420]_277 [locus_tag=A1C_06425]_224	[locus_tag=A1G_07045]_246 [locus_tag=A1G_07050]_224	[locus_tag=MCI_03685]_244 [locus_tag=MCI_03690]_224	[locus_tag=H375_6910]_222 [locus_tag=H375_6920]_252	[locus_tag=RT0815]_246 [locus_tag=RT0816]_225				0	8
RHS_0499	Not Predicted	Hypothetical	[locus_tag=RBE_0874]_279	[locus_tag=BA173_05960]_279	[locus_tag=RF_0579]_277	[locus_tag=A1C_02735]_277	[locus_tag=A1G_02825]_279	[locus_tag=MCI_06720]_279	[locus_tag=H375_2430]_280	[locus_tag=RT0356]_280				0	8
RHS_0504	Not Predicted	Hypothetical	[locus_tag=RBE_0870]_310	[locus_tag=BA173_05975]_310	[locus_tag=RF_0583]_310	[locus_tag=A1C_02760]_310	[locus_tag=A1G_02870]_310	[locus_tag=MCI_06755]_310	[locus_tag=H375_2380]_310	[locus_tag=RT0360]_323				0	8
RHS_0533	Not Predicted	Hypothetical	[locus_tag=RBE_0325]_285	[locus_tag=BA173_03215]_285	[locus_tag=RF_0614]_282	[locus_tag=A1C_02945]_282	[locus_tag=A1G_03065]_282	[locus_tag=MCI_06910]_282	[locus_tag=H375_2170]_282	[locus_tag=RT0381]_282				0	8
RHS_0564	Not Predicted	Hypothetical	[locus_tag=RBE_0651]_340	[locus_tag=BA173_06610]_340	[locus_tag=RF_0644]_338	[locus_tag=A1C_03120]_340	[locus_tag=A1G_03250]_339	[locus_tag=MCI_07090]_338	[locus_tag=H375_1950]_332	[locus_tag=RT0400]_338				0	8
RHS_0571	Not Predicted	Hypothetical	[locus_tag=RBE_0310]_170	[locus_tag=BA173_04300]_170	[locus_tag=RF_0650]_168	[locus_tag=A1C_03155]_167	[locus_tag=A1G_03295]_167	[locus_tag=MCI_00030]_167	[locus_tag=H375_1890]_167	[locus_tag=RT0406]_166				0	8
RHS_0589	Not Predicted	Hypothetical	[locus_tag=RBE_1236]_141	[locus_tag=BA173_02345]_141	[locus_tag=RF_0670]_141	[locus_tag=A1C_03245]_141	[locus_tag=A1G_03420]_144	[locus_tag=MCI_00140]_141	[locus_tag=H375_1730]_141	[locus_tag=RT0423]_141				0	8
RHS_0590	Not Predicted	Hypothetical	[locus_tag=RBE_1237]_173	[locus_tag=BA173_02340]_173	[locus_tag=RF_0671]_173	[locus_tag=A1C_03250]_173	[locus_tag=A1G_03425]_173	[locus_tag=MCI_00145]_173	[locus_tag=H375_1720]_173	[locus_tag=RT0424]_173				0	8
RHS_0600	Not Predicted	Hypothetical	[locus_tag=RBE_1252]_560	[locus_tag=BA173_01400]_560	[locus_tag=RF_0676]_560	[locus_tag=A1C_03300]_560	[locus_tag=A1G_03465]_560	[locus_tag=MCI_00180]_560	[locus_tag=H375_1680]_560	[locus_tag=RT0428]_560				0	8
RHS_0605	Not Predicted	Hypothetical	[locus_tag=RBE_0443]_309	[locus_tag=BA173_01860]_309	[locus_tag=RF_0679]_309	[locus_tag=A1C_03325]_309	[locus_tag=A1G_03475]_309	[locus_tag=MCI_00200]_309	[locus_tag=H375_1660]_309	[locus_tag=RT0430]_309				0	8
RHS_0606	Not Predicted	Hypothetical	[locus_tag=RBE_0444]_289	[locus_tag=BA173_01855]_300	[locus_tag=RF_0680]_290	[locus_tag=A1C_03330]_290	[locus_tag=A1G_03480]_290	[locus_tag=MCI_00205]_290	[locus_tag=H375_1650]_293	[locus_tag=RT0431]_290				0	8
RHS_0653	Not Predicted	Hypothetical	[locus_tag=RBE_0680]_240	[locus_tag=BA173_05715]_241	[locus_tag=RF_0729]_240	[locus_tag=A1C_03610]_240	[locus_tag=A1G_03810]_240	[locus_tag=MCI_00450]_240	[locus_tag=H375_1170]_240	[locus_tag=RT0481]_240				0	8
RHS_0659	Not Predicted	Hypothetical	[locus_tag=RBE_1204]_222	[locus_tag=BA173_04540]_222	[locus_tag=RF_0736]_222	[locus_tag=A1C_03645]_222	[locus_tag=A1G_03845]_222	[locus_tag=MCI_00495]_222	[locus_tag=H375_1200]_222	[locus_tag=RT0476]_222				0	8
RHS_0727	Not Predicted	Hypothetical	[locus_tag=RBE_0320]_192	[locus_tag=BA173_03190]_188	[locus_tag=RF_0865]_196	[locus_tag=A1C_04035]_192	[locus_tag=A1G_04560]_245	[locus_tag=MCI_01275]_245	[locus_tag=H375_700]_236	[locus_tag=RT0533]_236				0	8
RHS_0729	Not Predicted	Hypothetical	[locus_tag=RBE_0291]_140	[locus_tag=BA173_01925]_88	[locus_tag=RF_0867]_111	[locus_tag=A1C_04045]_105	[locus_tag=A1G_04570]_104	[locus_tag=MCI_01285]_97	[locus_tag=H375_680]_106	[locus_tag=RT0535]_111				0	8
RHS_0731	Not Predicted	Hypothetical	[locus_tag=RBE_0333]_231	[locus_tag=BA173_03250]_231	[locus_tag=RF_0869]_230	[locus_tag=A1C_04055]_228	[locus_tag=A1G_04585]_230	[locus_tag=MCI_01300]_230	[locus_tag=H375_650]_225	[locus_tag=RT0537]_225				0	8
RHS_0796	Not Predicted	Hypothetical	[locus_tag=RBE_1224]_178	[locus_tag=BA173_04485]_178	[locus_tag=RF_0901]_173	[locus_tag=A1C_04390]_173	[locus_tag=A1G_04735]_173	[locus_tag=MCI_01495]_173	[locus_tag=H375_490]_173	[locus_tag=RT0554]_173				0	8
RHS_0805	Not Predicted	Hypothetical	[locus_tag=RBE_0691]_175	[locus_tag=BA173_00555]_175	[locus_tag=RF_0913]_176	[locus_tag=A1C_04435]_176	[locus_tag=A1G_04785]_175	[locus_tag=MCI_01550]_175	[locus_tag=H375_410]_179	[locus_tag=RT0561]_175				0	8
RHS_0819	Not Predicted	Hypothetical	[locus_tag=RBE_0996]_286	[locus_tag=BA173_06875]_286	[locus_tag=RF_0948]_286	[locus_tag=A1C_04515]_286	[locus_tag=A1G_04885]_286	[locus_tag=MCI_01630]_286	[locus_tag=H375_330]_286	[locus_tag=RT0570]_286				0	8
RHS_0869	Not Predicted	Hypothetical	[locus_tag=RBE_0453]_221	[locus_tag=BA173_00825]_203	[locus_tag=RF_0425]_209	[locus_tag=A1C_04830]_202	[locus_tag=A1G_05225]_203	[locus_tag=MCI_01920]_203	[locus_tag=H375_9190]_203	[locus_tag=RT0605]_203				0	8
RHS_0892	Not Predicted	Hypothetical	[locus_tag=RBE_0536]_220	[locus_tag=BA173_00215]_220	[locus_tag=RF_0400]_222	[locus_tag=A1C_04965]_222	[locus_tag=A1G_05380]_222	[locus_tag=MCI_02085]_222	[locus_tag=H375_9000]_221	[locus_tag=RT0622]_221				0	8
RHS_0922	Not Predicted	Hypothetical	[locus_tag=RBE_1065]_241	[locus_tag=BA173_05395]_241	[locus_tag=RF_0275]_240	[locus_tag=A1C_05120]_244	[locus_tag=A1G_05570]_240	[locus_tag=MCI_02255]_240	[locus_tag=H375_8690]_242	[locus_tag=RT0656]_248				0	8
RHS_0930	Not Predicted	Hypothetical	[locus_tag=RBE_1073]_185	[locus_tag=BA173_05345]_188	[locus_tag=RF_0267]_190	[locus_tag=A1C_05170]_190	[locus_tag=A1G_05615]_190	[locus_tag=MCI_02295]_190	[locus_tag=H375_8660]_190	[locus_tag=RT0659]_190				0	8
RHS_0937	Not Predicted	Hypothetical	[locus_tag=RBE_0210]_294	[locus_tag=BA173_00765]_294	[locus_tag=RF_0255]_296	[locus_tag=A1C_05205]_296	[locus_tag=A1G_05640]_295	[locus_tag=MCI_02325]_295	[locus_tag=H375_8590]_295	[locus_tag=RT0667]_295				0	8
RHS_0979	Not Predicted	Hypothetical	[locus_tag=RBE_0200]_415	[locus_tag=BA173_02315]_415	[locus_tag=RF_0211]_415	[locus_tag=A1C_05490]_415	[locus_tag=A1G_05965]_451	[locus_tag=MCI_02655]_415	[locus_tag=H375_8320]_415	[locus_tag=RT0694]_415				0	8
RHS_0983	Not Predicted	Hypothetical	[locus_tag=RBE_0197]_424	[locus_tag=BA173_02290]_424	[locus_tag=RF_0208]_424	[locus_tag=A1C_05510]_421	[locus_tag=A1G_05980]_424	[locus_tag=MCI_02670]_424	[locus_tag=H375_8290]_413	[locus_tag=RT0697]_424				0	8
RHS_1021	Not Predicted	Hypothetical	[locus_tag=RBE_1413]_300	[locus_tag=BA173_03920]_280	[locus_tag=RF_1194]_279	[locus_tag=A1C_05715]_278	[locus_tag=A1G_06370]_281	[locus_tag=MCI_03030]_281	[locus_tag=H375_7770]_280	[locus_tag=RT0732]_280				0	8
RHS_1027	Not Predicted	Hypothetical	[locus_tag=RBE_1307]_213	[locus_tag=BA173_01525]_213	[locus_tag=RF_1189]_215	[locus_tag=A1C_05745]_214	[locus_tag=A1G_06310]_216	[locus_tag=MCI_02985]_216	[locus_tag=H375_7810]_215	[locus_tag=RT0729]_215				0	8
RHS_1036	Not Predicted	Hypothetical	[locus_tag=RBE_1310]_183	[locus_tag=BA173_01510]_183	[locus_tag=RF_1186]_167	[locus_tag=A1C_05790]_167	[locus_tag=A1G_06285]_167	[locus_tag=MCI_02960]_167	[locus_tag=H375_7840]_167	[locus_tag=RT0726]_167				0	8
RHS_1053	Not Predicted	Hypothetical	[locus_tag=RBE_0367]_99	[locus_tag=BA173_04360]_99	[locus_tag=RF_0181]_99	[locus_tag=A1C_05885]_99	[locus_tag=A1G_06140]_99	[locus_tag=MCI_02825]_99	[locus_tag=H375_7970]_100	[locus_tag=RT0712]_100				0	8
RHS_1054	Not Predicted	Hypothetical	[locus_tag=RBE_0368]_149	[locus_tag=BA173_04365]_149	[locus_tag=RF_0182]_149	[locus_tag=A1C_05890]_149	[locus_tag=A1G_06135]_149	[locus_tag=MCI_02820]_149	[locus_tag=H375_7980]_149	[locus_tag=RT0711]_149				0	8
RHS_1074	Not Predicted	Hypothetical	[locus_tag=RBE_0130]_362	[locus_tag=BA173_03620]_362	[locus_tag=RF_1233]_362	[locus_tag=A1C_06005]_362	[locus_tag=A1G_06555]_362	[locus_tag=MCI_03215]_362	[locus_tag=H375_7530]_362	[locus_tag=RT0756]_362				0	8
RHS_1103	Not Predicted	Hypothetical	[locus_tag=RBE_0100]_118	[locus_tag=BA173_03725]_118	[locus_tag=RF_1263]_129	[locus_tag=A1C_06155]_118	[locus_tag=A1G_06745]_118	[locus_tag=MCI_03415]_118	[locus_tag=H375_7250]_118	[locus_tag=RT0785]_118				0	8
RHS_1120	Not Predicted	Hypothetical	[locus_tag=RBE_0016]_159	[locus_tag=BA173_02985]_159	[locus_tag=RF_1282]_167	[locus_tag=A1C_06270]_159	[locus_tag=A1G_06865]_159	[locus_tag=MCI_03500]_159	[locus_tag=H375_7140]_159	[locus_tag=RT0797]_168				0	8
RHS_1122	Not Predicted	Hypothetical	[locus_tag=RBE_0018]_108	[locus_tag=BA173_02995]_108	[locus_tag=RF_1284]_108	[locus_tag=A1C_06280]_108	[locus_tag=A1G_06875]_108	[locus_tag=MCI_03510]_108	[locus_tag=H375_7120]_108	[locus_tag=RT0799]_108				0	8
RHS_1145	Not Predicted	Hypothetical	[locus_tag=RBE_0159]_104	[locus_tag=BA173_04125]_104	[locus_tag=RF_1312]_107	[locus_tag=A1C_06415]_108	[locus_tag=A1G_07040]_107	[locus_tag=MCI_03680]_129	[locus_tag=H375_6930]_108	[locus_tag=RT0814]_108				0	8
RHS_1149	Not Predicted	Hypothetical	[locus_tag=RBE_1426]_152	[locus_tag=BA173_03140]_152	[locus_tag=RF_1319]_159	[locus_tag=A1C_06440]_159	[locus_tag=A1G_07065]_168	[locus_tag=MCI_03705]_188	[locus_tag=H375_6880]_148	[locus_tag=RT0819]_148				0	8
RHS_1150	Not Predicted	Hypothetical	[locus_tag=RBE_1425]_301	[locus_tag=BA173_03145]_301	[locus_tag=RF_1320]_306	[locus_tag=A1C_06445]_301	[locus_tag=A1G_07070]_301	[locus_tag=MCI_03710]_301	[locus_tag=H375_6870]_300	[locus_tag=RT0820]_302				0	8
RHS_1162	Not Predicted	Hypothetical	[locus_tag=RBE_0633]_104	[locus_tag=BA173_05600]_104	[locus_tag=RF_1332]_110	[locus_tag=A1C_06510]_105	[locus_tag=A1G_07140]_105	[locus_tag=MCI_03780]_105	[locus_tag=H375_6790]_105	[locus_tag=RT0827]_105				0	8
RHS_1175	Not Predicted	Hypothetical	[locus_tag=RBE_1358]_312	[locus_tag=BA173_03815]_316	[locus_tag=RF_1345]_361	[locus_tag=A1C_06575]_312	[locus_tag=A1G_07205]_311	[locus_tag=MCI_03855]_312	[locus_tag=H375_6690]_313	[locus_tag=RT0837]_313				0	8
RHS_1200	Not Predicted	Hypothetical	[locus_tag=RBE_0048]_107	[locus_tag=BA173_02825]_107	[locus_tag=RF_1365]_107	[locus_tag=A1C_06705]_107	[locus_tag=A1G_07310]_107	[locus_tag=MCI_03955]_107	[locus_tag=H375_6490]_107	[locus_tag=RT0857]_107				0	8
RHS_1201	Not Predicted	Hypothetical	[locus_tag=RBE_1317]_236	[locus_tag=BA173_00895]_231	[locus_tag=RF_1366]_231	[locus_tag=A1C_06710]_231	[locus_tag=A1G_07330]_231	[locus_tag=MCI_03970]_231	[locus_tag=H375_6480]_231	[locus_tag=RT0858]_231				0	8
RHS_1205	Not Predicted	Hypothetical	[locus_tag=RBE_1320]_225	[locus_tag=BA173_00910]_225	[locus_tag=RF_1372]_226	[locus_tag=A1C_06730]_224	[locus_tag=A1G_07370]_215	[locus_tag=MCI_04005]_215	[locus_tag=H375_6440]_220	[locus_tag=RT0861]_220				0	8
RHS_1206	Not Predicted	Hypothetical	[locus_tag=RBE_1321]_360	[locus_tag=BA173_00915]_360	[locus_tag=RF_1374]_369	[locus_tag=A1C_06735]_360	[locus_tag=A1G_07385]_338	[locus_tag=MCI_04020]_360	[locus_tag=H375_6430]_360	[locus_tag=RT0862]_360				0	8
RHS_1230	Not Predicted	Hypothetical	[locus_tag=RBE_1427]_145	[locus_tag=BA173_03135]_145	[locus_tag=RF_1398]_145	[locus_tag=A1C_06870]_145	[locus_tag=A1G_07510]_145	[locus_tag=MCI_04140]_145	[locus_tag=H375_6320]_126	[locus_tag=RT0875]_145				0	8
RHS_0126	RT4EHS_002	Hypothetical	[locus_tag=RBE_1332]_h_337	[locus_tag=BA173_02090]_h_337	[locus_tag=RF_0075]_h_334	[locus_tag=A1C_00655]_h_334	[locus_tag=A1G_00720]_h_334	[locus_tag=MCI_04815]_h_334	[locus_tag=H375_5390]_h_334	[locus_tag=RT0045]_h_336				1	8
RHS_0097	RT4EHS_003	Hypothetical	[locus_tag=RBE_1303]_l_228	[locus_tag=BA173_01560]_228	[locus_tag=RF_0108]_m_224	[locus_tag=A1C_00510]_m_224	[locus_tag=A1G_00590]_m_224	[locus_tag=MCI_04680]_m_224	[locus_tag=H375_5640]_l_222	[locus_tag=RT0066]_215				0.75	8
RHS_0079	RT4EHS_004	Hypothetical	[locus_tag=RBE_1357]_l_125	[locus_tag=BA173_02550]_l_116	[locus_tag=RF_0128]_m_141	[locus_tag=A1C_00420]_l_127	[locus_tag=A1G_00490]_m_127	[locus_tag=MCI_04565]_m_127	[locus_tag=H375_5800]_l_127	[locus_tag=RT0080]_m_131				1	8
RHS_0037	RT4EHS_006	Hypothetical	[locus_tag=RBE_0031]_l_222	[locus_tag=BA173_03070]_l_222	[locus_tag=RF_0040]_l_219	[locus_tag=A1C_00195]_l_222	[locus_tag=A1G_00230]_l_219	[locus_tag=MCI_04360]_l_222	[locus_tag=H375_6020]_l_219	[locus_tag=RT0099]_l_219				1	8
RHS_0249	RT4EHS_009	holA	[locus_tag=RBE_1106]_l_330	[locus_tag=BA173_05150]_l_333	[locus_tag=RF_1078]_l_321	[locus_tag=A1C_01355]_l_326	[locus_tag=A1G_01360]_l_324	[locus_tag=MCI_05430]_l_324	[locus_tag=H375_4340]_l_321	[locus_tag=RT0179]_l_321				1	8
RHS_0254	RT4EHS_010	Hypothetical	[locus_tag=RBE_1142]_213	[locus_tag=BA173_04950]_213	[locus_tag=RF_1074]_l_210	[locus_tag=A1C_01380]_206	[locus_tag=A1G_01385]_l_210	[locus_tag=MCI_05450]_210	[locus_tag=H375_4290]_l_207	[locus_tag=RT0182]_h_207				0.5	8
RHS_0271	RT4EHS_011	Hypothetical	[locus_tag=RBE_0515]_h_356	[locus_tag=BA173_00325]_h_360	[locus_tag=RF_1065]_h_356	[locus_tag=A1C_01465]_h_356	[locus_tag=A1G_01490]_h_356	[locus_tag=MCI_05495]_h_356	[locus_tag=H375_4210]_h_347	[locus_tag=RT0188]_h_355				1	8
RHS_0305	RT4EHS_013	Hypothetical	[locus_tag=RBE_0233]_l_127	[locus_tag=BA173_04610]_l_127	[locus_tag=RF_0986]_h_132	[locus_tag=A1C_01675]_m_132	[locus_tag=A1G_01750]_l_122	[locus_tag=MCI_05735]_m_132	[locus_tag=H375_3930]_l_127	[locus_tag=RT0217]_l_137				1	8
RHS_0310	RT4EHS_014	Hypothetical	[locus_tag=RBE_0227]_250	[locus_tag=BA173_04415]_l_249	[locus_tag=RF_0991]_l_245	[locus_tag=A1C_01700]_l_245	[locus_tag=A1G_01780]_l_245	[locus_tag=MCI_05760]_l_245	[locus_tag=H375_3870]_m_229	[locus_tag=RT0222]_l_242				0.875	8
RHS_0311	RT4EHS_015	Hypothetical	[locus_tag=RBE_0226]_222	[locus_tag=BA173_04420]_222	[locus_tag=RF_0992]_m_220	[locus_tag=A1C_01705]_l_220	[locus_tag=A1G_01785]_h_220	[locus_tag=MCI_05765]_m_220	[locus_tag=H375_3860]_l_220	[locus_tag=RT0223]_l_220				0.75	8
RHS_0353	RT4EHS_016	hlpA	[locus_tag=RBE_0288]_m_184	[locus_tag=BA173_01940]_m_184	[locus_tag=RF_1016]_m_182	[locus_tag=A1C_01915]_h_168	[locus_tag=A1G_02015]_h_161	[locus_tag=MCI_05960]_h_184	[locus_tag=H375_3520]_h_168	[locus_tag=RT0255]_h_168				1	8
RHS_0401	RT4EHS_019	Hypothetical	[locus_tag=RBE_0637]_336	[locus_tag=BA173_05635]_292	[locus_tag=RF_0480]_h_294	[locus_tag=A1C_02195]_h_295	[locus_tag=A1G_02275]_294	[locus_tag=MCI_06170]_294	[locus_tag=H375_3190]_h_298	[locus_tag=RT0286]_h_295				0.5	8
RHS_0474	RT4EHS_023	asmA	[locus_tag=RBE_0838]_l_841	[locus_tag=BA173_01480]_l_838	[locus_tag=RF_0553]_l_841	[locus_tag=A1C_02600]_l_830	[locus_tag=A1G_02675]_l_830	[locus_tag=MCI_06580]_l_830	[locus_tag=H375_2630]_l_829	[locus_tag=RT0336]_l_831				1	8
RHS_0489	RT4EHS_025	Hypothetical	[locus_tag=RBE_0400]_l_158	[locus_tag=BA173_04715]_h_158	[locus_tag=RF_0569]_m_157	[locus_tag=A1C_02685]_m_160	[locus_tag=A1G_02765]_h_157	[locus_tag=MCI_06655]_m_157	[locus_tag=H375_2510]_m_155	[locus_tag=RT0348]_l_155				1	8
RHS_0534	RT4EHS_029	Hypothetical	[locus_tag=RBE_0326]_l_127	[locus_tag=BA173_03220]_h_128	[locus_tag=RF_0615]_126	[locus_tag=A1C_02950]_126	[locus_tag=A1G_03070]_l_126	[locus_tag=MCI_06915]_l_126	[locus_tag=H375_2160]_125	[locus_tag=RT0382]_126				0.5	8
RHS_0536	RT4EHS_030	Hypothetical	[locus_tag=RBE_0327]_328	[locus_tag=BA173_03225]_328	[locus_tag=RF_0616]_m_331	[locus_tag=A1C_02960]_m_331	[locus_tag=A1G_03075]_h_331	[locus_tag=MCI_06920]_m_331	[locus_tag=H375_2140]_l_333	[locus_tag=RT0383]_l_333				0.75	8
RHS_0557	RT4EHS_032	Hypothetical	[locus_tag=RBE_0877]_l_214	[locus_tag=BA173_05930]_l_214	[locus_tag=RF_0637]_h_218	[locus_tag=A1C_03065]_h_218	[locus_tag=A1G_03175]_h_216	[locus_tag=MCI_07030]_m_219	[locus_tag=H375_1960]_h_219	[locus_tag=RT0399]_m_218				1	8
RHS_0574	RT4EHS_033	Hypothetical	[locus_tag=RBE_0747]_h_108	[locus_tag=BA173_02175]_m_108	[locus_tag=RF_0654]_m_107	[locus_tag=A1C_03170]_h_107	[locus_tag=A1G_03315]_h_101	[locus_tag=MCI_00055]_h_101	[locus_tag=H375_1860]_h_107	[locus_tag=RT0409]_h_107				1	8
RHS_0587	RT4EHS_034	Hypothetical	[locus_tag=RBE_1234]_m_211	[locus_tag=BA173_02355]_m_211	[locus_tag=RF_0668]_l_211	[locus_tag=A1C_03235]_l_211	[locus_tag=A1G_03400]_l_211	[locus_tag=MCI_00125]_l_211	[locus_tag=H375_1750]_l_212	[locus_tag=RT0421]_l_212				1	8
RHS_0751	RT4EHS_036	mltE2	[locus_tag=RBE_0573]_h_233	[locus_tag=BA173_06725]_h_233	[locus_tag=RF_0803]_h_279	[locus_tag=A1C_04155]_h_273	[locus_tag=A1G_04375]_h_229	[locus_tag=MCI_00925]_h_280	[locus_tag=H375_1530]_h_224	[locus_tag=RT0444]_h_262				1	8
RHS_0750	RT4EHS_037	Hypothetical	[locus_tag=RBE_0574]_h_167	[locus_tag=BA173_06715]_h_150	[locus_tag=RF_0804]_h_202	[locus_tag=A1C_04150]_h_171	[locus_tag=A1G_04370]_h_161	[locus_tag=MCI_00930]_h_160	[locus_tag=H375_1520]_h_163	[locus_tag=RT0445]_h_163				1	8
RHS_0744	RT4EHS_038	Hypothetical	[locus_tag=RBE_0689]_h_276	[locus_tag=BA173_00545]_h_263	[locus_tag=RF_0810]_h_292	[locus_tag=A1C_04120]_h_263	[locus_tag=A1G_04320]_h_263	[locus_tag=MCI_00985]_h_263	[locus_tag=H375_1460]_h_276	[locus_tag=RT0450]_h_263				1	8
RHS_0696	RT4EHS_039	Hypothetical	[locus_tag=RBE_0787]_h_235	[locus_tag=BA173_01105]_h_235	[locus_tag=RF_0828]_h_239	[locus_tag=A1C_03880]_h_239	[locus_tag=A1G_04040]_h_239	[locus_tag=MCI_01070]_h_238	[locus_tag=H375_1390]_h_238	[locus_tag=RT0458]_h_238				1	8
RHS_0695	RT4EHS_040	Hypothetical	[locus_tag=RBE_0728]_h_324	[locus_tag=BA173_00940]_242	[locus_tag=RF_0829]_l_334	[locus_tag=A1C_03875]_l_334	[locus_tag=A1G_04045]_l_334	[locus_tag=MCI_01075]_l_334	[locus_tag=H375_1380]_l_334	[locus_tag=RT0459]_l_334				0.875	8
RHS_0694	RT4EHS_041	Hypothetical	[locus_tag=RBE_0727]_h_224	[locus_tag=BA173_00935]_h_224	[locus_tag=RF_0830]_h_246	[locus_tag=A1C_03870]_h_230	[locus_tag=A1G_04050]_h_251	[locus_tag=MCI_01080]_h_251	[locus_tag=H375_1370]_h_231	[locus_tag=RT0460]_h_226				1	8
RHS_0690	RT4EHS_042	Hypothetical	[locus_tag=RBE_0718]_l_556	[locus_tag=BA173_00705]_l_556	[locus_tag=RF_0838]_l_560	[locus_tag=A1C_03835]_l_551	[locus_tag=A1G_04095]_h_526	[locus_tag=MCI_01115]_l_552	[locus_tag=H375_1310]_h_528	[locus_tag=RT0465]_m_556				1	8
RHS_0648	RT4EHS_043	sca4	[locus_tag=RBE_0769]_l_1122	[locus_tag=BA173_01005]_1131	[locus_tag=RF_0725]_l_1039	[locus_tag=A1C_03580]_l_1016	[locus_tag=A1G_03790]_1020	[locus_tag=MCI_00430]_l_1018	[locus_tag=H375_1130]_l_1022	[locus_tag=RT0485]_l_1019				0.75	8
RHS_0643	RT4EHS_044	Hypothetical	[locus_tag=RBE_0775]_m_197	[locus_tag=BA173_01035]_l_197	[locus_tag=RF_0719]_l_199	[locus_tag=A1C_03550]_l_199	[locus_tag=A1G_03755]_l_198	[locus_tag=MCI_00400]_l_198	[locus_tag=H375_1070]_201	[locus_tag=RT0491]_201				0.75	8
RHS_0675	RT4EHS_046	Hypothetical	[locus_tag=RBE_0302]_h_115	[locus_tag=BA173_02030]_h_115	[locus_tag=RF_0759]_h_110	[locus_tag=A1C_03745]_l_110	[locus_tag=A1G_03925]_h_109	[locus_tag=MCI_00620]_m_109	[locus_tag=H375_830]_m_110	[locus_tag=RT0519]_l_110				1	8
RHS_0718	RT4EHS_048	Hypothetical	[locus_tag=RBE_0919]_h_497	[locus_tag=BA173_05785]_h_507	[locus_tag=RF_0855]_h_582	[locus_tag=A1C_03990]_h_513	[locus_tag=A1G_04485]_l_513	[locus_tag=MCI_01220]_h_514	[locus_tag=H375_760]_h_513	[locus_tag=RT0527]_h_511				1	8
RHS_0792	RT4EHS_049	Hypothetical	[locus_tag=RBE_1221]_l_309	[locus_tag=BA173_04495]_l_309	[locus_tag=RF_0897]_l_349	[locus_tag=A1C_04370]_l_332	[locus_tag=A1G_04725]_l_319	[locus_tag=MCI_01485]_l_319	[locus_tag=H375_510]_l_322	[locus_tag=RT0552]_l_321				1	8
RHS_1051	RT4EHS_056	Hypothetical	[locus_tag=RBE_0365]_h_169	[locus_tag=BA173_04350]_h_169	[locus_tag=RF_0179]_m_178	[locus_tag=A1C_05875]_l_157	[locus_tag=A1G_06150]_m_157	[locus_tag=MCI_02835]_l_157	[locus_tag=H375_7950]_h_159	[locus_tag=RT0714]_h_159				1	8
RHS_1020	RT4EHS_057	Hypothetical	[locus_tag=RBE_1412]_h_372	[locus_tag=BA173_03925]_h_372	[locus_tag=RF_1195]_h_372	[locus_tag=A1C_05710]_340	[locus_tag=A1G_06375]_l_372	[locus_tag=MCI_03035]_372	[locus_tag=H375_7760]_h_371	[locus_tag=RT0733]_h_371				0.75	8
RHS_1014	RT4EHS_058	Hypothetical	[locus_tag=RBE_1403]_m_160	[locus_tag=BA173_03990]_m_160	[locus_tag=RF_1201]_l_164	[locus_tag=A1C_05680]_l_164	[locus_tag=A1G_06405]_h_164	[locus_tag=MCI_03065]_h_161	[locus_tag=H375_7700]_l_163	[locus_tag=RT0739]_h_152				1	8
RHS_1071	RT4EHS_061	Hypothetical	[locus_tag=RBE_0133]_h_84	[locus_tag=BA173_03640]_l_79	[locus_tag=RF_1230]_108	[locus_tag=A1C_05990]_m_78	[locus_tag=A1G_06540]_l_78	[locus_tag=MCI_03200]_l_78	[locus_tag=H375_7570]_m_78	[locus_tag=RT0753]_h_78				0.875	8
RHS_1085	RT4EHS_062	Hypothetical	[locus_tag=RBE_0076]_l_837	[locus_tag=BA173_04235]_l_837	[locus_tag=RF_1246]_h_837	[locus_tag=A1C_06060]_h_837	[locus_tag=A1G_06650]_l_836	[locus_tag=MCI_03305]_h_836	[locus_tag=H375_7420]_l_624	[locus_tag=RT0767]_l_837				1	8
RHS_1181	RT4EHS_063	Hypothetical	[locus_tag=RBE_0068]_h_308	[locus_tag=BA173_02585]_h_308	[locus_tag=RF_1350]_h_317	[locus_tag=A1C_06610]_h_317	[locus_tag=A1G_07245]_h_316	[locus_tag=MCI_03890]_h_316	[locus_tag=H375_6640]_h_322	[locus_tag=RT0842]_h_321				1	8
RHS_1182	RT4EHS_064	Hypothetical	[locus_tag=RBE_0069]_l_205	[locus_tag=BA173_02580]_l_211	[locus_tag=RF_1351]_l_212	[locus_tag=A1C_06615]_l_212	[locus_tag=A1G_07250]_l_211	[locus_tag=MCI_03895]_l_211	[locus_tag=H375_6630]_l_212	[locus_tag=RT0843]_l_211				1	8
RHS_1183	RT4EHS_065	Hypothetical	[locus_tag=RBE_0070]_l_503	[locus_tag=BA173_02575]_l_505	[locus_tag=RF_1352]_l_523	[locus_tag=A1C_06620]_l_523	[locus_tag=A1G_07255]_l_523	[locus_tag=MCI_03900]_l_523	[locus_tag=H375_6620]_l_513	[locus_tag=RT0844]_l_520				1	8
RHS_1207	RT4EHS_066	holC	[locus_tag=RBE_1421]_153	[locus_tag=BA173_04075]_154	[locus_tag=RF_1375]_l_154	[locus_tag=A1C_06740]_l_154	[locus_tag=A1G_07390]_l_154	[locus_tag=MCI_04025]_l_154	[locus_tag=H375_6420]_l_142	[locus_tag=RT0863]_h_154				0.75	8
RHS_0219	Not Predicted	Hypothetical	[locus_tag=RBE_0640]_380		[locus_tag=RF_1117]_l_392	[locus_tag=A1C_01145]_m_360	[locus_tag=A1G_01170]_353	[locus_tag=MCI_05245]_353	[locus_tag=H375_4620]_l_368	[locus_tag=RT0157]_368				0.428571	7
RHS_0699	Not Predicted	Hypothetical		[locus_tag=BA173_01110]_h_146	[locus_tag=RF_0826]_150	[locus_tag=A1C_03895]_146	[locus_tag=A1G_04030]_146	[locus_tag=MCI_01060]_146	[locus_tag=H375_1400]_m_146	[locus_tag=RT0457]_h_146				0.428571	7
RHS_1753	Not Predicted	Hypothetical	[locus_tag=RBE_0050]_270 [locus_tag=RBE_0065]_l_306 [locus_tag=RBE_0072]_191 [locus_tag=RBE_0422]_355 [locus_tag=RBE_0510]_305 [locus_tag=RBE_0998]_m_213 [locus_tag=RBE_1146]_l_276 [locus_tag=RBE_1367]_m_313	[locus_tag=BA173_02445]_l_306 [locus_tag=BA173_02565]_188 [locus_tag=BA173_06885]_h_301	[locus_tag=RF_0230]_313 [locus_tag=RF_0554]_314			[locus_tag=MCI_00760]_355			[locus_tag=A3306_07540]_350	[locus_tag=RF_p41]_350 [locus_tag=RF_p61]_371	[locus_tag=RF_pd41]_350 [locus_tag=RF_pd61]_371	0.315789	7
RHS_0715	Not Predicted	Hypothetical	[locus_tag=RBE_0780]_291	[locus_tag=BA173_01060]_291	[locus_tag=RF_0849]_290	[locus_tag=A1C_03975]_290	[locus_tag=A1G_04155]_290		[locus_tag=H375_1210]_l_288	[locus_tag=RT0475]_l_288				0.285714	7
RHS_1130	Not Predicted	Hypothetical	[locus_tag=RBE_0176]_160	[locus_tag=BA173_02810]_160	[locus_tag=RF_1296]_154	[locus_tag=A1C_06320]_h_159		[locus_tag=MCI_03580]_l_119	[locus_tag=H375_7060]_159	[locus_tag=RT0806]_158				0.285714	7
RHS_1613	Not Predicted	Hypothetical	[locus_tag=RBE_0508]_249	[locus_tag=BA173_00360]_249	[locus_tag=RF_0227]_243 [locus_tag=RF_0228]_254		[locus_tag=A1G_05855]_250 [locus_tag=A1G_05860]_266	[locus_tag=MCI_02530]_250 [locus_tag=MCI_02535]_266	[locus_tag=H375_8430]_265 [locus_tag=H375_8440]_232	[locus_tag=RT0683]_l_309				0.0909091	7
RHS_0319	Not Predicted	pleD	[locus_tag=RBE_0973]_457	[locus_tag=BA173_00510]_446 [locus_tag=BA173_06285]_457	[locus_tag=RF_1050]_450	[locus_tag=A1C_01745]_450		[locus_tag=MCI_05800]_450	[locus_tag=H375_3810]_281	[locus_tag=RT0229]_450				0	7
RHS_0782	Not Predicted	Hypothetical	[locus_tag=RBE_0661]_1894	[locus_tag=BA173_06555]_1894	[locus_tag=RF_0887]_1892	[locus_tag=A1C_04320]_1893		[locus_tag=MCI_01420]_1892	[locus_tag=H375_570]_1888	[locus_tag=RT0546]_1893				0	7
RHS_0031	Not Predicted	Hypothetical	[locus_tag=RBE_0027]_189	[locus_tag=BA173_03045]_189	[locus_tag=RF_0044]_189	[locus_tag=A1C_00165]_189	[locus_tag=A1G_00270]_189	[locus_tag=MCI_04380]_189		[locus_tag=RT0098]_189				0	7
RHS_0040	Not Predicted	recF	[locus_tag=RBE_0034]_360		[locus_tag=RF_0035]_420	[locus_tag=A1C_00220]_360	[locus_tag=A1G_00205]_360	[locus_tag=MCI_04340]_360	[locus_tag=H375_6030]_360	[locus_tag=RT0100]_360				0	7
RHS_0045	Not Predicted	Hypothetical	[locus_tag=RBE_1289]_87		[locus_tag=RF_0031]_109	[locus_tag=A1C_00245]_85	[locus_tag=A1G_00180]_98	[locus_tag=MCI_04315]_87	[locus_tag=H375_6070]_82	[locus_tag=RT0104]_82				0	7
RHS_0075	Not Predicted	Hypothetical		[locus_tag=BA173_02965]_340	[locus_tag=RF_0132]_388	[locus_tag=A1C_00400]_384	[locus_tag=A1G_00470]_383	[locus_tag=MCI_04550]_387	[locus_tag=H375_5840]_388	[locus_tag=RT0083]_388				0	7
RHS_0108	Not Predicted	pntB	[locus_tag=RBE_0024]_465		[locus_tag=RF_0059]_465	[locus_tag=A1C_00565]_465	[locus_tag=A1G_00635]_465	[locus_tag=MCI_04725]_465	[locus_tag=H375_5560]_465	[locus_tag=RT0058]_465				0	7
RHS_0167	Not Predicted	ruvC	[locus_tag=RBE_1178]_157		[locus_tag=RF_1173]_156	[locus_tag=A1C_00880]_157	[locus_tag=A1G_00915]_157	[locus_tag=MCI_04995]_157	[locus_tag=H375_5100]_157	[locus_tag=RT0017]_157				0	7
RHS_0252	Not Predicted	coxC	[locus_tag=RBE_1104]_277	[locus_tag=BA173_05165]_277	[locus_tag=RF_1076]_278	[locus_tag=A1C_01370]_278	[locus_tag=A1G_01375]_238	[locus_tag=MCI_05440]_283	[locus_tag=H375_4310]_238					0	7
RHS_0260	Not Predicted	pbpC	[locus_tag=RBE_1090]_744	[locus_tag=BA173_05245]_759	[locus_tag=RF_1069]_774	[locus_tag=A1C_01410]_784		[locus_tag=MCI_05475]_805	[locus_tag=H375_4260]_520	[locus_tag=RT0185]_776				0	7
RHS_0283	Not Predicted	fmt	[locus_tag=RBE_0561]_304		[locus_tag=RF_0325]_303	[locus_tag=A1C_01565]_298	[locus_tag=A1G_01600]_298	[locus_tag=MCI_05590]_303	[locus_tag=H375_4110]_298	[locus_tag=RT0198]_298				0	7
RHS_0286	Not Predicted	n2B	[locus_tag=RBE_0563]_345		[locus_tag=RF_0328]_350	[locus_tag=A1C_01580]_350	[locus_tag=A1G_01615]_350	[locus_tag=MCI_05610]_350	[locus_tag=H375_4080]_212	[locus_tag=RT0203]_357				0	7
RHS_0345	Not Predicted	pbpE	[locus_tag=RBE_0257]_396	[locus_tag=BA173_02715]_396	[locus_tag=RF_1022]_394	[locus_tag=A1C_01875]_397		[locus_tag=MCI_05930]_393	[locus_tag=H375_3570]_350	[locus_tag=RT0250]_417				0	7
RHS_0356	Not Predicted	mnhB	[locus_tag=RBE_0825]_336		[locus_tag=RF_1013]_342	[locus_tag=A1C_01930]_348	[locus_tag=A1G_02030]_357	[locus_tag=MCI_05975]_357	[locus_tag=H375_3490]_348	[locus_tag=RT0258]_348				0	7
RHS_0406	Not Predicted	lacA rpiB	[locus_tag=RBE_0278]_144		[locus_tag=RF_0486]_145	[locus_tag=A1C_02230]_144	[locus_tag=A1G_02295]_144	[locus_tag=MCI_06190]_144	[locus_tag=H375_3150]_144	[locus_tag=RT0290]_144				0	7
RHS_0413	Not Predicted	cox11	[locus_tag=RBE_0527]_180	[locus_tag=BA173_00270]_180	[locus_tag=RF_0494]_187	[locus_tag=A1C_02275]_181	[locus_tag=A1G_02325]_188	[locus_tag=MCI_06225]_188	[locus_tag=H375_3100]_161					0	7
RHS_0449	Not Predicted	Hypothetical	[locus_tag=RBE_0808]_522		[locus_tag=RF_0534]_522	[locus_tag=A1C_02465]_522	[locus_tag=A1G_02570]_522	[locus_tag=MCI_06475]_522	[locus_tag=H375_2810]_520	[locus_tag=RT0320]_520				0	7
RHS_0468	Not Predicted	cyoB	[locus_tag=RBE_0840]_300	[locus_tag=BA173_01465]_300	[locus_tag=RF_0550]_305	[locus_tag=A1C_02570]_305	[locus_tag=A1G_02655]_305	[locus_tag=MCI_06555]_305	[locus_tag=H375_2640]_310					0	7
RHS_0493	Not Predicted	xerD	[locus_tag=RBE_1002]_305		[locus_tag=RF_0571]_306	[locus_tag=A1C_02705]_306	[locus_tag=A1G_02785]_306	[locus_tag=MCI_06670]_306	[locus_tag=H375_2500]_311	[locus_tag=RT0350]_297				0	7
RHS_0500	Not Predicted	Hypothetical	[locus_tag=RBE_0873]_242	[locus_tag=BA173_05965]_220		[locus_tag=A1C_02740]_247	[locus_tag=A1G_02830]_240	[locus_tag=MCI_06725]_240	[locus_tag=H375_2420]_247	[locus_tag=RT0357]_246				0	7
RHS_0502	Not Predicted	dsbB	[locus_tag=RBE_0872]_173		[locus_tag=RF_0581]_180	[locus_tag=A1C_02750]_171	[locus_tag=A1G_02860]_172	[locus_tag=MCI_06745]_172	[locus_tag=H375_2400]_172	[locus_tag=RT0358]_171				0	7
RHS_0518	Not Predicted	Hypothetical	[locus_tag=RBE_0802]_528	[locus_tag=BA173_01270]_504	[locus_tag=RF_0598]_526	[locus_tag=A1C_02865]_516	[locus_tag=A1G_02985]_507	[locus_tag=MCI_06830]_522	[locus_tag=H375_2290]_510					0	7
RHS_0526	Not Predicted	ruvB	[locus_tag=RBE_0934]_342		[locus_tag=RF_0606]_342	[locus_tag=A1C_02910]_342	[locus_tag=A1G_03025]_342	[locus_tag=MCI_06875]_342	[locus_tag=H375_2240]_342	[locus_tag=RT0375]_342				0	7
RHS_0546	Not Predicted	Hypothetical	[locus_tag=RBE_0894]_249		[locus_tag=RF_0626]_292	[locus_tag=A1C_03010]_242	[locus_tag=A1G_03125]_242	[locus_tag=MCI_06975]_242	[locus_tag=H375_2050]_281	[locus_tag=RT0392]_279				0	7
RHS_0547	Not Predicted	coxA	[locus_tag=RBE_0891]_532	[locus_tag=BA173_05870]_532	[locus_tag=RF_0627]_532	[locus_tag=A1C_03015]_540	[locus_tag=A1G_03130]_533	[locus_tag=MCI_06980]_532	[locus_tag=H375_2040]_534					0	7
RHS_0550	Not Predicted	coxB	[locus_tag=RBE_0889]_269	[locus_tag=BA173_05875]_269	[locus_tag=RF_0629]_315	[locus_tag=A1C_03030]_313	[locus_tag=A1G_03140]_315	[locus_tag=MCI_06990]_315	[locus_tag=H375_2030]_269					0	7
RHS_0577	Not Predicted	envZ		[locus_tag=BA173_01230]_433	[locus_tag=RF_0657]_437	[locus_tag=A1C_03185]_420	[locus_tag=A1G_03330]_476	[locus_tag=MCI_00070]_479	[locus_tag=H375_1830]_418	[locus_tag=RT0412]_436				0	7
RHS_0602	Not Predicted	gpsA	[locus_tag=RBE_1225]_314		[locus_tag=RF_0677]_321	[locus_tag=A1C_03310]_317	[locus_tag=A1G_03470]_338	[locus_tag=MCI_00185]_329	[locus_tag=H375_1670]_316	[locus_tag=RT0429]_320				0	7
RHS_0662	Not Predicted	bioY1 bioY2	[locus_tag=RBE_1203]_183	[locus_tag=BA173_04550]_183	[locus_tag=RF_0526]_194 [locus_tag=RF_0739]_190	[locus_tag=A1C_03660]_180		[locus_tag=MCI_00505]_180	[locus_tag=H375_2880]_190	[locus_tag=RT0315]_190				0	7
RHS_0679	Not Predicted	Hypothetical	[locus_tag=RBE_0294]_430		[locus_tag=RF_0764]_438	[locus_tag=A1C_03770]_438	[locus_tag=A1G_03950]_440	[locus_tag=MCI_00645]_440	[locus_tag=H375_880]_439	[locus_tag=RT0514]_440				0	7
RHS_0728	Not Predicted	radA	[locus_tag=RBE_0316]_448		[locus_tag=RF_0866]_446	[locus_tag=A1C_04040]_446	[locus_tag=A1G_04565]_444	[locus_tag=MCI_01280]_445	[locus_tag=H375_690]_448	[locus_tag=RT0534]_445				0	7
RHS_0730	Not Predicted	recO	[locus_tag=RBE_0292]_241		[locus_tag=RF_0868]_237	[locus_tag=A1C_04050]_237	[locus_tag=A1G_04575]_237	[locus_tag=MCI_01290]_237	[locus_tag=H375_670]_236	[locus_tag=RT0536]_236				0	7
RHS_0758	Not Predicted	fni idi	[locus_tag=RBE_0731]_342		[locus_tag=RF_0785]_345	[locus_tag=A1C_04195]_342	[locus_tag=A1G_04195]_342	[locus_tag=MCI_00875]_342	[locus_tag=H375_1570]_342	[locus_tag=RT0439]_342				0	7
RHS_0767	Not Predicted	rpsA	[locus_tag=RBE_0412]_572	[locus_tag=BA173_01880]_572	[locus_tag=RF_0771]_568	[locus_tag=A1C_04240]_568		[locus_tag=MCI_00830]_568	[locus_tag=H375_930]_568	[locus_tag=RT0508]_568				0	7
RHS_0789	Not Predicted	Hypothetical	[locus_tag=RBE_0624]_88	[locus_tag=BA173_05665]_88	[locus_tag=RF_0894]_100	[locus_tag=A1C_04355]_88	[locus_tag=A1G_04710]_88	[locus_tag=MCI_01470]_88		[locus_tag=RT0549]_87				0	7
RHS_0791	Not Predicted	Hypothetical	[locus_tag=RBE_0313]_586		[locus_tag=RF_0896]_589	[locus_tag=A1C_04365]_581	[locus_tag=A1G_04720]_581	[locus_tag=MCI_01480]_589	[locus_tag=H375_520]_584	[locus_tag=RT0551]_589				0	7
RHS_0829	Not Predicted	traX		[locus_tag=BA173_00585]_249	[locus_tag=RF_0964]_247	[locus_tag=A1C_04590]_248	[locus_tag=A1G_04965]_250	[locus_tag=MCI_01705]_250	[locus_tag=H375_240]_227	[locus_tag=RT0580]_248				0	7
RHS_0880	Not Predicted	znuB	[locus_tag=RBE_0455]_259	[locus_tag=BA173_00955]_254	[locus_tag=RF_0415]_253	[locus_tag=A1C_04885]_253		[locus_tag=MCI_02000]_253	[locus_tag=H375_9120]_253	[locus_tag=RT0612]_253				0	7
RHS_0943	Not Predicted	Hypothetical	[locus_tag=RBE_0211]_89	[locus_tag=BA173_00760]_88	[locus_tag=RF_0249]_137	[locus_tag=A1C_05235]_88	[locus_tag=A1G_05675]_88	[locus_tag=MCI_02360]_88		[locus_tag=RT0672]_67				0	7
RHS_0957	Not Predicted	tatD	[locus_tag=RBE_0239]_287		[locus_tag=RF_0236]_290	[locus_tag=A1C_05325]_249	[locus_tag=A1G_05805]_337	[locus_tag=MCI_02490]_323	[locus_tag=H375_8500]_253	[locus_tag=RT0677]_293				0	7
RHS_0978	Not Predicted	bcr2	[locus_tag=RBE_0201]_391		[locus_tag=RF_0212]_391	[locus_tag=A1C_05485]_391	[locus_tag=A1G_05960]_354	[locus_tag=MCI_02650]_391	[locus_tag=H375_8330]_391	[locus_tag=RT0693]_391				0	7
RHS_1026	Not Predicted	grxC2		[locus_tag=BA173_01530]_103	[locus_tag=RF_1190]_104	[locus_tag=A1C_05740]_104	[locus_tag=A1G_06315]_107	[locus_tag=MCI_02990]_107	[locus_tag=H375_7800]_107	[locus_tag=RT0730]_111				0	7
RHS_1039	Not Predicted	phbC	[locus_tag=RBE_0140]_287		[locus_tag=RF_0162]_349	[locus_tag=A1C_05815]_321	[locus_tag=A1G_06260]_227	[locus_tag=MCI_02930]_293	[locus_tag=H375_7870]_339	[locus_tag=RT0723]_339				0	7
RHS_1040	Not Predicted	paaJ fadA	[locus_tag=RBE_0139]_385	[locus_tag=BA173_03780]_392	[locus_tag=RF_0163]_392	[locus_tag=A1C_05820]_392		[locus_tag=MCI_02925]_392	[locus_tag=H375_7880]_392	[locus_tag=RT0722]_392				0	7
RHS_1047	Not Predicted	surf1	[locus_tag=RBE_0359]_241	[locus_tag=BA173_04325]_225	[locus_tag=RF_0175]_226	[locus_tag=A1C_05855]_206	[locus_tag=A1G_06170]_240	[locus_tag=MCI_02855]_240	[locus_tag=H375_7910]_211					0	7
RHS_1062	Not Predicted	recA	[locus_tag=RBE_0117]_343		[locus_tag=RF_1221]_343	[locus_tag=A1C_05930]_362	[locus_tag=A1G_06490]_362	[locus_tag=MCI_03155]_343	[locus_tag=H375_7620]_340	[locus_tag=RT0747]_340				0	7
RHS_1092	Not Predicted	Hypothetical	[locus_tag=RBE_0083]_243	[locus_tag=BA173_04190]_243	[locus_tag=RF_1253]_237	[locus_tag=A1C_06095]_237	[locus_tag=A1G_06685]_236		[locus_tag=H375_7350]_237	[locus_tag=RT0775]_237				0	7
RHS_1110	Not Predicted	atpA		[locus_tag=BA173_03695]_512	[locus_tag=RF_1268]_510	[locus_tag=A1C_06200]_512	[locus_tag=A1G_06770]_510	[locus_tag=MCI_03440]_510	[locus_tag=H375_7200]_512	[locus_tag=RT0790]_512				0	7
RHS_1113	Not Predicted	Hypothetical	[locus_tag=RBE_0090]_146	[locus_tag=BA173_04145]_117	[locus_tag=RF_1271]_142	[locus_tag=A1C_06215]_142	[locus_tag=A1G_06785]_142		[locus_tag=H375_7170]_143	[locus_tag=RT0793]_144				0	7
RHS_1215	Not Predicted	Hypothetical	[locus_tag=RBE_0051]_174		[locus_tag=RF_1382]_174	[locus_tag=A1C_06780]_174	[locus_tag=A1G_07445]_171	[locus_tag=MCI_04070]_171	[locus_tag=H375_6400]_174	[locus_tag=RT0866]_174				0	7
RHS_1346	Not Predicted	ftsQ	[locus_tag=RBE_0960]_267	[locus_tag=BA173_06480]_267	[locus_tag=RF_1034]_267		[locus_tag=A1G_01915]_267	[locus_tag=MCI_05880]_263	[locus_tag=H375_3670]_267	[locus_tag=RT0242]_266				0	7
RHS_1380	Not Predicted	Hypothetical	[locus_tag=RBE_0705]_332	[locus_tag=BA173_00635]_331	[locus_tag=RF_0544]_331		[locus_tag=A1G_02620]_332	[locus_tag=MCI_06520]_331	[locus_tag=H375_2690]_341	[locus_tag=RT0331]_332				0	7
RHS_1385	Not Predicted	mpg	[locus_tag=RBE_0390]_220	[locus_tag=BA173_04665]_220	[locus_tag=RF_0560]_177		[locus_tag=A1G_02715]_183	[locus_tag=MCI_06610]_181	[locus_tag=H375_2590]_217	[locus_tag=RT0340]_223				0	7
RHS_1404	Not Predicted	pyrG	[locus_tag=RBE_0989]_540	[locus_tag=BA173_07000]_540	[locus_tag=RF_0593]_537		[locus_tag=A1G_02970]_537	[locus_tag=MCI_06810]_537	[locus_tag=H375_2310]_586	[locus_tag=RT0367]_583				0	7
RHS_1464	Not Predicted	sppA2	[locus_tag=RBE_0736]_307	[locus_tag=BA173_01195]_307	[locus_tag=RF_0766]_304		[locus_tag=A1G_03960]_304	[locus_tag=MCI_00655]_302	[locus_tag=H375_900]_305	[locus_tag=RT0512]_304				0	7
RHS_1657	Not Predicted	Hypothetical	[locus_tag=RBE_0040]_118	[locus_tag=BA173_02895]_118	[locus_tag=RF_1212]_72		[locus_tag=A1G_06455]_117	[locus_tag=MCI_03110]_118	[locus_tag=H375_7660]_120	[locus_tag=RT0743]_120				0	7
RHS_0059	RT4EHS_001	Hypothetical	[locus_tag=RBE_1198]_h_314	[locus_tag=BA173_02475A]_l_174		[locus_tag=A1C_00315]_h_318	[locus_tag=A1G_00085]_h_307	[locus_tag=MCI_04220]_h_307	[locus_tag=H375_6190]_m_366	[locus_tag=RT0011]_m_357				1	7
RHS_0019	RT4EHS_005	Hypothetical	[locus_tag=RBE_1368]_440		[locus_tag=RF_0156]_440	[locus_tag=A1C_00105]_440	[locus_tag=A1G_00300]_l_440	[locus_tag=MCI_04420]_l_436	[locus_tag=H375_5970]_l_422	[locus_tag=RT0096]_l_440				0.571429	7
RHS_0200	RT4EHS_008	Hypothetical	[locus_tag=RBE_0570]_h_675		[locus_tag=RF_1135]_h_387	[locus_tag=A1C_01045]_h_704	[locus_tag=A1G_01070]_h_704	[locus_tag=MCI_05145]_h_704	[locus_tag=H375_4810]_h_590	[locus_tag=RT0135]_h_707				1	7
RHS_0422	RT4EHS_020	Hypothetical	[locus_tag=RBE_0267]_l_323	[locus_tag=BA173_04580]_l_273		[locus_tag=A1C_02320]_l_326	[locus_tag=A1G_02410]_l_323	[locus_tag=MCI_06315]_l_323	[locus_tag=H375_3020]_l_289	[locus_tag=RT0301]_l_320				1	7
RHS_1383	RT4EHS_024	Hypothetical	[locus_tag=RBE_0767]_l_878	[locus_tag=BA173_00840]_l_878	[locus_tag=RF_0556]_l_877		[locus_tag=A1G_02685]_l_876	[locus_tag=MCI_06590]_l_891	[locus_tag=H375_2610]_l_868	[locus_tag=RT0338]_l_875				1	7
RHS_0494	RT4EHS_026	Hypothetical	[locus_tag=RBE_1001]_m_280		[locus_tag=RF_0572]_l_356	[locus_tag=A1C_02710]_l_353	[locus_tag=A1G_02790]_l_333	[locus_tag=MCI_06675]_h_339	[locus_tag=H375_2480]_m_233	[locus_tag=RT0351]_l_331				1	7
RHS_0830	RT4EHS_050	Hypothetical		[locus_tag=BA173_00580]_151	[locus_tag=RF_0965]_m_200	[locus_tag=A1C_04595]_m_200	[locus_tag=A1G_04970]_h_200	[locus_tag=MCI_01710]_h_200	[locus_tag=H375_230]_h_204	[locus_tag=RT0581]_m_204				0.857143	7
RHS_1007	RT4EHS_059	Hypothetical	[locus_tag=RBE_0041]_h_105		[locus_tag=RF_1210]_h_105	[locus_tag=A1C_05645]_h_105	[locus_tag=A1G_06445]_h_105	[locus_tag=MCI_03100]_h_105	[locus_tag=H375_7680]_m_105	[locus_tag=RT0741]_h_105				1	7
RHS_0955	Not Predicted	Hypothetical	[locus_tag=RBE_0505]_425	[locus_tag=BA173_00375]_425	[locus_tag=RF_0238]_425	[locus_tag=A1C_05305]_417			[locus_tag=H375_8510]_l_422	[locus_tag=RT0676]_l_422				0.333333	6
RHS_0586	Not Predicted	Hypothetical	[locus_tag=RBE_0471]_670 [locus_tag=RBE_1233]_678	[locus_tag=BA173_02360]_745	[locus_tag=RF_0667]_678	[locus_tag=A1C_03230]_678	[locus_tag=A1G_03395]_676	[locus_tag=MCI_00120]_678						0	6
RHS_0343	Not Predicted	coxW	[locus_tag=RBE_0255]_336	[locus_tag=BA173_02705]_350	[locus_tag=RF_1024]_337	[locus_tag=A1C_01865]_318	[locus_tag=A1G_01955]_322	[locus_tag=MCI_05920]_337						0	6
RHS_0528	Not Predicted	ampG4	[locus_tag=RBE_0932]_414	[locus_tag=BA173_06340]_387	[locus_tag=RF_0608]_414	[locus_tag=A1C_02920]_414	[locus_tag=A1G_03035]_414	[locus_tag=MCI_06885]_414						0	6
RHS_0691	Not Predicted	rfaJ	[locus_tag=RBE_0722]_530	[locus_tag=BA173_00715]_530	[locus_tag=RF_0836]_517	[locus_tag=A1C_03845]_486			[locus_tag=H375_1330]_489	[locus_tag=RT0463]_517				0	6
RHS_0714	Not Predicted	iscR	[locus_tag=RBE_0949]_139	[locus_tag=BA173_06410]_139	[locus_tag=RF_0847]_139	[locus_tag=A1C_03970]_128	[locus_tag=A1G_04135]_139	[locus_tag=MCI_01165]_139						0	6
RHS_0850	Not Predicted	bcr1	[locus_tag=RBE_0856]_404		[locus_tag=RF_0358]_405	[locus_tag=A1C_04715]_407		[locus_tag=MCI_01815]_407	[locus_tag=H375_110]_407	[locus_tag=RT0591]_409				0	6
RHS_0991	Not Predicted	bcp	[locus_tag=RBE_0179]_155	[locus_tag=BA173_02795]_155	[locus_tag=RF_0198]_155	[locus_tag=A1C_05565]_156	[locus_tag=A1G_06060]_156	[locus_tag=MCI_02745]_156						0	6
RHS_0994	Not Predicted	Hypothetical	[locus_tag=RBE_0188]_284	[locus_tag=BA173_02670]_284	[locus_tag=RF_0195]_284	[locus_tag=A1C_05580]_301	[locus_tag=A1G_06075]_284	[locus_tag=MCI_02760]_284						0	6
RHS_0995	Not Predicted	comJ	[locus_tag=RBE_0189]_262	[locus_tag=BA173_02665]_262	[locus_tag=RF_0194]_256	[locus_tag=A1C_05585]_262	[locus_tag=A1G_06080]_262	[locus_tag=MCI_02765]_262						0	6
RHS_1299	Not Predicted	acrF acrD	[locus_tag=RBE_1150]_1008	[locus_tag=BA173_04905]_1008	[locus_tag=RF_1109]_1008		[locus_tag=A1G_01200]_1008	[locus_tag=MCI_05275]_1008		[locus_tag=RT0161]_1008				0	6
RHS_1459	Not Predicted	addA	[locus_tag=RBE_0952]_236	[locus_tag=BA173_06425]_187			[locus_tag=A1G_03825]_231	[locus_tag=MCI_00475]_231	[locus_tag=H375_1180]_231	[locus_tag=RT0479]_230				0	6
RHS_1871	Not Predicted	proP6	[locus_tag=RBE_0066]_415	[locus_tag=BA173_02600]_415	[locus_tag=RF_1349]_415			[locus_tag=MCI_03885]_415	[locus_tag=H375_6650]_415	[locus_tag=RT0841]_415				0	6
RHS_0198	RT4EHS_007	Hypothetical			[locus_tag=RF_1141]_l_126	[locus_tag=A1C_01035]_l_144	[locus_tag=A1G_01060]_l_144	[locus_tag=MCI_05135]_l_144	[locus_tag=H375_4850]_l_144	[locus_tag=RT0133]_l_144				1	6
RHS_0495	RT4EHS_027	Hypothetical	[locus_tag=RBE_1000]_h_406		[locus_tag=RF_0574]_h_273	[locus_tag=A1C_02715]_h_387	[locus_tag=A1G_02795]_m_387		[locus_tag=H375_2470]_l_386	[locus_tag=RT0352]_l_387				1	6
RHS_0506	RT4EHS_028	sec7	[locus_tag=RBE_0868]_h_669	[locus_tag=BA173_05985]_h_661	[locus_tag=RF_0585]_h_649	[locus_tag=A1C_02770]_h_649			[locus_tag=H375_2360]_h_458	[locus_tag=RT0362]_h_454				1	6
RHS_1833	RT4EHS_047	Pat2	[locus_tag=RBE_1194]_h_587	[locus_tag=BA173_01435]_h_589	[locus_tag=RF_0743]_h_370			[locus_tag=MCI_00520]_h_611	[locus_tag=H375_810]_h_598	[locus_tag=RT0522]_h_584				1	6
RHS_0988	RT4EHS_055	Hypothetical			[locus_tag=RF_0202]_148	[locus_tag=A1C_05550]_h_98	[locus_tag=A1G_06045]_h_98	[locus_tag=MCI_02725]_h_93	[locus_tag=H375_8250]_h_157	[locus_tag=RT0702]_h_146				0.833333	6
RHS_1003	RT4EHS_060	Hypothetical			[locus_tag=RF_1215]_l_549	[locus_tag=A1C_05625]_l_435	[locus_tag=A1G_06470]_l_433	[locus_tag=MCI_03125]_l_432	[locus_tag=H375_7630]_h_373	[locus_tag=RT0746]_h_420				1	6
RHS_0078	RT4EHS_071	Hypothetical	[locus_tag=RBE_0009]_h_164	[locus_tag=BA173_02950]_h_159	[locus_tag=RF_0129]_192	[locus_tag=A1C_00415]_l_186	[locus_tag=A1G_00485]_l_186		[locus_tag=H375_5810]_h_188					0.833333	6
RHS_0656	RT4EHS_083	Hypothetical	[locus_tag=RBE_0951]_l_539	[locus_tag=BA173_06420]_l_536	[locus_tag=RF_0734]_l_559	[locus_tag=A1C_03630]_l_447	[locus_tag=A1G_03830]_l_559	[locus_tag=MCI_00480]_l_601						1	6
RHS_0837	RT4EHS_109	rickA	[locus_tag=RBE_0855]_m_518	[locus_tag=BA173_01655]_l_539	[locus_tag=RF_0371]_h_529	[locus_tag=A1C_04650]_m_523	[locus_tag=A1G_05015]_h_494	[locus_tag=MCI_01750]_l_587						1	6
RHS_0923	RT4EHS_116	Hypothetical	[locus_tag=RBE_1066]_l_129	[locus_tag=BA173_05385]_h_152	[locus_tag=RF_0274]_h_150	[locus_tag=A1C_05125]_109	[locus_tag=A1G_05580]_h_150	[locus_tag=MCI_02260]_h_150						0.833333	6
RHS_0339	RT4EHS_152	Hypothetical	[locus_tag=RBE_0955]_l_339	[locus_tag=BA173_06450]_l_339	[locus_tag=RF_1029]_l_358	[locus_tag=A1C_01845]_l_356	[locus_tag=A1G_01935]_l_356	[locus_tag=MCI_05900]_l_358						1	6
RHS_2390	Not Predicted	Hypothetical	[locus_tag=RBE_1241]_394						[locus_tag=H375_1700]_l_391	[locus_tag=RT0426]_l_391		[locus_tag=RF_p68]_318	[locus_tag=RF_pd68]_318	0.4	5
RHS_0131	Not Predicted	Hypothetical	[locus_tag=RBE_0142]_138 [locus_tag=RBE_0242]_l_138 [locus_tag=RBE_1190]_138 [locus_tag=RBE_1193]_109 [locus_tag=RBE_1389]_l_138	[locus_tag=BA173_04025]_l_138	[locus_tag=RF_0010]_100 [locus_tag=RF_0694]_138	[locus_tag=A1C_00685]_45		[locus_tag=MCI_04200]_72						0.3	5
RHS_0072	Not Predicted	Hypothetical	[locus_tag=RBE_0642]_134		[locus_tag=RF_0135]_l_138	[locus_tag=A1C_00385]_70	[locus_tag=A1G_00445]_70	[locus_tag=MCI_04535]_100						0.2	5
RHS_1253	Not Predicted	folKP	[locus_tag=RBE_0032]_438	[locus_tag=BA173_03075B]_292	[locus_tag=RF_0039]_462		[locus_tag=A1G_00225]_318	[locus_tag=MCI_04355]_282						0	5
RHS_1662	Not Predicted	uup	[locus_tag=RBE_0113]_595	[locus_tag=BA173_03475]_592	[locus_tag=RF_1225]_613		[locus_tag=A1G_06515]_593	[locus_tag=MCI_03175]_593						0	5
RHS_0458	Not Predicted	Hypothetical	[locus_tag=RBE_0706]_690	[locus_tag=BA173_00640]_592	[locus_tag=RF_0543]_602	[locus_tag=A1C_02510]_604		[locus_tag=MCI_06515]_604						0	5
RHS_1763	Not Predicted	Hypothetical	[locus_tag=RBE_0914]_287	[locus_tag=BA173_00015]_290 [locus_tag=BA173_00060]_423 [locus_tag=BA173_00105]_343 [locus_tag=BA173_00125]_420 [locus_tag=BA173_00455]_423 [locus_tag=BA173_00500]_423 [locus_tag=BA173_00505]_299 [locus_tag=BA173_00525]_423 [locus_tag=BA173_01670]_423 [locus_tag=BA173_01730]_423 [locus_tag=BA173_01765]_411 [locus_tag=BA173_01840]_423 [locus_tag=BA173_01870]_420 [locus_tag=BA173_02300]_423 [locus_…	[locus_tag=RF_0065]_306 [locus_tag=RF_0101]_250 [locus_tag=RF_0103]_282 [locus_tag=RF_0106]_317 [locus_tag=RF_0158]_317 [locus_tag=RF_0320]_317 [locus_tag=RF_0392]_317 [locus_tag=RF_0588]_317 [locus_tag=RF_0881]_317 [locus_tag=RF_0920]_317 [locus_tag=RF_0927]_317 [locus_tag=RF_0930]_317 [locus_tag=RF_0998]_317 [locus_tag=RF_1054]_250 [locus_tag=RF_1072]_250 [locus_tag=RF_1139]_317 [locus_tag=RF_1…							[locus_tag=RF_p30]_250 [locus_tag=RF_p54]_230	[locus_tag=RF_pd54]_230	0	5
RHS_1762	Not Predicted	Hypothetical	[locus_tag=RBE_0912]_115	[locus_tag=BA173_00005]_144 [locus_tag=BA173_00025]_128 [locus_tag=BA173_02980A]_116	[locus_tag=RF_0049]_193							[locus_tag=RF_p55]_168	[locus_tag=RF_pd55]_168	0	5
RHS_0068	Not Predicted	Hypothetical		[locus_tag=BA173_01740]_102 [locus_tag=BA173_01775]_102 [locus_tag=BA173_01800]_102	[locus_tag=RF_0138]_105	[locus_tag=A1C_00365]_93	[locus_tag=A1G_00430]_65	[locus_tag=MCI_04520]_91						0	5
RHS_0115	Not Predicted	Hypothetical	[locus_tag=RBE_0603]_221	[locus_tag=BA173_07120]_239	[locus_tag=RF_0066]_223	[locus_tag=A1C_00600]_234		[locus_tag=MCI_04760]_220						0	5
RHS_0156	Not Predicted	pta	[locus_tag=RBE_1211]_242		[locus_tag=RF_0096]_349	[locus_tag=A1C_00825]_349			[locus_tag=H375_5200]_351	[locus_tag=RT0027]_349				0	5
RHS_0157	Not Predicted	ackA	[locus_tag=RBE_1212]_339		[locus_tag=RF_0097]_407	[locus_tag=A1C_00830]_385			[locus_tag=H375_5190]_385	[locus_tag=RT0026]_385				0	5
RHS_0168	Not Predicted	Hypothetical	[locus_tag=RBE_1177]_231		[locus_tag=RF_1172]_231	[locus_tag=A1C_00885]_231	[locus_tag=A1G_00920]_230	[locus_tag=MCI_05000]_230						0	5
RHS_0517	Not Predicted	mutT	[locus_tag=RBE_0490]_139	[locus_tag=BA173_00445]_139	[locus_tag=RF_0595]_141	[locus_tag=A1C_02860]_67		[locus_tag=MCI_06825]_107						0	5
RHS_0613	Not Predicted	gabD	[locus_tag=RBE_0336]_463		[locus_tag=RF_0684]_423	[locus_tag=A1C_03370]_478	[locus_tag=A1G_03490]_475	[locus_tag=MCI_00220]_475						0	5
RHS_1289	Not Predicted	argB	[locus_tag=RBE_1276]_310	[locus_tag=BA173_02235B]_179	[locus_tag=RF_0086]_307		[locus_tag=A1G_00805]_266	[locus_tag=MCI_04895]_307						0	5
RHS_1358	Not Predicted	vapC1	[locus_tag=RBE_1021]_134	[locus_tag=BA173_06130]_134	[locus_tag=RF_0456]_134		[locus_tag=A1G_02180]_134	[locus_tag=MCI_06095]_134						0	5
RHS_1359	Not Predicted	vapB1	[locus_tag=RBE_1020]_95	[locus_tag=BA173_06135]_95	[locus_tag=RF_0457]_103		[locus_tag=A1G_02185]_95	[locus_tag=MCI_06100]_95						0	5
RHS_1466	Not Predicted	Hypothetical	[locus_tag=RBE_0876]_248	[locus_tag=BA173_05945]_190	[locus_tag=RF_0769]_248		[locus_tag=A1G_03985]_248	[locus_tag=MCI_00680]_248						0	5
RHS_1473	Not Predicted	lysE	[locus_tag=RBE_0724]_210 [locus_tag=RBE_0725]_212	[locus_tag=BA173_00925]_189	[locus_tag=RF_0832]_213		[locus_tag=A1G_04060]_213	[locus_tag=MCI_01090]_212						0	5
RHS_1492	Not Predicted	mccF2	[locus_tag=RBE_0344]_298	[locus_tag=BA173_04265]_298	[locus_tag=RF_0816]_301		[locus_tag=A1G_04280]_328	[locus_tag=MCI_01030]_329						0	5
RHS_1524	Not Predicted	Hypothetical	[locus_tag=RBE_0609]_136	[locus_tag=BA173_00055]_138 [locus_tag=BA173_07085]_128	[locus_tag=RF_0875]_142		[locus_tag=A1G_04620]_142	[locus_tag=MCI_01330]_140						0	5
RHS_1527	Not Predicted	Hypothetical	[locus_tag=RBE_0909]_163 [locus_tag=RBE_1121]_163	[locus_tag=BA173_05055]_104	[locus_tag=RF_0879]_113		[locus_tag=A1G_04645]_85	[locus_tag=MCI_01360]_110						0	5
RHS_1558	Not Predicted	scoB	[locus_tag=RBE_1007]_212	[locus_tag=BA173_06975]_212	[locus_tag=RF_0373]_211		[locus_tag=A1G_05000]_211	[locus_tag=MCI_01735]_211						0	5
RHS_1598	Not Predicted	ecoT	[locus_tag=RBE_1072]_97	[locus_tag=BA173_05355]_97	[locus_tag=RF_0268]_162		[locus_tag=A1G_05610]_118	[locus_tag=MCI_02290]_139						0	5
RHS_1605	Not Predicted	mutM	[locus_tag=RBE_0247]_273	[locus_tag=BA173_01895]_247	[locus_tag=RF_0242]_276		[locus_tag=A1G_05740]_273	[locus_tag=MCI_02420]_273						0	5
RHS_1620	Not Predicted	Hypothetical	[locus_tag=RBE_0495]_117	[locus_tag=BA173_00415]_114	[locus_tag=RF_0216]_123		[locus_tag=A1G_05940]_114	[locus_tag=MCI_02630]_114						0	5
RHS_1665	Not Predicted	Hypothetical	[locus_tag=RBE_0105]_379 [locus_tag=RBE_0250]_378	[locus_tag=BA173_03760]_379	[locus_tag=RF_0247]_380		[locus_tag=A1G_06530]_384	[locus_tag=MCI_02375]_380 [locus_tag=MCI_03190]_384						0	5
RHS_1903	Not Predicted	putP	[locus_tag=RBE_0342]_916	[locus_tag=BA173_03335]_916	[locus_tag=RF_0814]_574				[locus_tag=H375_1440]_921	[locus_tag=RT0452]_916				0	5
RHS_1968	Not Predicted	atm1	[locus_tag=RBE_1092]_522	[locus_tag=BA173_05235]_585	[locus_tag=RF_1057]_600				[locus_tag=H375_4140]_600	[locus_tag=RT0195]_592				0	5
RHS_2104	RT4EHS_012	Hypothetical	[locus_tag=RBE_0235]_m_399		[locus_tag=RF_0984]_l_396			[locus_tag=MCI_05725]_m_397	[locus_tag=H375_3950]_l_398	[locus_tag=RT0215]_l_398				1	5
RHS_0542	RT4EHS_031	Hypothetical			[locus_tag=RF_0622]_h_241	[locus_tag=A1C_02990]_h_393	[locus_tag=A1G_03105]_l_319		[locus_tag=H375_2080]_l_247	[locus_tag=RT0389]_l_249				1	5
RHS_0620	RT4EHS_035	Hypothetical				[locus_tag=A1C_03405]_l_455	[locus_tag=A1G_03530]_l_450	[locus_tag=MCI_00250]_l_450	[locus_tag=H375_1610]_l_454	[locus_tag=RT0435]_l_454				1	5
RHS_0635	RT4EHS_045	Hypothetical			[locus_tag=RF_0711]_l_949	[locus_tag=A1C_03490]_l_952		[locus_tag=MCI_00355]_l_949	[locus_tag=H375_1010]_l_950	[locus_tag=RT0496]_l_953				1	5
RHS_1441	RT4EHS_080	Hypothetical	[locus_tag=RBE_0622]_l_111	[locus_tag=BA173_05735]_l_111	[locus_tag=RF_0696]_m_102		[locus_tag=A1G_03580]_h_102	[locus_tag=MCI_00285]_h_75						1	5
RHS_0671	RT4EHS_091	Hypothetical	[locus_tag=RBE_0304]_l_197		[locus_tag=RF_0755]_l_199	[locus_tag=A1C_03725]_116	[locus_tag=A1G_03905]_162	[locus_tag=MCI_00595]_l_180						0.6	5
RHS_1043	RT4EHS_096	Hypothetical	[locus_tag=RBE_0669]_h_89		[locus_tag=RF_0169]_l_93	[locus_tag=A1C_05835]_l_93	[locus_tag=A1G_04015]_107	[locus_tag=MCI_00900]_l_81						0.8	5
RHS_0397	RT4EHS_098	Hypothetical	[locus_tag=RBE_0049]_74	[locus_tag=BA173_02560]_l_72 [locus_tag=BA173_02820]_72 [locus_tag=BA173_04250]_64 [locus_tag=BA173_04930]_l_109		[locus_tag=A1C_02165]_m_92	[locus_tag=A1G_04075]_h_81	[locus_tag=MCI_01100]_h_162						0.625	5
RHS_0787	RT4EHS_108	Hypothetical		[locus_tag=BA173_05655]_l_77	[locus_tag=RF_0892]_l_104	[locus_tag=A1C_04345]_l_56	[locus_tag=A1G_04700]_h_88	[locus_tag=MCI_01460]_l_57						1	5
RHS_0883	RT4EHS_114	Hypothetical	[locus_tag=RBE_0458]_h_178		[locus_tag=RF_0412]_h_178	[locus_tag=A1C_04900]_l_188	[locus_tag=A1G_05310]_h_178	[locus_tag=MCI_02015]_h_178						1	5
RHS_1621	RT4EHS_119	Hypothetical	[locus_tag=RBE_0198]_l_710	[locus_tag=BA173_02295]_l_709	[locus_tag=RF_0209]_l_619		[locus_tag=A1G_05975]_l_633	[locus_tag=MCI_02665]_l_632						1	5
RHS_1104	RT4EHS_124	Hypothetical	[locus_tag=RBE_0194]_m_72 [locus_tag=RBE_0813]_l_120 [locus_tag=RBE_1415]_l_100	[locus_tag=BA173_00310]_l_294 [locus_tag=BA173_01375]_l_196		[locus_tag=A1C_06160]_78	[locus_tag=A1G_06355]_h_188	[locus_tag=MCI_03025]_m_209						0.875	5
RHS_0990	RT4EHS_200	Hypothetical	[locus_tag=RBE_0180]_l_141	[locus_tag=BA173_02790]_l_88	[locus_tag=RF_0200]_l_153	[locus_tag=A1C_05560]_153	[locus_tag=A1G_06055]_l_155							0.8	5
RHS_0052	RT4EHS_605*	sca1			[locus_tag=RF_0022]_l_1703	[locus_tag=A1C_00280]_l_1503	[locus_tag=A1G_00130]_l_1866	[locus_tag=MCI_04265]_l_2035						1	4
RHS_0117	RT4EHS_610*	sca2			[locus_tag=RF_0067]_l_1604	[locus_tag=A1C_00610]_l_1810	[locus_tag=A1G_00670]_1821	[locus_tag=MCI_04765]_l_1829						0.75	4
RHS_0457	Not Predicted	Hypothetical			[locus_tag=RF_0542]_222	[locus_tag=A1C_02505]_l_87	[locus_tag=A1G_02610]_161	[locus_tag=MCI_06510]_138						0.25	4
RHS_1396	Not Predicted	Hypothetical	[locus_tag=RBE_0137]_128 [locus_tag=RBE_0529]_138 [locus_tag=RBE_0928]_130 [locus_tag=RBE_1214]_l_91		[locus_tag=RF_1206]_128		[locus_tag=A1G_02890]_128	[locus_tag=MCI_06770]_128						0.142857	4
RHS_1756	Not Predicted	hspC2 hspP2			[locus_tag=RF_1004]_154						[locus_tag=A3306_07560]_160	[locus_tag=RF_p51]_163	[locus_tag=RF_pd51]_163	0	4
RHS_0563	Not Predicted	Hypothetical	[locus_tag=RBE_0650]_388	[locus_tag=BA173_06620]_265	[locus_tag=RF_0643]_463	[locus_tag=A1C_03115]_126								0	4
RHS_0783	Not Predicted	fadB			[locus_tag=RF_0890]_720	[locus_tag=A1C_04325]_721			[locus_tag=H375_560]_720	[locus_tag=RT0547]_720				0	4
RHS_0833	Not Predicted	Hypothetical	[locus_tag=RBE_1004]_319	[locus_tag=BA173_06965]_251	[locus_tag=RF_0375]_280	[locus_tag=A1C_04610]_401								0	4
RHS_0969	Not Predicted	Hypothetical	[locus_tag=RBE_1313]_154		[locus_tag=RF_0220]_154	[locus_tag=A1C_05440]_82		[locus_tag=MCI_02610]_124						0	4
RHS_1013	Not Predicted	Hypothetical	[locus_tag=RBE_1402]_145	[locus_tag=BA173_03995]_200	[locus_tag=RF_1202]_136	[locus_tag=A1C_05675]_111								0	4
RHS_1132	Not Predicted	phaC			[locus_tag=RF_1298]_583	[locus_tag=A1C_06330]_583			[locus_tag=H375_7040]_584	[locus_tag=RT0808]_584				0	4
RHS_1214	Not Predicted	Hypothetical	[locus_tag=RBE_1417]_81	[locus_tag=BA173_03895]_116		[locus_tag=A1C_06775]_81		[locus_tag=MCI_04065]_172						0	4
RHS_1217	Not Predicted	ampD			[locus_tag=RF_1384]_248	[locus_tag=A1C_06790]_248	[locus_tag=A1G_07455]_247	[locus_tag=MCI_04080]_247						0	4
RHS_1274	Not Predicted	def3		[locus_tag=BA173_05295]_220	[locus_tag=RF_0124]_224		[locus_tag=A1G_00510]_224	[locus_tag=MCI_04595]_140						0	4
RHS_1446	Not Predicted	Hypothetical	[locus_tag=RBE_0976]_153	[locus_tag=BA173_06275]_124	[locus_tag=RF_0707]_193		[locus_tag=A1G_03655]_134							0	4
RHS_1458	Not Predicted	Hypothetical		[locus_tag=BA173_06200]_139	[locus_tag=RF_0732]_134		[locus_tag=A1G_03820]_104	[locus_tag=MCI_00470]_140						0	4
RHS_1546	Not Predicted	dat	[locus_tag=RBE_0693]_170	[locus_tag=BA173_00570]_170	[locus_tag=RF_0916]_168		[locus_tag=A1G_04815]_168							0	4
RHS_1557	Not Predicted	scoA		[locus_tag=BA173_06970]_232	[locus_tag=RF_0374]_232		[locus_tag=A1G_04995]_210	[locus_tag=MCI_01730]_232						0	4
RHS_1575	Not Predicted	corA	[locus_tag=RBE_1027]_319	[locus_tag=BA173_06105]_226	[locus_tag=RF_0433]_319		[locus_tag=A1G_05185]_319							0	4
RHS_1733	Not Predicted	Hypothetical	[locus_tag=RBE_1180]_121		[locus_tag=RF_1175]_148 [locus_tag=RF_1394]_273		[locus_tag=A1G_07485]_151	[locus_tag=MCI_04120]_173 [locus_tag=MCI_06055]_107						0	4
RHS_1956	Not Predicted	Hypothetical	[locus_tag=RBE_0393]_90 [locus_tag=RBE_1300]_96	[locus_tag=BA173_04820]_100 [locus_tag=BA173_05185]_62 [locus_tag=BA173_05230]_100	[locus_tag=RF_0424]_90 [locus_tag=RF_0946]_86 [locus_tag=RF_1008]_144 [locus_tag=RF_1058]_100			[locus_tag=MCI_06625]_90						0	4
RHS_1987	Not Predicted	paaY		[locus_tag=BA173_05725]_171	[locus_tag=RF_0698]_169				[locus_tag=H375_960]_185	[locus_tag=RT0502]_185				0	4
RHS_1995	Not Predicted	tagD	[locus_tag=RBE_0888]_184	[locus_tag=BA173_05880]_184	[locus_tag=RF_0630]_184			[locus_tag=MCI_06995]_140						0	4
RHS_1442	RT4EHS_081	famC	[locus_tag=RBE_0978]_h_114		[locus_tag=RF_0704]_l_145		[locus_tag=A1G_03620]_79	[locus_tag=MCI_00325]_l_130						0.75	4
RHS_1818	RT4EHS_087	Hypothetical	[locus_tag=RBE_0786]_m_172	[locus_tag=BA173_01100]_m_174	[locus_tag=RF_0748]_l_202			[locus_tag=MCI_00555]_128						0.75	4
RHS_0669	RT4EHS_089	Hypothetical	[locus_tag=RBE_0306]_l_136		[locus_tag=RF_0752]_h_133	[locus_tag=A1C_03715]_m_190		[locus_tag=MCI_00580]_h_133						1	4
RHS_0749	RT4EHS_097	Hypothetical			[locus_tag=RF_0805]_l_111	[locus_tag=A1C_04145]_73	[locus_tag=A1G_04350]_l_151	[locus_tag=MCI_00960]_101						0.5	4
RHS_0726	RT4EHS_102	Hypothetical			[locus_tag=RF_0864]_h_959	[locus_tag=A1C_04030]_h_954	[locus_tag=A1G_04555]_959	[locus_tag=MCI_01270]_l_959						0.75	4
RHS_0732	RT4EHS_103	Hypothetical			[locus_tag=RF_0870]_l_439	[locus_tag=A1C_04060]_l_342	[locus_tag=A1G_04590]_l_420	[locus_tag=MCI_01305]_l_427						1	4
RHS_1640	RT4EHS_122	Hypothetical	[locus_tag=RBE_1312]_h_212		[locus_tag=RF_1183]_187		[locus_tag=A1G_06270]_184	[locus_tag=MCI_02940]_h_123						0.5	4
RHS_1708	RT4EHS_130	Hypothetical	[locus_tag=RBE_1079]_99		[locus_tag=RF_1316]_h_105		[locus_tag=A1G_07175]_49	[locus_tag=MCI_03815]_l_79						0.5	4
RHS_0018	RT4EHS_135	Hypothetical			[locus_tag=RF_0155]_l_128	[locus_tag=A1C_00100]_l_163	[locus_tag=A1G_00305]_l_116	[locus_tag=MCI_04425]_l_104						1	4
RHS_0134	RT4EHS_137	Hypothetical			[locus_tag=RF_0147]_l_163	[locus_tag=A1C_00700]_l_163	[locus_tag=A1G_00385]_163	[locus_tag=MCI_04470]_l_165						0.75	4
RHS_0195	RT4EHS_142	Hypothetical			[locus_tag=RF_1144]_387	[locus_tag=A1C_01020]_m_342	[locus_tag=A1G_01045]_l_379	[locus_tag=MCI_05120]_391						0.5	4
RHS_0297	RT4EHS_151	Hypothetical			[locus_tag=RF_0340]_l_533	[locus_tag=A1C_01635]_l_533	[locus_tag=A1G_01685]_l_528	[locus_tag=MCI_05675]_l_528						1	4
RHS_1362	RT4EHS_155	Hypothetical	[locus_tag=RBE_0276]_l_229		[locus_tag=RF_0488]_l_229		[locus_tag=A1G_02305]_h_230	[locus_tag=MCI_06200]_l_229						1	4
RHS_0455	RT4EHS_159	Hypothetical	[locus_tag=RBE_0043]_h_357			[locus_tag=A1C_02495]_l_424	[locus_tag=A1G_02605]_l_445	[locus_tag=MCI_06505]_l_446						1	4
RHS_1065	RT4EHS_227	Hypothetical	[locus_tag=RBE_0112]_l_350	[locus_tag=BA173_03480]_l_350	[locus_tag=RF_1226]_l_365	[locus_tag=A1C_05960]_h_365								1	4
RHS_1865	Not Predicted	Hypothetical	[locus_tag=RBE_0063]_313 [locus_tag=RBE_0215]_l_291	[locus_tag=BA173_02435]_201 [locus_tag=BA173_02700A]_180 [locus_tag=BA173_03930A]_136	[locus_tag=RF_0356]_84 [locus_tag=RF_0940]_l_289 [locus_tag=RF_1162]_m_291 [locus_tag=RF_1280]_l_234									0.444444	3
RHS_0221	Not Predicted	Hypothetical				[locus_tag=A1C_01155]_l_243	[locus_tag=A1G_01175]_314	[locus_tag=MCI_05250]_317						0.333333	3
RHS_1614	Not Predicted	Hypothetical	[locus_tag=RBE_0657]_401		[locus_tag=RF_0226]_401		[locus_tag=A1G_05865]_l_198							0.333333	3
RHS_1804	Not Predicted	Hypothetical		[locus_tag=BA173_00865]_l_114	[locus_tag=RF_0252]_144					[locus_tag=RT0670]_114				0.333333	3
RHS_1760	Not Predicted	traB	[locus_tag=RBE_0434]_472					[locus_tag=MCI_00735]_472			[locus_tag=A3306_07590]_485			0	3
RHS_1747	Not Predicted	Hypothetical									[locus_tag=A3306_07510]_360 [locus_tag=A3306_07555]_360	[locus_tag=RF_p48]_289	[locus_tag=RF_pd48]_289	0	3
RHS_1748	Not Predicted	Hypothetical									[locus_tag=A3306_07515]_970	[locus_tag=RF_p39]_907	[locus_tag=RF_pd39]_907	0	3
RHS_2501	Not Predicted	Hypothetical			[locus_tag=RF_0382]_121							[locus_tag=RF_p64]_102	[locus_tag=RF_pd64]_102	0	3
RHS_0442	Not Predicted	Hypothetical			[locus_tag=RF_0528]_131	[locus_tag=A1C_02430]_126		[locus_tag=MCI_06440]_148						0	3
RHS_0469	Not Predicted	Hypothetical			[locus_tag=RF_0551]_291	[locus_tag=A1C_02575]_139	[locus_tag=A1G_02660]_222							0	3
RHS_0545	Not Predicted	Hypothetical			[locus_tag=RF_0625]_88	[locus_tag=A1C_03005]_127		[locus_tag=MCI_06970]_117						0	3
RHS_0660	Not Predicted	bpl1	[locus_tag=RBE_0449]_275			[locus_tag=A1C_03650]_249	[locus_tag=A1G_03850]_250							0	3
RHS_0866	Not Predicted	Hypothetical			[locus_tag=RF_0428]_291	[locus_tag=A1C_04815]_173	[locus_tag=A1G_05200]_195							0	3
RHS_1081	Not Predicted	metK				[locus_tag=A1C_06040]_380			[locus_tag=H375_7460]_378	[locus_tag=RT0764]_382				0	3
RHS_1173	Not Predicted	Hypothetical	[locus_tag=RBE_0757]_118		[locus_tag=RF_1343]_89	[locus_tag=A1C_06565]_88								0	3
RHS_1223	Not Predicted	Hypothetical			[locus_tag=RF_1390]_101	[locus_tag=A1C_06835]_88		[locus_tag=MCI_04110]_152						0	3
RHS_1596	Not Predicted	Hypothetical			[locus_tag=RF_0271]_141		[locus_tag=A1G_05595]_107	[locus_tag=MCI_02275]_142						0	3
RHS_1602	Not Predicted	Hypothetical			[locus_tag=RF_0245]_148		[locus_tag=A1G_05715]_72	[locus_tag=MCI_02400]_72						0	3
RHS_1618	Not Predicted	Hypothetical	[locus_tag=RBE_1314]_105				[locus_tag=A1G_05915]_90	[locus_tag=MCI_02605]_164						0	3
RHS_1628	Not Predicted	Hypothetical			[locus_tag=RF_0184]_150		[locus_tag=A1G_06120]_150			[locus_tag=RT0709]_147				0	3
RHS_1682	Not Predicted	Hypothetical		[locus_tag=BA173_06320]_92	[locus_tag=RF_1043]_131		[locus_tag=A1G_06855]_117							0	3
RHS_1705	Not Predicted	Hypothetical			[locus_tag=RF_0451]_143 [locus_tag=RF_1328]_97		[locus_tag=A1G_07130]_97	[locus_tag=MCI_01650]_133 [locus_tag=MCI_03765]_60						0	3
RHS_1711	Not Predicted	vapC3	[locus_tag=RBE_1361]_113				[locus_tag=A1G_07220]_127	[locus_tag=MCI_03870]_135						0	3
RHS_1726	Not Predicted	Hypothetical		[locus_tag=BA173_04060]_124	[locus_tag=RF_1377]_159		[locus_tag=A1G_07415]_152							0	3
RHS_1765	Not Predicted	Hypothetical	[locus_tag=RBE_0610]_415	[locus_tag=BA173_00045]_252 [locus_tag=BA173_07080]_417	[locus_tag=RF_0874]_461									0	3
RHS_1783	Not Predicted	Hypothetical	[locus_tag=RBE_0504]_290	[locus_tag=BA173_00380]_292				[locus_tag=MCI_02570]_209						0	3
RHS_1795	Not Predicted	Hypothetical		[locus_tag=BA173_00645]_399					[locus_tag=H375_2730]_403	[locus_tag=RT0327]_403				0	3
RHS_1796	Not Predicted	Hypothetical		[locus_tag=BA173_00650]_404					[locus_tag=H375_2740]_407	[locus_tag=RT0326]_407				0	3
RHS_1908	Not Predicted	Hypothetical	[locus_tag=RBE_0118]_290	[locus_tag=BA173_03440A]_182	[locus_tag=RF_1220]_388									0	3
RHS_1936	Not Predicted	Hypothetical	[locus_tag=RBE_1407]_113	[locus_tag=BA173_03965]_113	[locus_tag=RF_0997]_110									0	3
RHS_2258	Not Predicted	comF comF1	[locus_tag=RBE_0628]_146		[locus_tag=RF_0891]_118			[locus_tag=MCI_01445]_100						0	3
RHS_2315	Not Predicted	Hypothetical	[locus_tag=RBE_0835]_152		[locus_tag=RF_1006]_150			[locus_tag=MCI_06010]_88						0	3
RHS_2331	Not Predicted	Hypothetical	[locus_tag=RBE_0908]_193		[locus_tag=RF_0372]_196			[locus_tag=MCI_01740]_132						0	3
RHS_2344	Not Predicted	Hypothetical	[locus_tag=RBE_0979]_167		[locus_tag=RF_0703]_166			[locus_tag=MCI_00320]_162						0	3
RHS_2375	Not Predicted	Hypothetical	[locus_tag=RBE_1176]_140		[locus_tag=RF_1171]_90			[locus_tag=MCI_05005]_128						0	3
RHS_2431	Not Predicted	Hypothetical	[locus_tag=RBE_1423]_154		[locus_tag=RF_1322]_154			[locus_tag=MCI_03720]_154						0	3
RHS_2561	Not Predicted	sca3			[locus_tag=RF_0693]_3122				[locus_tag=H375_1580]_2340	[locus_tag=RT0438]_2331				0	3
RHS_2660	Not Predicted	ppcE			[locus_tag=RF_1104]_558				[locus_tag=H375_4510]_703	[locus_tag=RT0165]_720				0	3
RHS_2732	RT4EHS_017	Hypothetical							[locus_tag=H375_3400]_h_228	[locus_tag=RT0268]_m_228		[locus_tag=RF_p28]_224		0.666667	3
RHS_2282	RT4EHS_021	Hypothetical	[locus_tag=RBE_0707]_h_350						[locus_tag=H375_2750]_l_373	[locus_tag=RT0325]_l_373				1	3
RHS_1572	RT4EHS_052	Hypothetical			[locus_tag=RF_0346]_h_475		[locus_tag=A1G_05165]_h_616			[locus_tag=RT0600]_h_612				1	3
RHS_2472	RT4EHS_053	Hypothetical			[locus_tag=RF_0222]_m_642				[locus_tag=H375_8410]_l_641	[locus_tag=RT0686]_l_652				1	3
RHS_0981	RT4EHS_054	Hypothetical				[locus_tag=A1C_05500]_l_332			[locus_tag=H375_8300]_m_319	[locus_tag=RT0696]_h_316				1	3
RHS_2033	RT4EHS_074	Hypothetical	[locus_tag=RBE_0586]_l_516	[locus_tag=BA173_06655]_h_683					[locus_tag=H375_8050]_l_686					1	3
RHS_1849	RT4EHS_078	Hypothetical		[locus_tag=BA173_01865]_h_168	[locus_tag=RF_0678]_h_152			[locus_tag=MCI_00195]_97						0.666667	3
RHS_0614	RT4EHS_079	Hypothetical			[locus_tag=RF_0685]_h_120	[locus_tag=A1C_03375]_m_137		[locus_tag=MCI_00225]_l_115						1	3
RHS_2127	RT4EHS_090	Hypothetical	[locus_tag=RBE_0305]_l_132		[locus_tag=RF_0753]_l_130			[locus_tag=MCI_00585]_81						0.666667	3
RHS_2205	RT4EHS_105	Hypothetical	[locus_tag=RBE_0452]_m_221		[locus_tag=RF_0925]_h_145			[locus_tag=MCI_01370]_l_202						1	3
RHS_0785	RT4EHS_107	Hypothetical	[locus_tag=RBE_0627]_m_139			[locus_tag=A1C_04335]_l_199		[locus_tag=MCI_01450]_l_203						1	3
RHS_2107	RT4EHS_118	Hypothetical	[locus_tag=RBE_0244]_l_172		[locus_tag=RF_0240]_h_127			[locus_tag=MCI_02450]_h_95						1	3
RHS_1706	RT4EHS_129	Hypothetical	[locus_tag=RBE_0922]_h_184 [locus_tag=RBE_0924]_l_217				[locus_tag=A1G_07135]_h_120	[locus_tag=MCI_03775]_h_163						1	3
RHS_0247	RT4EHS_145	Hypothetical				[locus_tag=A1C_01345]_l_114	[locus_tag=A1G_01350]_l_113	[locus_tag=MCI_05420]_l_115						1	3
RHS_1328	RT4EHS_148	Hypothetical		[locus_tag=BA173_04380]_l_90			[locus_tag=A1G_01605]_l_147	[locus_tag=MCI_05595]_l_138						1	3
RHS_1406	RT4EHS_163	Hypothetical	[locus_tag=RBE_0939]_h_325				[locus_tag=A1G_03000]_h_322	[locus_tag=MCI_06845]_h_322						1	3
RHS_1541	RT4EHS_195	Hypothetical	[locus_tag=RBE_0692]_l_253	[locus_tag=BA173_00560]_l_184			[locus_tag=A1G_04790]_l_173							1	3
RHS_0807	RT4EHS_196	Hypothetical			[locus_tag=RF_0917]_l_111	[locus_tag=A1C_04455]_m_98	[locus_tag=A1G_04825]_62							0.666667	3
RHS_1732	RT4EHS_203	Hypothetical	[locus_tag=RBE_1384]_h_307		[locus_tag=RF_1391]_h_276		[locus_tag=A1G_07480]_l_150							1	3
RHS_0471	RT4EHS_210	Hypothetical	[locus_tag=RBE_0370]_m_159		[locus_tag=RF_0552]_m_159	[locus_tag=A1C_02585]_l_126								1	3
RHS_1001	RT4EHS_225	Hypothetical	[locus_tag=RBE_1326]_h_172		[locus_tag=RF_0190]_l_133	[locus_tag=A1C_05615]_94								0.666667	3
RHS_1041	RT4EHS_226	Hypothetical	[locus_tag=RBE_0136]_l_212		[locus_tag=RF_0164]_l_220	[locus_tag=A1C_05825]_l_136								1	3
RHS_1125	RT4EHS_229	Hypothetical	[locus_tag=RBE_1376]_m_120		[locus_tag=RF_1287]_l_119	[locus_tag=A1C_06295]_l_107								1	3
RHS_1165	RT4EHS_230	Hypothetical	[locus_tag=RBE_0629]_m_254		[locus_tag=RF_1335]_m_139	[locus_tag=A1C_06525]_m_151								1	3
RHS_1774	RT4EHS_256	Hypothetical	[locus_tag=RBE_0187]_l_741 [locus_tag=RBE_0554]_l_506 [locus_tag=RBE_0791]_l_636 [locus_tag=RBE_1124]_l_436 [locus_tag=RBE_1125]_329	[locus_tag=BA173_00160A]_l_534 [locus_tag=BA173_02750]_l_556	[locus_tag=RF_0206]_l_744									0.875	3
RHS_1768	RT4EHS_279	Hypothetical	[locus_tag=RBE_0601]_h_366	[locus_tag=BA173_00100B]_l_226 [locus_tag=BA173_07130B]_h_302	[locus_tag=RF_0422]_l_412									1	3
RHS_1817	RT4EHS_309	Hypothetical	[locus_tag=RBE_0785]_l_379	[locus_tag=BA173_01095B]_248	[locus_tag=RF_0747]_l_247									0.666667	3
RHS_2016	RT4EHS_326	Hypothetical	[locus_tag=RBE_0944]_l_84	[locus_tag=BA173_06380]_l_86	[locus_tag=RF_0842]_l_105									1	3
RHS_2008	RT4EHS_333	Hypothetical	[locus_tag=RBE_0902]_h_559	[locus_tag=BA173_06215]_h_327	[locus_tag=RF_0922]_179 [locus_tag=RF_0923]_h_311									0.75	3
RHS_1769	RT4EHS_343	Hypothetical	[locus_tag=RBE_0597]_l_282	[locus_tag=BA173_00120]_l_209	[locus_tag=RF_1003]_m_281									1	3
RHS_1856	RT4EHS_357	Hypothetical	[locus_tag=RBE_1327]_l_113	[locus_tag=BA173_02055]_m_113	[locus_tag=RF_1240]_l_113									1	3
RHS_1922	RT4EHS_359	Hypothetical	[locus_tag=RBE_0099]_l_279	[locus_tag=BA173_03720]_l_269	[locus_tag=RF_1281]_l_278									1	3
RHS_1958	RT4EHS_360	Hypothetical	[locus_tag=RBE_1144]_l_113	[locus_tag=BA173_04940]_h_148	[locus_tag=RF_1288]_l_148									1	3
RHS_1749	RT4EHS_586	Hypothetical									[locus_tag=A3306_07520]_l_296	[locus_tag=RF_p40]_l_357	[locus_tag=RF_pd40]_l_357	1	3
RHS_1861	RT4EHS_609*	sca2	[locus_tag=RBE_1280]_l_909	[locus_tag=BA173_02260]_l_908										1	2
RHS_2182	RT4EHS_614*	traA_Ti	[locus_tag=RBE_0421]_l_1383					[locus_tag=MCI_00765]_l_1383						1	2
RHS_0116	RT4EHS_606*	sca2				[locus_tag=A1C_00605]_l_1777				[locus_tag=RT0052]_l_1483				1	2
RHS_2194	RT4EHS_613*	Hypothetical	[locus_tag=RBE_0436]_h_151					[locus_tag=MCI_00725]_h_151						1	2
RHS_2195	RT4EHS_612*	traE	[locus_tag=RBE_0437]_l_183					[locus_tag=MCI_00720]_l_183						1	2
RHS_0061	Not Predicted	Hypothetical		[locus_tag=BA173_01165]_57 [locus_tag=BA173_02305]_57 [locus_tag=BA173_05885]_57 [locus_tag=BA173_05940]_57 [locus_tag=BA173_07060]_36		[locus_tag=A1C_00325]_l_108 [locus_tag=A1C_00330]_72 [locus_tag=A1C_00670]_75 [locus_tag=A1C_01115]_73 [locus_tag=A1C_01990]_65 [locus_tag=A1C_02135]_65 [locus_tag=A1C_02775]_65 [locus_tag=A1C_03365]_65 [locus_tag=A1C_03515]_65 [locus_tag=A1C_03590]_65 [locus_tag=A1C_04315]_64 [locus_tag=A1C_05805]_65								0.0588235	2
RHS_1924	Not Predicted	phrB	[locus_tag=RBE_0106]_475	[locus_tag=BA173_03765]_475										0	2
RHS_1990	Not Predicted	sca15	[locus_tag=RBE_0918]_630	[locus_tag=BA173_05795]_606										0	2
RHS_1929	Not Predicted	Hypothetical	[locus_tag=RBE_0424]_397	[locus_tag=BA173_03875]_451										0	2
RHS_2409	Not Predicted	Hypothetical	[locus_tag=RBE_1364]_479		[locus_tag=RF_0447]_620 [locus_tag=RF_0853]_658									0	2
RHS_2975	Not Predicted	Hypothetical										[locus_tag=RF_p01]_109	[locus_tag=RF_pd01]_109	0	2
RHS_2977	Not Predicted	parA1										[locus_tag=RF_p03]_271	[locus_tag=RF_pd03]_271	0	2
RHS_2981	Not Predicted	Hypothetical										[locus_tag=RF_p07]_332	[locus_tag=RF_pd07]_332	0	2
RHS_2983	Not Predicted	Hypothetical										[locus_tag=RF_p09]_127	[locus_tag=RF_pd09]_127	0	2
RHS_2984	Not Predicted	Hypothetical										[locus_tag=RF_p10]_171	[locus_tag=RF_pd10]_171	0	2
RHS_3006	Not Predicted	Hypothetical										[locus_tag=RF_p43]_255	[locus_tag=RF_pd43]_255	0	2
RHS_3007	Not Predicted	Hypothetical										[locus_tag=RF_p44]_309	[locus_tag=RF_pd44]_309	0	2
RHS_3010	Not Predicted	Hypothetical										[locus_tag=RF_p47]_155	[locus_tag=RF_pd47]_155	0	2
RHS_3012	Not Predicted	Hypothetical										[locus_tag=RF_p50]_256	[locus_tag=RF_pd50]_256	0	2
RHS_3013	Not Predicted	Hypothetical										[locus_tag=RF_p53]_180	[locus_tag=RF_pd53]_180	0	2
RHS_3014	Not Predicted	Hypothetical										[locus_tag=RF_p56]_357	[locus_tag=RF_pd56]_357	0	2
RHS_3015	Not Predicted	Hypothetical										[locus_tag=RF_p57]_245	[locus_tag=RF_pd57]_245	0	2
RHS_3020	Not Predicted	Hypothetical										[locus_tag=RF_p63]_191	[locus_tag=RF_pd63]_191	0	2
RHS_3021	Not Predicted	Hypothetical										[locus_tag=RF_p65]_137	[locus_tag=RF_pd65]_137	0	2
RHS_3022	Not Predicted	Hypothetical										[locus_tag=RF_p66]_182	[locus_tag=RF_pd66]_182	0	2
RHS_0016	Not Predicted	Hypothetical			[locus_tag=RF_0152]_111	[locus_tag=A1C_00090]_71								0	2
RHS_0181	Not Predicted	Hypothetical	[locus_tag=RBE_1165]_105			[locus_tag=A1C_00950]_88								0	2
RHS_0418	Not Predicted	Hypothetical				[locus_tag=A1C_02300]_120	[locus_tag=A1G_02355]_91							0	2
RHS_0672	Not Predicted	Hypothetical				[locus_tag=A1C_03730]_114		[locus_tag=MCI_00605]_88						0	2
RHS_0879	Not Predicted	Hypothetical			[locus_tag=RF_0416]_111	[locus_tag=A1C_04880]_89								0	2
RHS_1035	Not Predicted	Hypothetical	[locus_tag=RBE_1374]_108			[locus_tag=A1C_05785]_106								0	2
RHS_1060	Not Predicted	Hypothetical				[locus_tag=A1C_05920]_148		[locus_tag=MCI_03140]_135						0	2
RHS_1237	Not Predicted	Hypothetical					[locus_tag=A1G_00070]_88	[locus_tag=MCI_04205]_112						0	2
RHS_1238	Not Predicted	Hypothetical					[locus_tag=A1G_00075]_150	[locus_tag=MCI_04210]_151						0	2
RHS_1241	Not Predicted	Hypothetical					[locus_tag=A1G_00115]_242	[locus_tag=MCI_04250]_254						0	2
RHS_1251	Not Predicted	folA	[locus_tag=RBE_0033]_167				[locus_tag=A1G_00215]_164							0	2
RHS_1262	Not Predicted	Hypothetical			[locus_tag=RF_0048]_107		[locus_tag=A1G_00295]_113							0	2
RHS_1304	Not Predicted	Hypothetical					[locus_tag=A1G_01255]_113	[locus_tag=MCI_05330]_113						0	2
RHS_1317	Not Predicted	Hypothetical					[locus_tag=A1G_01440]_143	[locus_tag=MCI_05480]_98						0	2
RHS_1352	Not Predicted	Hypothetical					[locus_tag=A1G_02085]_95	[locus_tag=MCI_06025]_106						0	2
RHS_1389	Not Predicted	Hypothetical					[locus_tag=A1G_02815]_267	[locus_tag=MCI_06710]_267						0	2
RHS_1418	Not Predicted	Hypothetical			[locus_tag=RF_0640]_241		[locus_tag=A1G_03215]_208							0	2
RHS_1426	Not Predicted	Hypothetical					[locus_tag=A1G_03405]_170	[locus_tag=MCI_00130]_134						0	2
RHS_1501	Not Predicted	Hypothetical					[locus_tag=A1G_04380]_125	[locus_tag=MCI_00920]_158						0	2
RHS_1531	Not Predicted	Hypothetical					[locus_tag=A1G_04665]_122	[locus_tag=MCI_01380]_84						0	2
RHS_1601	Not Predicted	Hypothetical			[locus_tag=RF_1228]_100		[locus_tag=A1G_05690]_100							0	2
RHS_1651	Not Predicted	Hypothetical					[locus_tag=A1G_06410]_103	[locus_tag=MCI_03070]_103						0	2
RHS_1656	Not Predicted	Hypothetical					[locus_tag=A1G_06450]_115	[locus_tag=MCI_03105]_115						0	2
RHS_1658	Not Predicted	Hypothetical					[locus_tag=A1G_06475]_79	[locus_tag=MCI_03135]_123						0	2
RHS_1677	Not Predicted	Hypothetical		[locus_tag=BA173_03770]_91			[locus_tag=A1G_06805]_100							0	2
RHS_1693	Not Predicted	Hypothetical					[locus_tag=A1G_06990]_2249	[locus_tag=MCI_03620]_2260						0	2
RHS_1698	Not Predicted	Hypothetical					[locus_tag=A1G_07025]_103	[locus_tag=MCI_03665]_103						0	2
RHS_1699	Not Predicted	Hypothetical					[locus_tag=A1G_07030]_122	[locus_tag=MCI_03670]_120						0	2
RHS_1730	Not Predicted	nhaA			[locus_tag=RF_1381]_286		[locus_tag=A1G_07435]_266							0	2
RHS_1786	Not Predicted	Hypothetical	[locus_tag=RBE_0491]_137	[locus_tag=BA173_00440]_136										0	2
RHS_1798	Not Predicted	dprA		[locus_tag=BA173_00685]_391	[locus_tag=RF_0531]_382									0	2
RHS_1807	Not Predicted	Hypothetical		[locus_tag=BA173_00890]_430	[locus_tag=RF_0221]_431									0	2
RHS_1854	Not Predicted	Hypothetical	[locus_tag=RBE_0296]_95	[locus_tag=BA173_02000]_113										0	2
RHS_1863	Not Predicted	Hypothetical		[locus_tag=BA173_02365]_179	[locus_tag=RF_0666]_200									0	2
RHS_1867	Not Predicted	Hypothetical	[locus_tag=RBE_1344]_110	[locus_tag=BA173_02485]_108										0	2
RHS_1868	Not Predicted	prmA	[locus_tag=RBE_1356]_305	[locus_tag=BA173_02545]_305										0	2
RHS_1876	Not Predicted	Hypothetical	[locus_tag=RBE_0792]_120	[locus_tag=BA173_02675]_96										0	2
RHS_1887	Not Predicted	lexA	[locus_tag=RBE_0006]_139	[locus_tag=BA173_02920]_139										0	2
RHS_1897	Not Predicted	Hypothetical		[locus_tag=BA173_03085]_217	[locus_tag=RF_0036]_262									0	2
RHS_1902	Not Predicted	Hypothetical	[locus_tag=RBE_0153]_621	[locus_tag=BA173_03325]_621										0	2
RHS_1926	Not Predicted	Hypothetical	[locus_tag=RBE_0174]_260	[locus_tag=BA173_03835]_244										0	2
RHS_1935	Not Predicted	Hypothetical	[locus_tag=RBE_1408]_246	[locus_tag=BA173_03960]_246										0	2
RHS_1941	Not Predicted	Hypothetical	[locus_tag=RBE_0163]_381 [locus_tag=RBE_0264]_384	[locus_tag=BA173_04105]_381										0	2
RHS_1953	Not Predicted	Hypothetical		[locus_tag=BA173_04650B]_196	[locus_tag=RF_0500]_274									0	2
RHS_1955	Not Predicted	Hypothetical	[locus_tag=RBE_0382]_289	[locus_tag=BA173_04725]_289										0	2
RHS_1965	Not Predicted	Hypothetical	[locus_tag=RBE_1109]_108	[locus_tag=BA173_05135]_75										0	2
RHS_1972	Not Predicted	Hypothetical	[locus_tag=RBE_1085]_151	[locus_tag=BA173_05275]_141										0	2
RHS_1983	Not Predicted	Hypothetical	[locus_tag=RBE_0636]_145	[locus_tag=BA173_05630]_153										0	2
RHS_1994	Not Predicted	Hypothetical	[locus_tag=RBE_0892]_124	[locus_tag=BA173_05865]_97										0	2
RHS_2004	Not Predicted	Hypothetical	[locus_tag=RBE_0673]_153	[locus_tag=BA173_06095]_115										0	2
RHS_2010	Not Predicted	fic		[locus_tag=BA173_06250]_324	[locus_tag=RF_1308]_324									0	2
RHS_2057	Not Predicted	Hypothetical	[locus_tag=RBE_0008]_344		[locus_tag=RF_1002]_338									0	2
RHS_2073	Not Predicted	blaD	[locus_tag=RBE_0107]_266		[locus_tag=RF_1275]_266									0	2
RHS_2087	Not Predicted	radC	[locus_tag=RBE_0157]_249		[locus_tag=RF_1310]_155									0	2
RHS_2088	Not Predicted	Hypothetical	[locus_tag=RBE_0166]_275		[locus_tag=RF_0020]_404									0	2
RHS_2109	Not Predicted	manC	[locus_tag=RBE_0246]_233		[locus_tag=RF_0241]_345									0	2
RHS_2119	Not Predicted	Hypothetical	[locus_tag=RBE_0279]_251		[locus_tag=RF_0507]_283									0	2
RHS_2125	Not Predicted	Hypothetical	[locus_tag=RBE_0290]_251		[locus_tag=RF_0523]_249									0	2
RHS_2130	Not Predicted	Hypothetical	[locus_tag=RBE_0309]_485		[locus_tag=RF_0749]_369									0	2
RHS_2131	Not Predicted	Hypothetical	[locus_tag=RBE_0314]_260		[locus_tag=RF_0525]_300									0	2
RHS_2132	Not Predicted	Hypothetical	[locus_tag=RBE_0315]_293		[locus_tag=RF_0524]_255									0	2
RHS_2160	Not Predicted	Hypothetical	[locus_tag=RBE_0379]_110					[locus_tag=MCI_00850]_78						0	2
RHS_2162	Not Predicted	Hypothetical	[locus_tag=RBE_0383]_392					[locus_tag=MCI_01040]_385						0	2
RHS_2168	Not Predicted	Hypothetical	[locus_tag=RBE_0401]_417		[locus_tag=RF_0570]_419									0	2
RHS_2178	Not Predicted	dam2	[locus_tag=RBE_0415]_270					[locus_tag=MCI_00800]_270						0	2
RHS_2179	Not Predicted	Hypothetical	[locus_tag=RBE_0416]_316					[locus_tag=MCI_00795]_316						0	2
RHS_2183	Not Predicted	traD_F	[locus_tag=RBE_0423]_562					[locus_tag=MCI_00755]_562						0	2
RHS_2190	Not Predicted	traW	[locus_tag=RBE_0431]_254					[locus_tag=MCI_00750]_210						0	2
RHS_2191	Not Predicted	Hypothetical	[locus_tag=RBE_0432]_862					[locus_tag=MCI_00745]_843						0	2
RHS_2193	Not Predicted	Hypothetical	[locus_tag=RBE_0435]_110					[locus_tag=MCI_00730]_110						0	2
RHS_2196	Not Predicted	Hypothetical	[locus_tag=RBE_0438]_102					[locus_tag=MCI_00715]_102						0	2
RHS_2198	Not Predicted	Hypothetical	[locus_tag=RBE_0440]_388					[locus_tag=MCI_00700]_388						0	2
RHS_2221	Not Predicted	Hypothetical	[locus_tag=RBE_0483]_121		[locus_tag=RF_0597]_188									0	2
RHS_2224	Not Predicted	Hypothetical	[locus_tag=RBE_0486]_166		[locus_tag=RF_0773]_164									0	2
RHS_2266	Not Predicted	mfp	[locus_tag=RBE_0648]_321		[locus_tag=RF_0642]_419									0	2
RHS_2294	Not Predicted	Hypothetical	[locus_tag=RBE_0756]_573		[locus_tag=RF_0407]_644									0	2
RHS_2296	Not Predicted	Hypothetical	[locus_tag=RBE_0759]_385		[locus_tag=RF_0471]_385									0	2
RHS_2311	Not Predicted	Hypothetical	[locus_tag=RBE_0815]_502		[locus_tag=RF_0518]_416									0	2
RHS_2337	Not Predicted	Hypothetical	[locus_tag=RBE_0930]_401		[locus_tag=RF_0862]_399									0	2
RHS_2341	Not Predicted	Hypothetical	[locus_tag=RBE_0953]_419		[locus_tag=RF_1277]_419									0	2
RHS_2343	Not Predicted	fimD	[locus_tag=RBE_0977]_790		[locus_tag=RF_0706]_510									0	2
RHS_2345	Not Predicted	Hypothetical	[locus_tag=RBE_0981]_138		[locus_tag=RF_0701]_141									0	2
RHS_2362	Not Predicted	Hypothetical	[locus_tag=RBE_1080]_72		[locus_tag=RF_1317]_106									0	2
RHS_2365	Not Predicted	Hypothetical	[locus_tag=RBE_1084]_204		[locus_tag=RF_0127]_210									0	2
RHS_2396	Not Predicted	Hypothetical	[locus_tag=RBE_1257]_186		[locus_tag=RF_0577]_163									0	2
RHS_2407	Not Predicted	prs	[locus_tag=RBE_1338]_281		[locus_tag=RF_0078]_293									0	2
RHS_2415	Not Predicted	Hypothetical	[locus_tag=RBE_1377]_184		[locus_tag=RF_0780]_226									0	2
RHS_2427	Not Predicted	Hypothetical	[locus_tag=RBE_1401]_117		[locus_tag=RF_1203]_170									0	2
RHS_2488	Not Predicted	sca11			[locus_tag=RF_0319]_333				[locus_tag=H375_5510]_339					0	2
RHS_2579	Not Predicted	Hypothetical			[locus_tag=RF_0774]_272			[locus_tag=MCI_00855]_202						0	2
RHS_2615	Not Predicted	Hypothetical			[locus_tag=RF_0886]_224			[locus_tag=MCI_01415]_267						0	2
RHS_2676	Not Predicted	Hypothetical			[locus_tag=RF_1219]_111			[locus_tag=MCI_03150]_95						0	2
RHS_2720	Not Predicted	Hypothetical							[locus_tag=H375_2710]_318	[locus_tag=RT0329]_318				0	2
RHS_2721	Not Predicted	Hypothetical							[locus_tag=H375_2720]_325	[locus_tag=RT0328]_345				0	2
RHS_2731	RT4EHS_018	Hypothetical							[locus_tag=H375_3390]_l_371	[locus_tag=RT0269]_l_380				1	2
RHS_2719	RT4EHS_022	Hypothetical							[locus_tag=H375_2700]_l_338	[locus_tag=RT0330]_l_338				1	2
RHS_2634	RT4EHS_075	Hypothetical			[locus_tag=RF_0949]_h_134				[locus_tag=H375_8110]_h_154					1	2
RHS_2566	RT4EHS_082	Hypothetical			[locus_tag=RF_0713]_192			[locus_tag=MCI_00370]_l_193						0.5	2
RHS_1815	RT4EHS_085	Hypothetical		[locus_tag=BA173_01090]_h_253				[locus_tag=MCI_00535]_l_164						1	2
RHS_2128	RT4EHS_088	Hypothetical	[locus_tag=RBE_0307]_h_111					[locus_tag=MCI_00575]_l_112						1	2
RHS_2197	RT4EHS_092	Hypothetical	[locus_tag=RBE_0439]_h_594					[locus_tag=MCI_00705]_h_594						1	2
RHS_2180	RT4EHS_093	Hypothetical	[locus_tag=RBE_0418]_l_983					[locus_tag=MCI_00785]_l_983						1	2
RHS_2177	RT4EHS_094	Hypothetical	[locus_tag=RBE_0414]_l_569					[locus_tag=MCI_00805]_l_569						1	2
RHS_2611	RT4EHS_101	Hypothetical			[locus_tag=RF_0857]_l_343			[locus_tag=MCI_01230]_l_342						1	2
RHS_1522	RT4EHS_104	Hypothetical					[locus_tag=A1G_04610]_h_118	[locus_tag=MCI_01325]_h_112						1	2
RHS_2497	RT4EHS_110	Hypothetical			[locus_tag=RF_0363]_m_215			[locus_tag=MCI_01790]_l_164						1	2
RHS_1565	RT4EHS_111	Hypothetical					[locus_tag=A1G_05075]_l_91	[locus_tag=MCI_01805]_h_108						1	2
RHS_2514	RT4EHS_112	Hypothetical			[locus_tag=RF_0430]_130			[locus_tag=MCI_01890]_l_117						0.5	2
RHS_2509	RT4EHS_115	Hypothetical			[locus_tag=RF_0406]_h_178			[locus_tag=MCI_02060]_h_177						1	2
RHS_2481	RT4EHS_117	Hypothetical			[locus_tag=RF_0269]_h_303			[locus_tag=MCI_02285]_h_237						1	2
RHS_1634	RT4EHS_121	Hypothetical					[locus_tag=A1G_06205]_l_104	[locus_tag=MCI_02890]_104						0.5	2
RHS_1645	RT4EHS_123	Hypothetical					[locus_tag=A1G_06330]_l_123	[locus_tag=MCI_03000]_l_154						1	2
RHS_1663	RT4EHS_125	Hypothetical					[locus_tag=A1G_06520]_l_356	[locus_tag=MCI_03180]_l_356						1	2
RHS_1082	RT4EHS_127	Hypothetical				[locus_tag=A1C_06045]_l_114		[locus_tag=MCI_03285]_l_186						1	2
RHS_2449	RT4EHS_138	Hypothetical			[locus_tag=RF_0071]_l_336			[locus_tag=MCI_04785]_l_338						1	2
RHS_1285	RT4EHS_140	Hypothetical					[locus_tag=A1G_00770]_l_136	[locus_tag=MCI_04870]_h_98						1	2
RHS_2374	RT4EHS_141	Hypothetical	[locus_tag=RBE_1175]_101					[locus_tag=MCI_05010]_l_101						0.5	2
RHS_1297	RT4EHS_143	Hypothetical					[locus_tag=A1G_01145]_m_196	[locus_tag=MCI_05220]_l_196						1	2
RHS_1970	RT4EHS_146	Hypothetical	[locus_tag=RBE_1088]_m_169					[locus_tag=MCI_05465]_258						0.666667	2
RHS_2645	RT4EHS_153	Hypothetical			[locus_tag=RF_1017]_l_203			[locus_tag=MCI_05955]_m_196						1	2
RHS_2388	RT4EHS_156	Hypothetical	[locus_tag=RBE_1239]_104					[locus_tag=MCI_06270]_h_93						0.5	2
RHS_1373	RT4EHS_157	Hypothetical					[locus_tag=A1G_02485]_h_196	[locus_tag=MCI_06395]_l_156						1	2
RHS_1391	RT4EHS_160	Hypothetical					[locus_tag=A1G_02840]_140	[locus_tag=MCI_06735]_h_206						0.5	2
RHS_1408	RT4EHS_164	Hypothetical					[locus_tag=A1G_03020]_l_133	[locus_tag=MCI_06870]_l_133						1	2
RHS_1233	RT4EHS_165	Hypothetical		[locus_tag=BA173_04560]_106			[locus_tag=A1G_00030]_h_79							0.5	2
RHS_1246	RT4EHS_167	Hypothetical			[locus_tag=RF_0025]_l_232		[locus_tag=A1G_00145]_l_246							1	2
RHS_0035	RT4EHS_168	Hypothetical				[locus_tag=A1C_00185]_m_151	[locus_tag=A1G_00240]_h_131							1	2
RHS_1335	RT4EHS_170	Hypothetical		[locus_tag=BA173_04625]_l_225			[locus_tag=A1G_01730]_l_214							1	2
RHS_0463	RT4EHS_173	Hypothetical				[locus_tag=A1C_02545]_104	[locus_tag=A1G_02640]_l_67							0.5	2
RHS_1386	RT4EHS_176	Hypothetical			[locus_tag=RF_0561]_l_100		[locus_tag=A1G_02720]_67							0.5	2
RHS_0391	RT4EHS_178	Hypothetical				[locus_tag=A1C_02130]_h_104	[locus_tag=A1G_02885]_h_99							1	2
RHS_0511	RT4EHS_179	Hypothetical				[locus_tag=A1C_02800]_h_79	[locus_tag=A1G_02910]_h_109							1	2
RHS_0619	RT4EHS_183	Hypothetical				[locus_tag=A1C_03400]_82	[locus_tag=A1G_03525]_l_101							0.5	2
RHS_1507	RT4EHS_190	mazG	[locus_tag=RBE_0488]_m_161				[locus_tag=A1G_04425]_l_102							1	2
RHS_1510	RT4EHS_191	Hypothetical	[locus_tag=RBE_0480]_l_199				[locus_tag=A1G_04440]_135							0.5	2
RHS_1523	RT4EHS_192	Hypothetical		[locus_tag=BA173_00050]_l_159			[locus_tag=A1G_04615]_l_132							1	2
RHS_1566	RT4EHS_197	Hypothetical			[locus_tag=RF_0361]_l_106		[locus_tag=A1G_05080]_l_111							1	2
RHS_1615	RT4EHS_199	Hypothetical		[locus_tag=BA173_00390]_m_119			[locus_tag=A1G_05875]_96							0.5	2
RHS_0246	RT4EHS_205	Hypothetical			[locus_tag=RF_1081]_l_214	[locus_tag=A1C_01340]_h_163								1	2
RHS_0317	RT4EHS_208	Hypothetical			[locus_tag=RF_1052]_l_177	[locus_tag=A1C_01735]_l_133								1	2
RHS_0446	RT4EHS_209	Hypothetical	[locus_tag=RBE_0714]_m_84			[locus_tag=A1C_02450]_l_107								1	2
RHS_0702	RT4EHS_214	Hypothetical			[locus_tag=RF_0820]_l_208	[locus_tag=A1C_03910]_l_180								1	2
RHS_0794	RT4EHS_218	Hypothetical	[locus_tag=RBE_1220]_h_154			[locus_tag=A1C_04380]_h_204								1	2
RHS_0811	RT4EHS_219	Hypothetical			[locus_tag=RF_0939]_h_226	[locus_tag=A1C_04475]_182								0.5	2
RHS_0870	RT4EHS_221	Hypothetical	[locus_tag=RBE_0604]_l_130			[locus_tag=A1C_04835]_l_125								1	2
RHS_0941	RT4EHS_223	Hypothetical			[locus_tag=RF_0251]_l_360	[locus_tag=A1C_05225]_522								0.5	2
RHS_1115	RT4EHS_228	Hypothetical			[locus_tag=RF_1274]_l_368	[locus_tag=A1C_06225]_l_363								1	2
RHS_1211	RT4EHS_232	Hypothetical			[locus_tag=RF_1378]_h_103	[locus_tag=A1C_06760]_l_99								1	2
RHS_2061	RT4EHS_238	Hypothetical	[locus_tag=RBE_0030]_l_810		[locus_tag=RF_0041]_m_751									1	2
RHS_2078	RT4EHS_249	Hypothetical	[locus_tag=RBE_0135]_l_1088		[locus_tag=RF_0165]_l_1028									1	2
RHS_2275	RT4EHS_253	Hypothetical	[locus_tag=RBE_0674]_h_190		[locus_tag=RF_0173]_m_155									1	2
RHS_2095	RT4EHS_255	Hypothetical	[locus_tag=RBE_0192]_l_157		[locus_tag=RF_0193]_136									0.5	2
RHS_2110	RT4EHS_261	Hypothetical	[locus_tag=RBE_0251]_l_596		[locus_tag=RF_0246]_h_593									1	2
RHS_2142	RT4EHS_263	Hypothetical	[locus_tag=RBE_0347]_h_334		[locus_tag=RF_0314]_h_227									1	2
RHS_2143	RT4EHS_264	Hypothetical	[locus_tag=RBE_0348]_103 [locus_tag=RBE_0447]_m_152		[locus_tag=RF_0316]_l_85									0.666667	2
RHS_2323	RT4EHS_269	Hypothetical	[locus_tag=RBE_0860]_h_142		[locus_tag=RF_0354]_h_142									1	2
RHS_1933	RT4EHS_270	Hypothetical		[locus_tag=BA173_03930B]_m_140	[locus_tag=RF_0357]_l_113									1	2
RHS_2199	RT4EHS_271	Hypothetical	[locus_tag=RBE_0441]_l_516		[locus_tag=RF_0359]_l_527									1	2
RHS_2235	RT4EHS_281	Hypothetical	[locus_tag=RBE_0545]_l_461		[locus_tag=RF_0443]_m_323									1	2
RHS_2338	RT4EHS_294	Hypothetical	[locus_tag=RBE_0935]_h_180		[locus_tag=RF_0605]_l_290									1	2
RHS_2327	RT4EHS_295	Hypothetical	[locus_tag=RBE_0890]_h_300		[locus_tag=RF_0628]_h_239 [locus_tag=RF_1122]_l_245									1	2
RHS_1837	RT4EHS_318	Hypothetical		[locus_tag=BA173_01485]_l_212	[locus_tag=RF_0793]_l_213									1	2
RHS_2140	RT4EHS_324	Hypothetical	[locus_tag=RBE_0343]_l_391		[locus_tag=RF_0819]_l_264									1	2
RHS_2411	RT4EHS_327	Hypothetical	[locus_tag=RBE_1366]_l_751		[locus_tag=RF_0850]_l_641									1	2
RHS_2214	RT4EHS_337	Hypothetical	[locus_tag=RBE_0475]_h_201		[locus_tag=RF_0937]_l_172									1	2
RHS_2351	RT4EHS_338	Hypothetical	[locus_tag=RBE_0997]_h_614		[locus_tag=RF_0950]_h_395									1	2
RHS_2204	RT4EHS_342	Hypothetical	[locus_tag=RBE_0451]_l_268		[locus_tag=RF_0982]_267									0.5	2
RHS_2216	RT4EHS_349	Hypothetical	[locus_tag=RBE_0477]_l_251		[locus_tag=RF_1097]_m_248									1	2
RHS_2217	RT4EHS_350	Hypothetical	[locus_tag=RBE_0478]_l_317		[locus_tag=RF_1098]_247									0.5	2
RHS_2342	RT4EHS_366	Hypothetical	[locus_tag=RBE_0975]_l_281		[locus_tag=RF_1397]_l_274									1	2
RHS_1770	RT4EHS_368	Hypothetical	[locus_tag=RBE_0557]_l_144	[locus_tag=BA173_00140]_l_120										1	2
RHS_1781	RT4EHS_373	Hypothetical	[locus_tag=RBE_0507]_h_323	[locus_tag=BA173_00365]_h_231										1	2
RHS_1787	RT4EHS_375	Hypothetical	[locus_tag=RBE_0489]_h_239	[locus_tag=BA173_00450]_h_234										1	2
RHS_1792	RT4EHS_376	Hypothetical	[locus_tag=RBE_0466]_l_399	[locus_tag=BA173_00495]_l_399										1	2
RHS_1805	RT4EHS_377	Hypothetical	[locus_tag=RBE_0293]_l_186	[locus_tag=BA173_00875]_l_186										1	2
RHS_1813	RT4EHS_380	Hypothetical	[locus_tag=RBE_0783]_h_213	[locus_tag=BA173_01075]_h_169										1	2
RHS_1827	RT4EHS_384	Hypothetical	[locus_tag=RBE_0734]_h_179	[locus_tag=BA173_01185]_h_154										1	2
RHS_1836	RT4EHS_386	Hypothetical	[locus_tag=RBE_0839]_h_250	[locus_tag=BA173_01470]_h_159										1	2
RHS_1842	RT4EHS_388	Hypothetical	[locus_tag=RBE_0753]_h_364	[locus_tag=BA173_01675]_h_364										1	2
RHS_1843	RT4EHS_389	Hypothetical	[locus_tag=RBE_0755]_l_303	[locus_tag=BA173_01680]_m_208										1	2
RHS_1852	RT4EHS_391	Hypothetical	[locus_tag=RBE_1259]_l_105	[locus_tag=BA173_01955]_66										0.5	2
RHS_1855	RT4EHS_392	Hypothetical	[locus_tag=RBE_0297]_l_224	[locus_tag=BA173_02010]_m_180										1	2
RHS_1864	RT4EHS_393	Hypothetical	[locus_tag=RBE_0061]_107 [locus_tag=RBE_0062]_l_101	[locus_tag=BA173_02420]_l_106										0.666667	2
RHS_1875	RT4EHS_395	Hypothetical	[locus_tag=RBE_0190]_240	[locus_tag=BA173_02660A]_h_146										0.5	2
RHS_1901	RT4EHS_398	Hypothetical	[locus_tag=RBE_0334]_l_146	[locus_tag=BA173_03255]_h_93										1	2
RHS_1912	RT4EHS_401	Hypothetical	[locus_tag=RBE_0110]_279	[locus_tag=BA173_03495]_h_387										0.5	2
RHS_1913	RT4EHS_402	Hypothetical	[locus_tag=RBE_0274]_h_368	[locus_tag=BA173_03510]_h_376										1	2
RHS_1954	RT4EHS_409	Hypothetical	[locus_tag=RBE_0395]_l_138	[locus_tag=BA173_04690]_l_113										1	2
RHS_1959	RT4EHS_410	Hypothetical	[locus_tag=RBE_1127]_l_145	[locus_tag=BA173_05020]_l_145										1	2
RHS_1961	RT4EHS_412	Hypothetical	[locus_tag=RBE_1116]_h_231	[locus_tag=BA173_05085]_h_176										1	2
RHS_1962	RT4EHS_413	Hypothetical	[locus_tag=RBE_1111]_l_106	[locus_tag=BA173_05115]_m_126										1	2
RHS_1975	RT4EHS_418	Hypothetical	[locus_tag=RBE_1081]_132	[locus_tag=BA173_05300]_l_132										0.5	2
RHS_1978	RT4EHS_420	Hypothetical	[locus_tag=RBE_1070]_194	[locus_tag=BA173_05365]_l_212										0.5	2
RHS_1982	RT4EHS_424	Hypothetical	[locus_tag=RBE_0634]_l_1136	[locus_tag=BA173_05610]_l_730										1	2
RHS_1996	RT4EHS_427	Hypothetical	[locus_tag=RBE_0880]_l_137	[locus_tag=BA173_05915]_h_145										1	2
RHS_2011	RT4EHS_429	Hypothetical	[locus_tag=RBE_0684]_l_430	[locus_tag=BA173_06265]_l_458										1	2
RHS_2018	RT4EHS_430	Hypothetical	[locus_tag=RBE_0950]_l_802	[locus_tag=BA173_06415]_l_802										1	2
RHS_2025	RT4EHS_432	Hypothetical	[locus_tag=RBE_0660]_l_194	[locus_tag=BA173_06560]_l_178										1	2
RHS_2026	RT4EHS_433	Hypothetical	[locus_tag=RBE_0658]_l_539	[locus_tag=BA173_06565A]_l_589										1	2
RHS_2035	RT4EHS_436	Hypothetical	[locus_tag=RBE_0580]_h_173	[locus_tag=BA173_06680]_h_173										1	2
RHS_2036	RT4EHS_437	Hypothetical	[locus_tag=RBE_0576]_m_129	[locus_tag=BA173_06700]_l_128										1	2
RHS_2976	RT4EHS_581	Hypothetical										[locus_tag=RF_p02]_l_122	[locus_tag=RF_pd02]_l_122	1	2
RHS_2978	RT4EHS_582	Hypothetical										[locus_tag=RF_p04]_h_106	[locus_tag=RF_pd04]_h_106	1	2
RHS_2979	RT4EHS_583	Hypothetical										[locus_tag=RF_p05]_l_774	[locus_tag=RF_pd05]_l_774	1	2
RHS_2980	RT4EHS_584	Hypothetical										[locus_tag=RF_p06]_m_233	[locus_tag=RF_pd06]_m_233	1	2
RHS_2985	RT4EHS_585	Hypothetical										[locus_tag=RF_p12]_l_281	[locus_tag=RF_pd12]_l_281	1	2
RHS_3005	RT4EHS_587	Hypothetical										[locus_tag=RF_p42]_h_205	[locus_tag=RF_pd42]_h_205	1	2
RHS_3009	RT4EHS_588	Hypothetical										[locus_tag=RF_p46]_l_350	[locus_tag=RF_pd46]_l_350	1	2
RHS_3019	RT4EHS_589	Hypothetical										[locus_tag=RF_p62]_l_387	[locus_tag=RF_pd62]_l_387	1	2
RHS_1736	RT4EHS_590	Hypothetical									[locus_tag=A3306_07435]_l_231 [locus_tag=A3306_07440]_l_231 [locus_tag=A3306_07445]_l_231 [locus_tag=A3306_07450]_l_231	[locus_tag=RF_p15]_l_261		1	2
RHS_1758	RT4EHS_611*	Hypothetical									[locus_tag=A3306_07580]_l_103			1	1
RHS_1928	RT4EHS_607*	Hypothetical		[locus_tag=BA173_03865]_l_1437										1	1
RHS_2588	RT4EHS_615*	traC			[locus_tag=RF_0786]_l_273									1	1
RHS_3024	RT4EHS_608*	sca1								[locus_tag=RT0015]_l_1130				1	1
RHS_2184	Not Predicted	traG	[locus_tag=RBE_0425]_905											0	1
RHS_2428	Not Predicted	Hypothetical	[locus_tag=RBE_1411]_168											0	1
RHS_2424	Not Predicted	Hypothetical	[locus_tag=RBE_1398]_535											0	1
RHS_2173	Not Predicted	Hypothetical	[locus_tag=RBE_0406]_504											0	1
RHS_2426	Not Predicted	Hypothetical	[locus_tag=RBE_1400]_803											0	1
RHS_2147	Not Predicted	Hypothetical	[locus_tag=RBE_0355]_669											0	1
RHS_2060	Not Predicted	Hypothetical	[locus_tag=RBE_0023]_318 [locus_tag=RBE_0155]_318 [locus_tag=RBE_0203]_318 [locus_tag=RBE_0213]_211 [locus_tag=RBE_0232]_318 [locus_tag=RBE_0253]_318 [locus_tag=RBE_0271]_274 [locus_tag=RBE_0283]_268 [locus_tag=RBE_0328]_237 [locus_tag=RBE_0340]_268 [locus_tag=RBE_0473]_268 [locus_tag=RBE_0548]_268 [locus_tag=RBE_0686]_318 [locus_tag=RBE_0834]_274 [locus_tag=RBE_0900]_274 [locus_tag=RBE_0907]_274…											0	1
RHS_2083	Not Predicted	Hypothetical	[locus_tag=RBE_0149]_1981											0	1
RHS_2430	Not Predicted	Hypothetical	[locus_tag=RBE_1419]_517											0	1
RHS_2169	Not Predicted	Hypothetical	[locus_tag=RBE_0402]_859											0	1
RHS_2063	Not Predicted	Hypothetical	[locus_tag=RBE_0036]_253											0	1
RHS_1737	Not Predicted	Hypothetical									[locus_tag=A3306_07455]_154			0	1
RHS_1738	Not Predicted	Hypothetical									[locus_tag=A3306_07460]_337			0	1
RHS_1740	Not Predicted	Hypothetical									[locus_tag=A3306_07475]_235			0	1
RHS_1742	Not Predicted	Hypothetical									[locus_tag=A3306_07485]_161			0	1
RHS_1743	Not Predicted	Hypothetical									[locus_tag=A3306_07490]_210			0	1
RHS_1746	Not Predicted	Hypothetical									[locus_tag=A3306_07505]_114			0	1
RHS_1761	Not Predicted	Hypothetical									[locus_tag=A3306_07595]_151			0	1
RHS_2987	Not Predicted	Hypothetical										[locus_tag=RF_p16]_177		0	1
RHS_2988	Not Predicted	Hypothetical										[locus_tag=RF_p17]_254		0	1
RHS_2989	Not Predicted	Hypothetical										[locus_tag=RF_p18]_419		0	1
RHS_2994	Not Predicted	parA2										[locus_tag=RF_p23]_211		0	1
RHS_2995	Not Predicted	Hypothetical										[locus_tag=RF_p24]_179		0	1
RHS_2996	Not Predicted	sca12										[locus_tag=RF_p25]_476		0	1
RHS_2999	Not Predicted	tnpR										[locus_tag=RF_p32]_146		0	1
RHS_3000	Not Predicted	Hypothetical										[locus_tag=RF_p33]_147		0	1
RHS_3001	Not Predicted	Hypothetical										[locus_tag=RF_p34]_377		0	1
RHS_3002	Not Predicted	parB										[locus_tag=RF_p35]_252		0	1
RHS_0011	Not Predicted	Hypothetical				[locus_tag=A1C_00055]_151								0	1
RHS_0023	Not Predicted	Hypothetical				[locus_tag=A1C_00125]_179								0	1
RHS_0025	Not Predicted	Hypothetical				[locus_tag=A1C_00135]_128								0	1
RHS_0038	Not Predicted	Hypothetical				[locus_tag=A1C_00200]_103								0	1
RHS_0053	Not Predicted	Hypothetical				[locus_tag=A1C_00285]_191								0	1
RHS_0082	Not Predicted	Hypothetical				[locus_tag=A1C_00435]_100								0	1
RHS_0232	Not Predicted	Hypothetical				[locus_tag=A1C_01270]_117								0	1
RHS_0261	Not Predicted	Hypothetical				[locus_tag=A1C_01415]_103								0	1
RHS_0288	Not Predicted	Hypothetical				[locus_tag=A1C_01590]_159								0	1
RHS_0388	Not Predicted	Hypothetical				[locus_tag=A1C_02115]_176								0	1
RHS_0394	Not Predicted	Hypothetical				[locus_tag=A1C_02150]_294								0	1
RHS_0423	Not Predicted	Hypothetical				[locus_tag=A1C_02325]_125								0	1
RHS_0479	Not Predicted	Hypothetical				[locus_tag=A1C_02635]_124								0	1
RHS_0559	Not Predicted	Hypothetical				[locus_tag=A1C_03095]_134								0	1
RHS_0592	Not Predicted	Hypothetical				[locus_tag=A1C_03260]_116								0	1
RHS_0611	Not Predicted	Hypothetical				[locus_tag=A1C_03355]_111								0	1
RHS_0654	Not Predicted	Hypothetical				[locus_tag=A1C_03620]_121								0	1
RHS_0742	Not Predicted	Hypothetical				[locus_tag=A1C_04110]_112								0	1
RHS_0760	Not Predicted	Hypothetical				[locus_tag=A1C_04205]_143								0	1
RHS_0765	Not Predicted	Hypothetical				[locus_tag=A1C_04230]_104								0	1
RHS_0771	Not Predicted	Hypothetical				[locus_tag=A1C_04260]_102								0	1
RHS_0773	Not Predicted	Hypothetical				[locus_tag=A1C_04270]_103								0	1
RHS_0786	Not Predicted	Hypothetical				[locus_tag=A1C_04340]_118								0	1
RHS_0822	Not Predicted	Hypothetical				[locus_tag=A1C_04540]_101								0	1
RHS_0846	Not Predicted	Hypothetical				[locus_tag=A1C_04695]_111								0	1
RHS_0953	Not Predicted	Hypothetical				[locus_tag=A1C_05295]_163								0	1
RHS_0965	Not Predicted	Hypothetical				[locus_tag=A1C_05410]_150								0	1
RHS_0966	Not Predicted	Hypothetical				[locus_tag=A1C_05415]_101								0	1
RHS_0967	Not Predicted	Hypothetical				[locus_tag=A1C_05420]_113								0	1
RHS_1057	Not Predicted	Hypothetical				[locus_tag=A1C_05905]_111								0	1
RHS_1137	Not Predicted	Hypothetical				[locus_tag=A1C_06365]_236								0	1
RHS_1138	Not Predicted	Hypothetical				[locus_tag=A1C_06370]_184								0	1
RHS_1139	Not Predicted	Hypothetical				[locus_tag=A1C_06375]_132								0	1
RHS_1141	Not Predicted	Hypothetical				[locus_tag=A1C_06385]_163								0	1
RHS_1180	Not Predicted	Hypothetical				[locus_tag=A1C_06600]_163								0	1
RHS_1202	Not Predicted	Hypothetical				[locus_tag=A1C_06715]_100								0	1
RHS_1210	Not Predicted	Hypothetical				[locus_tag=A1C_06755]_130								0	1
RHS_1250	Not Predicted	Hypothetical					[locus_tag=A1G_00210]_100							0	1
RHS_1259	Not Predicted	Hypothetical					[locus_tag=A1G_00280]_107							0	1
RHS_1261	Not Predicted	Hypothetical					[locus_tag=A1G_00290]_111							0	1
RHS_1280	Not Predicted	Hypothetical					[locus_tag=A1G_00690]_129							0	1
RHS_1283	Not Predicted	Hypothetical					[locus_tag=A1G_00735]_116							0	1
RHS_1320	Not Predicted	Hypothetical					[locus_tag=A1G_01455]_100							0	1
RHS_1323	Not Predicted	Hypothetical					[locus_tag=A1G_01540]_185							0	1
RHS_1329	Not Predicted	Hypothetical					[locus_tag=A1G_01610]_188							0	1
RHS_1330	Not Predicted	Hypothetical					[locus_tag=A1G_01625]_142							0	1
RHS_1353	Not Predicted	Hypothetical					[locus_tag=A1G_02090]_167							0	1
RHS_1360	Not Predicted	Hypothetical					[locus_tag=A1G_02250]_103							0	1
RHS_1374	Not Predicted	Hypothetical					[locus_tag=A1G_02520]_158							0	1
RHS_1375	Not Predicted	Hypothetical					[locus_tag=A1G_02525]_125							0	1
RHS_1379	Not Predicted	Hypothetical					[locus_tag=A1G_02615]_576							0	1
RHS_1390	Not Predicted	Hypothetical					[locus_tag=A1G_02835]_134							0	1
RHS_1411	Not Predicted	Hypothetical					[locus_tag=A1G_03135]_127							0	1
RHS_1416	Not Predicted	Hypothetical					[locus_tag=A1G_03205]_235							0	1
RHS_1417	Not Predicted	Hypothetical					[locus_tag=A1G_03210]_155							0	1
RHS_1419	Not Predicted	Hypothetical					[locus_tag=A1G_03220]_109							0	1
RHS_1445	Not Predicted	Hypothetical					[locus_tag=A1G_03635]_144							0	1
RHS_1454	Not Predicted	Hypothetical					[locus_tag=A1G_03730]_108							0	1
RHS_1460	Not Predicted	Hypothetical					[locus_tag=A1G_03860]_105							0	1
RHS_1468	Not Predicted	Hypothetical					[locus_tag=A1G_03995]_111							0	1
RHS_1481	Not Predicted	Hypothetical					[locus_tag=A1G_04175]_110							0	1
RHS_1485	Not Predicted	Hypothetical					[locus_tag=A1G_04240]_200							0	1
RHS_1494	Not Predicted	Hypothetical					[locus_tag=A1G_04290]_132							0	1
RHS_1500	Not Predicted	Hypothetical					[locus_tag=A1G_04365]_185							0	1
RHS_1518	Not Predicted	Hypothetical					[locus_tag=A1G_04520]_101							0	1
RHS_1592	Not Predicted	Hypothetical					[locus_tag=A1G_05410]_178							0	1
RHS_1606	Not Predicted	Hypothetical					[locus_tag=A1G_05745]_238							0	1
RHS_1633	Not Predicted	Hypothetical					[locus_tag=A1G_06200]_102							0	1
RHS_1655	Not Predicted	Hypothetical					[locus_tag=A1G_06430]_195							0	1
RHS_1667	Not Predicted	Hypothetical					[locus_tag=A1G_06605]_111							0	1
RHS_1671	Not Predicted	Hypothetical					[locus_tag=A1G_06635]_101							0	1
RHS_1673	Not Predicted	Hypothetical					[locus_tag=A1G_06700]_142							0	1
RHS_1687	Not Predicted	Hypothetical					[locus_tag=A1G_06910]_106							0	1
RHS_1697	Not Predicted	Hypothetical					[locus_tag=A1G_07015]_261							0	1
RHS_1764	Not Predicted	Hypothetical		[locus_tag=BA173_00020]_146 [locus_tag=BA173_00065]_63 [locus_tag=BA173_00090]_146 [locus_tag=BA173_00135]_146 [locus_tag=BA173_00150]_146 [locus_tag=BA173_00200]_146 [locus_tag=BA173_00235]_146 [locus_tag=BA173_00565]_146 [locus_tag=BA173_00575]_146 [locus_tag=BA173_01080]_146 [locus_tag=BA173_01115]_146 [locus_tag=BA173_01640]_146 [locus_tag=BA173_02005]_146 [locus_tag=BA173_02050]_128 [locus_t…										0	1
RHS_1766	Not Predicted	Hypothetical		[locus_tag=BA173_00095A]_247										0	1
RHS_1778	Not Predicted	Hypothetical		[locus_tag=BA173_00255]_142										0	1
RHS_1784	Not Predicted	Hypothetical		[locus_tag=BA173_00385]_192										0	1
RHS_1788	Not Predicted	Hypothetical		[locus_tag=BA173_00460B]_174										0	1
RHS_1789	Not Predicted	Hypothetical		[locus_tag=BA173_00460A]_172										0	1
RHS_1793	Not Predicted	Hypothetical		[locus_tag=BA173_00515]_252										0	1
RHS_1794	Not Predicted	Hypothetical		[locus_tag=BA173_00520]_236 [locus_tag=BA173_00720]_236 [locus_tag=BA173_00730]_236 [locus_tag=BA173_00770]_236 [locus_tag=BA173_00815]_236 [locus_tag=BA173_00830]_236 [locus_tag=BA173_00870]_236 [locus_tag=BA173_00880]_236 [locus_tag=BA173_00920]_236 [locus_tag=BA173_00945]_236 [locus_tag=BA173_00975]_236 [locus_tag=BA173_00995]_236 [locus_tag=BA173_01000]_62 [locus_tag=BA173_01235]_236 [locus_t…										0	1
RHS_1797	Not Predicted	Hypothetical		[locus_tag=BA173_00655]_237										0	1
RHS_1801	Not Predicted	Hypothetical		[locus_tag=BA173_00800B]_138										0	1
RHS_1802	Not Predicted	Hypothetical		[locus_tag=BA173_00800A]_223										0	1
RHS_1810	Not Predicted	Hypothetical		[locus_tag=BA173_00980]_153										0	1
RHS_1812	Not Predicted	Hypothetical		[locus_tag=BA173_00990]_117										0	1
RHS_1821	Not Predicted	Hypothetical		[locus_tag=BA173_01145]_299										0	1
RHS_1822	Not Predicted	Hypothetical		[locus_tag=BA173_01150]_335										0	1
RHS_1824	Not Predicted	Hypothetical		[locus_tag=BA173_01160]_368										0	1
RHS_1839	Not Predicted	Hypothetical		[locus_tag=BA173_01540]_101										0	1
RHS_1848	Not Predicted	Hypothetical		[locus_tag=BA173_01830]_208										0	1
RHS_1858	Not Predicted	Hypothetical		[locus_tag=BA173_02120]_165										0	1
RHS_1860	Not Predicted	Hypothetical		[locus_tag=BA173_02235A]_131										0	1
RHS_1869	Not Predicted	Hypothetical		[locus_tag=BA173_02590]_192										0	1
RHS_1870	Not Predicted	Hypothetical		[locus_tag=BA173_02595]_216										0	1
RHS_1878	Not Predicted	Hypothetical		[locus_tag=BA173_02735]_175										0	1
RHS_1879	Not Predicted	Hypothetical		[locus_tag=BA173_02740]_108										0	1
RHS_1880	Not Predicted	Hypothetical		[locus_tag=BA173_02770A]_375										0	1
RHS_1882	Not Predicted	Hypothetical		[locus_tag=BA173_02845A]_115										0	1
RHS_1884	Not Predicted	Hypothetical		[locus_tag=BA173_02865]_147										0	1
RHS_1885	Not Predicted	Hypothetical		[locus_tag=BA173_02870]_180										0	1
RHS_1888	Not Predicted	Hypothetical		[locus_tag=BA173_02925]_127										0	1
RHS_1890	Not Predicted	Hypothetical		[locus_tag=BA173_02935]_138										0	1
RHS_1891	Not Predicted	Hypothetical		[locus_tag=BA173_02945]_214										0	1
RHS_1892	Not Predicted	Hypothetical		[locus_tag=BA173_03030]_277										0	1
RHS_1900	Not Predicted	Hypothetical		[locus_tag=BA173_03180]_109										0	1
RHS_1905	Not Predicted	Hypothetical		[locus_tag=BA173_03400]_470										0	1
RHS_1906	Not Predicted	Hypothetical		[locus_tag=BA173_03420]_133										0	1
RHS_1910	Not Predicted	Hypothetical		[locus_tag=BA173_03455]_204										0	1
RHS_1918	Not Predicted	Hypothetical		[locus_tag=BA173_03635]_104										0	1
RHS_1919	Not Predicted	Hypothetical		[locus_tag=BA173_03660]_201										0	1
RHS_1921	Not Predicted	Hypothetical		[locus_tag=BA173_03685]_605										0	1
RHS_1931	Not Predicted	Hypothetical		[locus_tag=BA173_03910]_213										0	1
RHS_1934	Not Predicted	Hypothetical		[locus_tag=BA173_03935]_110										0	1
RHS_1938	Not Predicted	Hypothetical		[locus_tag=BA173_04050]_137										0	1
RHS_1943	Not Predicted	Hypothetical		[locus_tag=BA173_04160]_108										0	1
RHS_1944	Not Predicted	Hypothetical		[locus_tag=BA173_04185A]_164										0	1
RHS_1951	Not Predicted	Hypothetical		[locus_tag=BA173_04595]_103										0	1
RHS_1967	Not Predicted	Hypothetical		[locus_tag=BA173_05180A]_188										0	1
RHS_1973	Not Predicted	Hypothetical		[locus_tag=BA173_05285]_124										0	1
RHS_1984	Not Predicted	Hypothetical		[locus_tag=BA173_05670]_124										0	1
RHS_2005	Not Predicted	Hypothetical		[locus_tag=BA173_06115B]_115										0	1
RHS_2006	Not Predicted	Hypothetical		[locus_tag=BA173_06115A]_106										0	1
RHS_2013	Not Predicted	Hypothetical		[locus_tag=BA173_06355B]_209										0	1
RHS_2014	Not Predicted	Hypothetical		[locus_tag=BA173_06355A]_207										0	1
RHS_2017	Not Predicted	Hypothetical		[locus_tag=BA173_06400]_105										0	1
RHS_2019	Not Predicted	Hypothetical		[locus_tag=BA173_06430]_245										0	1
RHS_2020	Not Predicted	Hypothetical		[locus_tag=BA173_06440]_128										0	1
RHS_2031	Not Predicted	Hypothetical		[locus_tag=BA173_06635]_156										0	1
RHS_2048	Not Predicted	Hypothetical		[locus_tag=BA173_06955]_151										0	1
RHS_2056	Not Predicted	Hypothetical	[locus_tag=RBE_0007]_368											0	1
RHS_2058	Not Predicted	Hypothetical	[locus_tag=RBE_0012]_183											0	1
RHS_2059	Not Predicted	Hypothetical	[locus_tag=RBE_0013]_149											0	1
RHS_2064	Not Predicted	Hypothetical	[locus_tag=RBE_0039]_140											0	1
RHS_2068	Not Predicted	Hypothetical	[locus_tag=RBE_0067]_486											0	1
RHS_2070	Not Predicted	Hypothetical	[locus_tag=RBE_0093]_251											0	1
RHS_2071	Not Predicted	Hypothetical	[locus_tag=RBE_0094]_291											0	1
RHS_2076	Not Predicted	Hypothetical	[locus_tag=RBE_0123]_234											0	1
RHS_2080	Not Predicted	Hypothetical	[locus_tag=RBE_0146]_354											0	1
RHS_2081	Not Predicted	Hypothetical	[locus_tag=RBE_0147]_408											0	1
RHS_2082	Not Predicted	Hypothetical	[locus_tag=RBE_0148]_640											0	1
RHS_2084	Not Predicted	Hypothetical	[locus_tag=RBE_0150]_181											0	1
RHS_2085	Not Predicted	Hypothetical	[locus_tag=RBE_0151]_162											0	1
RHS_2086	Not Predicted	Hypothetical	[locus_tag=RBE_0152]_103											0	1
RHS_2089	Not Predicted	Hypothetical	[locus_tag=RBE_0167]_393											0	1
RHS_2092	Not Predicted	sca1	[locus_tag=RBE_0170]_594											0	1
RHS_2093	Not Predicted	Hypothetical	[locus_tag=RBE_0173]_274											0	1
RHS_2098	Not Predicted	Hypothetical	[locus_tag=RBE_0207]_257											0	1
RHS_2099	Not Predicted	Hypothetical	[locus_tag=RBE_0214]_137											0	1
RHS_2112	Not Predicted	Hypothetical	[locus_tag=RBE_0254]_185											0	1
RHS_2115	Not Predicted	Hypothetical	[locus_tag=RBE_0269]_332											0	1
RHS_2116	Not Predicted	sca16	[locus_tag=RBE_0270]_186											0	1
RHS_2118	Not Predicted	Hypothetical	[locus_tag=RBE_0273]_210											0	1
RHS_2121	Not Predicted	Hypothetical	[locus_tag=RBE_0281]_226											0	1
RHS_2122	Not Predicted	abcT4	[locus_tag=RBE_0282]_256											0	1
RHS_2123	Not Predicted	Hypothetical	[locus_tag=RBE_0285]_199											0	1
RHS_2136	Not Predicted	Hypothetical	[locus_tag=RBE_0335]_516											0	1
RHS_2145	Not Predicted	Hypothetical	[locus_tag=RBE_0353]_143											0	1
RHS_2149	Not Predicted	Hypothetical	[locus_tag=RBE_0360]_392											0	1
RHS_2151	Not Predicted	Hypothetical	[locus_tag=RBE_0369]_307											0	1
RHS_2161	Not Predicted	Hypothetical	[locus_tag=RBE_0380]_285											0	1
RHS_2163	Not Predicted	sca14	[locus_tag=RBE_0384]_366											0	1
RHS_2166	Not Predicted	Hypothetical	[locus_tag=RBE_0387]_533											0	1
RHS_2171	Not Predicted	hsdS	[locus_tag=RBE_0404]_245											0	1
RHS_2185	Not Predicted	traH	[locus_tag=RBE_0426]_446											0	1
RHS_2186	Not Predicted	traF	[locus_tag=RBE_0427]_300											0	1
RHS_2187	Not Predicted	traN	[locus_tag=RBE_0428]_603											0	1
RHS_2188	Not Predicted	trbC	[locus_tag=RBE_0429]_144											0	1
RHS_2189	Not Predicted	traU	[locus_tag=RBE_0430]_322											0	1
RHS_2201	Not Predicted	Hypothetical	[locus_tag=RBE_0446]_285											0	1
RHS_2208	Not Predicted	Hypothetical	[locus_tag=RBE_0461]_343											0	1
RHS_2209	Not Predicted	Hypothetical	[locus_tag=RBE_0462]_187											0	1
RHS_2212	Not Predicted	Hypothetical	[locus_tag=RBE_0468]_148											0	1
RHS_2219	Not Predicted	Hypothetical	[locus_tag=RBE_0481]_276											0	1
RHS_2225	Not Predicted	Hypothetical	[locus_tag=RBE_0487]_148											0	1
RHS_2231	Not Predicted	Hypothetical	[locus_tag=RBE_0503]_316											0	1
RHS_2242	Not Predicted	Hypothetical	[locus_tag=RBE_0572]_190											0	1
RHS_2249	Not Predicted	Hypothetical	[locus_tag=RBE_0595]_278											0	1
RHS_2250	Not Predicted	Hypothetical	[locus_tag=RBE_0596]_102											0	1
RHS_2251	Not Predicted	Hypothetical	[locus_tag=RBE_0599]_216											0	1
RHS_2257	Not Predicted	Hypothetical	[locus_tag=RBE_0626]_369											0	1
RHS_2264	Not Predicted	Hypothetical	[locus_tag=RBE_0646]_102											0	1
RHS_2265	Not Predicted	Hypothetical	[locus_tag=RBE_0647]_1041											0	1
RHS_2270	Not Predicted	Hypothetical	[locus_tag=RBE_0665]_159											0	1
RHS_2280	Not Predicted	Hypothetical	[locus_tag=RBE_0694]_147											0	1
RHS_2283	Not Predicted	Hypothetical	[locus_tag=RBE_0713]_225											0	1
RHS_2288	Not Predicted	Hypothetical	[locus_tag=RBE_0743]_175											0	1
RHS_2289	Not Predicted	Hypothetical	[locus_tag=RBE_0744]_254											0	1
RHS_2290	Not Predicted	Hypothetical	[locus_tag=RBE_0749]_272											0	1
RHS_2291	Not Predicted	Hypothetical	[locus_tag=RBE_0750]_107											0	1
RHS_2298	Not Predicted	Hypothetical	[locus_tag=RBE_0761]_253											0	1
RHS_2299	Not Predicted	Hypothetical	[locus_tag=RBE_0762]_488											0	1
RHS_2300	Not Predicted	Hypothetical	[locus_tag=RBE_0763]_389											0	1
RHS_2301	Not Predicted	Hypothetical	[locus_tag=RBE_0764]_144											0	1
RHS_2302	Not Predicted	Hypothetical	[locus_tag=RBE_0765]_241											0	1
RHS_2309	Not Predicted	Hypothetical	[locus_tag=RBE_0800]_154											0	1
RHS_2312	Not Predicted	Hypothetical	[locus_tag=RBE_0823]_397											0	1
RHS_2318	Not Predicted	Hypothetical	[locus_tag=RBE_0844]_104											0	1
RHS_2321	Not Predicted	Hypothetical	[locus_tag=RBE_0847]_100											0	1
RHS_2325	Not Predicted	Hypothetical	[locus_tag=RBE_0883]_222											0	1
RHS_2326	Not Predicted	Hypothetical	[locus_tag=RBE_0884]_147											0	1
RHS_2340	Not Predicted	Hypothetical	[locus_tag=RBE_0938]_121											0	1
RHS_2352	Not Predicted	Hypothetical	[locus_tag=RBE_1024]_141											0	1
RHS_2356	Not Predicted	Hypothetical	[locus_tag=RBE_1030]_314											0	1
RHS_2361	Not Predicted	Hypothetical	[locus_tag=RBE_1078]_164											0	1
RHS_2367	Not Predicted	Hypothetical	[locus_tag=RBE_1091]_167											0	1
RHS_2378	Not Predicted	Hypothetical	[locus_tag=RBE_1196]_200											0	1
RHS_2380	Not Predicted	Hypothetical	[locus_tag=RBE_1201]_157											0	1
RHS_2382	Not Predicted	Hypothetical	[locus_tag=RBE_1210]_139											0	1
RHS_2391	Not Predicted	Hypothetical	[locus_tag=RBE_1244]_139											0	1
RHS_2401	Not Predicted	Hypothetical	[locus_tag=RBE_1315]_153											0	1
RHS_2402	Not Predicted	Hypothetical	[locus_tag=RBE_1316]_147											0	1
RHS_2405	Not Predicted	Hypothetical	[locus_tag=RBE_1336]_146											0	1
RHS_2406	Not Predicted	Hypothetical	[locus_tag=RBE_1337]_186											0	1
RHS_2408	Not Predicted	Hypothetical	[locus_tag=RBE_1343]_204											0	1
RHS_2418	Not Predicted	Hypothetical	[locus_tag=RBE_1385]_259											0	1
RHS_2420	Not Predicted	Hypothetical	[locus_tag=RBE_1391]_105											0	1
RHS_2421	Not Predicted	Hypothetical	[locus_tag=RBE_1392]_308											0	1
RHS_2422	Not Predicted	Hypothetical	[locus_tag=RBE_1396]_180											0	1
RHS_2429	Not Predicted	Hypothetical	[locus_tag=RBE_1418]_132											0	1
RHS_2432	Not Predicted	Hypothetical			[locus_tag=RF_0009]_246									0	1
RHS_2436	Not Predicted	Hypothetical			[locus_tag=RF_0021]_300									0	1
RHS_2440	Not Predicted	Hypothetical			[locus_tag=RF_0038]_114									0	1
RHS_2443	Not Predicted	Hypothetical			[locus_tag=RF_0047]_492									0	1
RHS_2444	Not Predicted	Hypothetical			[locus_tag=RF_0050]_266 [locus_tag=RF_0306]_266 [locus_tag=RF_0344]_266 [locus_tag=RF_0388]_266 [locus_tag=RF_0437]_266 [locus_tag=RF_0977]_266									0	1
RHS_2445	Not Predicted	Hypothetical			[locus_tag=RF_0051]_147 [locus_tag=RF_0307]_147 [locus_tag=RF_0343]_147 [locus_tag=RF_0389]_147 [locus_tag=RF_0436]_147 [locus_tag=RF_0976]_147									0	1
RHS_2446	Not Predicted	Hypothetical			[locus_tag=RF_0052]_203 [locus_tag=RF_0308]_203 [locus_tag=RF_0342]_203 [locus_tag=RF_0390]_203 [locus_tag=RF_0435]_203 [locus_tag=RF_0975]_203									0	1
RHS_2451	Not Predicted	vapC2			[locus_tag=RF_0095]_134									0	1
RHS_2455	Not Predicted	dam			[locus_tag=RF_0123]_299									0	1
RHS_2457	Not Predicted	Hypothetical			[locus_tag=RF_0126]_248									0	1
RHS_2458	Not Predicted	Hypothetical			[locus_tag=RF_0137]_171									0	1
RHS_2461	Not Predicted	Hypothetical			[locus_tag=RF_0149]_118									0	1
RHS_2465	Not Predicted	Hypothetical			[locus_tag=RF_0166]_310									0	1
RHS_2477	Not Predicted	Hypothetical			[locus_tag=RF_0259]_253									0	1
RHS_2478	Not Predicted	Hypothetical			[locus_tag=RF_0260]_213									0	1
RHS_2482	Not Predicted	Hypothetical			[locus_tag=RF_0309]_425									0	1
RHS_2483	Not Predicted	Hypothetical			[locus_tag=RF_0310]_706									0	1
RHS_2485	Not Predicted	Hypothetical			[locus_tag=RF_0315]_126									0	1
RHS_2489	Not Predicted	Hypothetical			[locus_tag=RF_0322]_382									0	1
RHS_2491	Not Predicted	Hypothetical			[locus_tag=RF_0327]_124									0	1
RHS_2494	Not Predicted	Hypothetical			[locus_tag=RF_0341]_107									0	1
RHS_2499	Not Predicted	Hypothetical			[locus_tag=RF_0379]_281 [locus_tag=RF_0966]_281 [locus_tag=RF_0971]_281									0	1
RHS_2502	Not Predicted	Hypothetical			[locus_tag=RF_0383]_155									0	1
RHS_2508	Not Predicted	Hypothetical			[locus_tag=RF_0405]_102									0	1
RHS_2510	Not Predicted	Hypothetical			[locus_tag=RF_0411]_442									0	1
RHS_2513	Not Predicted	Hypothetical			[locus_tag=RF_0429]_138									0	1
RHS_2515	Not Predicted	Hypothetical			[locus_tag=RF_0431]_199									0	1
RHS_2518	Not Predicted	Hypothetical			[locus_tag=RF_0442]_224									0	1
RHS_2520	Not Predicted	Hypothetical			[locus_tag=RF_0445]_136									0	1
RHS_2524	Not Predicted	Hypothetical			[locus_tag=RF_0473]_166									0	1
RHS_2525	Not Predicted	Hypothetical			[locus_tag=RF_0474]_880									0	1
RHS_2526	Not Predicted	Hypothetical			[locus_tag=RF_0475]_508									0	1
RHS_2527	Not Predicted	Hypothetical			[locus_tag=RF_0476]_802									0	1
RHS_2528	Not Predicted	Hypothetical			[locus_tag=RF_0477]_721									0	1
RHS_2529	Not Predicted	Hypothetical			[locus_tag=RF_0478]_103 [locus_tag=RF_1301]_105									0	1
RHS_2533	Not Predicted	Hypothetical			[locus_tag=RF_0499]_243									0	1
RHS_2539	Not Predicted	bioB			[locus_tag=RF_0527]_309									0	1
RHS_2541	Not Predicted	Hypothetical			[locus_tag=RF_0548]_262									0	1
RHS_2542	Not Predicted	Hypothetical			[locus_tag=RF_0558]_115									0	1
RHS_2543	Not Predicted	Hypothetical			[locus_tag=RF_0559]_144									0	1
RHS_2544	Not Predicted	Hypothetical			[locus_tag=RF_0580]_305									0	1
RHS_2547	Not Predicted	Hypothetical			[locus_tag=RF_0596]_247									0	1
RHS_2550	Not Predicted	Hypothetical			[locus_tag=RF_0639]_486									0	1
RHS_2551	Not Predicted	Hypothetical			[locus_tag=RF_0641]_331									0	1
RHS_2557	Not Predicted	Hypothetical			[locus_tag=RF_0683]_194									0	1
RHS_2559	Not Predicted	Hypothetical			[locus_tag=RF_0689]_182									0	1
RHS_2567	Not Predicted	Hypothetical			[locus_tag=RF_0715]_113									0	1
RHS_2568	Not Predicted	Hypothetical			[locus_tag=RF_0737]_103									0	1
RHS_2570	Not Predicted	Hypothetical			[locus_tag=RF_0742]_122									0	1
RHS_2573	Not Predicted	Hypothetical			[locus_tag=RF_0750]_136									0	1
RHS_2580	Not Predicted	Hypothetical			[locus_tag=RF_0775]_180									0	1
RHS_2581	Not Predicted	Hypothetical			[locus_tag=RF_0776]_161									0	1
RHS_2582	Not Predicted	Hypothetical			[locus_tag=RF_0777]_235									0	1
RHS_2599	Not Predicted	Hypothetical			[locus_tag=RF_0812]_126									0	1
RHS_2601	Not Predicted	Hypothetical			[locus_tag=RF_0815]_324									0	1
RHS_2605	Not Predicted	Hypothetical			[locus_tag=RF_0823]_106									0	1
RHS_2606	Not Predicted	Hypothetical			[locus_tag=RF_0833]_135									0	1
RHS_2607	Not Predicted	Hypothetical			[locus_tag=RF_0835]_175									0	1
RHS_2608	Not Predicted	Hypothetical			[locus_tag=RF_0848]_456									0	1
RHS_2609	Not Predicted	Hypothetical			[locus_tag=RF_0851]_138									0	1
RHS_2610	Not Predicted	Hypothetical			[locus_tag=RF_0852]_157									0	1
RHS_2621	Not Predicted	Hypothetical			[locus_tag=RF_0908]_127									0	1
RHS_2624	Not Predicted	Hypothetical			[locus_tag=RF_0915]_351									0	1
RHS_2626	Not Predicted	Hypothetical			[locus_tag=RF_0919]_288									0	1
RHS_2633	Not Predicted	Hypothetical			[locus_tag=RF_0936]_156									0	1
RHS_2638	Not Predicted	Hypothetical			[locus_tag=RF_0970]_984									0	1
RHS_2643	Not Predicted	Hypothetical			[locus_tag=RF_0980]_139									0	1
RHS_2644	Not Predicted	Hypothetical			[locus_tag=RF_0996]_247									0	1
RHS_2646	Not Predicted	Hypothetical			[locus_tag=RF_1026]_133									0	1
RHS_2649	Not Predicted	Hypothetical			[locus_tag=RF_1056]_117									0	1
RHS_2650	Not Predicted	sca8			[locus_tag=RF_1068]_1502									0	1
RHS_2654	Not Predicted	Hypothetical			[locus_tag=RF_1087]_124									0	1
RHS_2655	Not Predicted	Hypothetical			[locus_tag=RF_1091]_181									0	1
RHS_2661	Not Predicted	Hypothetical			[locus_tag=RF_1105]_142									0	1
RHS_2667	Not Predicted	Hypothetical			[locus_tag=RF_1137]_377									0	1
RHS_2674	Not Predicted	Hypothetical			[locus_tag=RF_1217]_234									0	1
RHS_2675	Not Predicted	Hypothetical			[locus_tag=RF_1218]_109									0	1
RHS_2677	Not Predicted	Hypothetical			[locus_tag=RF_1227]_200									0	1
RHS_2678	Not Predicted	Hypothetical			[locus_tag=RF_1241]_183									0	1
RHS_2679	Not Predicted	Hypothetical			[locus_tag=RF_1242]_124									0	1
RHS_2682	Not Predicted	Hypothetical			[locus_tag=RF_1289]_146									0	1
RHS_2683	Not Predicted	sca13			[locus_tag=RF_1290]_2199									0	1
RHS_2684	Not Predicted	sca9			[locus_tag=RF_1291]_557									0	1
RHS_2685	Not Predicted	Hypothetical			[locus_tag=RF_1302]_189									0	1
RHS_2686	Not Predicted	Hypothetical			[locus_tag=RF_1303]_169									0	1
RHS_2687	Not Predicted	Hypothetical			[locus_tag=RF_1304]_306									0	1
RHS_2688	Not Predicted	Hypothetical			[locus_tag=RF_1305]_590									0	1
RHS_2690	Not Predicted	Hypothetical			[locus_tag=RF_1329]_102									0	1
RHS_2695	Not Predicted	ampC			[locus_tag=RF_1367]_372									0	1
RHS_2698	Not Predicted	Hypothetical			[locus_tag=RF_1389]_130									0	1
RHS_2701	Not Predicted	Hypothetical							[locus_tag=H375_200]_132					0	1
RHS_2712	Not Predicted	Hypothetical							[locus_tag=H375_1240]_104					0	1
RHS_2733	Not Predicted	Hypothetical							[locus_tag=H375_3590]_111					0	1
RHS_2734	Not Predicted	Hypothetical							[locus_tag=H375_3600]_189					0	1
RHS_2735	Not Predicted	Hypothetical							[locus_tag=H375_3800]_151					0	1
RHS_2736	Not Predicted	Hypothetical							[locus_tag=H375_3900]_103					0	1
RHS_2737	Not Predicted	Hypothetical							[locus_tag=H375_3980]_148					0	1
RHS_2739	Not Predicted	Hypothetical							[locus_tag=H375_4090]_141					0	1
RHS_2745	Not Predicted	Hypothetical							[locus_tag=H375_4440]_339					0	1
RHS_2746	Not Predicted	Hypothetical							[locus_tag=H375_4490]_110					0	1
RHS_2748	Not Predicted	Hypothetical							[locus_tag=H375_4560]_505					0	1
RHS_2749	Not Predicted	Hypothetical							[locus_tag=H375_4570]_413					0	1
RHS_2755	Not Predicted	Hypothetical							[locus_tag=H375_5240]_120					0	1
RHS_2767	Not Predicted	Hypothetical							[locus_tag=H375_6130]_347					0	1
RHS_2789	Not Predicted	Hypothetical							[locus_tag=H375_8090]_107					0	1
RHS_2790	Not Predicted	Hypothetical							[locus_tag=H375_8100]_148					0	1
RHS_2792	Not Predicted	Hypothetical							[locus_tag=H375_8130]_124					0	1
RHS_2817	Not Predicted	Hypothetical						[locus_tag=MCI_00260]_406						0	1
RHS_2818	Not Predicted	Hypothetical						[locus_tag=MCI_00265]_359						0	1
RHS_2819	Not Predicted	Hypothetical						[locus_tag=MCI_00295]_118						0	1
RHS_2821	Not Predicted	Hypothetical						[locus_tag=MCI_00345]_115						0	1
RHS_2823	Not Predicted	Hypothetical						[locus_tag=MCI_00365]_119						0	1
RHS_2840	Not Predicted	Hypothetical						[locus_tag=MCI_00935]_171						0	1
RHS_2841	Not Predicted	Hypothetical						[locus_tag=MCI_00945]_112						0	1
RHS_2848	Not Predicted	Hypothetical						[locus_tag=MCI_01105]_122						0	1
RHS_2850	Not Predicted	Hypothetical						[locus_tag=MCI_01140]_119						0	1
RHS_2855	Not Predicted	Hypothetical						[locus_tag=MCI_01210]_239						0	1
RHS_2856	Not Predicted	Hypothetical						[locus_tag=MCI_01355]_289						0	1
RHS_2860	Not Predicted	Hypothetical						[locus_tag=MCI_01400]_130						0	1
RHS_2868	Not Predicted	Hypothetical						[locus_tag=MCI_01660]_146						0	1
RHS_2899	Not Predicted	Hypothetical						[locus_tag=MCI_03530]_118						0	1
RHS_2921	Not Predicted	Hypothetical						[locus_tag=MCI_04350]_161						0	1
RHS_2925	Not Predicted	Hypothetical						[locus_tag=MCI_04395]_140						0	1
RHS_2928	Not Predicted	Hypothetical						[locus_tag=MCI_04440]_179						0	1
RHS_2931	Not Predicted	Hypothetical						[locus_tag=MCI_04525]_128						0	1
RHS_2932	Not Predicted	Hypothetical						[locus_tag=MCI_04660]_157						0	1
RHS_2936	Not Predicted	Hypothetical						[locus_tag=MCI_04875]_230						0	1
RHS_2941	Not Predicted	Hypothetical						[locus_tag=MCI_05560]_148						0	1
RHS_2949	Not Predicted	Hypothetical						[locus_tag=MCI_06060]_171						0	1
RHS_2956	Not Predicted	Hypothetical						[locus_tag=MCI_06455]_102						0	1
RHS_2957	Not Predicted	Hypothetical						[locus_tag=MCI_06485]_107						0	1
RHS_2960	Not Predicted	Hypothetical						[locus_tag=MCI_06700]_103						0	1
RHS_2969	Not Predicted	Hypothetical						[locus_tag=MCI_06860]_103						0	1
RHS_2970	Not Predicted	Hypothetical						[locus_tag=MCI_06865]_120						0	1
RHS_2971	Not Predicted	Hypothetical						[locus_tag=MCI_06985]_163						0	1
RHS_2972	Not Predicted	Hypothetical						[locus_tag=MCI_07040]_127						0	1
RHS_2973	Not Predicted	Hypothetical						[locus_tag=MCI_07065]_122						0	1
RHS_3030	Not Predicted	Hypothetical								[locus_tag=RT0201]_138				0	1
RHS_2742	RT4EHS_067	Hypothetical							[locus_tag=H375_4270]_l_134					1	1
RHS_2744	RT4EHS_068	Hypothetical							[locus_tag=H375_4360]_l_194					1	1
RHS_2759	RT4EHS_069	Hypothetical							[locus_tag=H375_5480]_l_208					1	1
RHS_2761	RT4EHS_070	Hypothetical							[locus_tag=H375_5500]_h_138					1	1
RHS_2768	RT4EHS_072	Hypothetical							[locus_tag=H375_6140]_l_620					1	1
RHS_2769	RT4EHS_073	Hypothetical							[locus_tag=H375_6150]_l_302					1	1
RHS_2802	RT4EHS_076	Hypothetical							[locus_tag=H375_8230]_h_147					1	1
RHS_2813	RT4EHS_077	Hypothetical						[locus_tag=MCI_00165]_l_115						1	1
RHS_2825	RT4EHS_084	Hypothetical						[locus_tag=MCI_00530]_l_109						1	1
RHS_2828	RT4EHS_086	Hypothetical						[locus_tag=MCI_00550]_l_129						1	1
RHS_2839	RT4EHS_095	Hypothetical						[locus_tag=MCI_00895]_l_222						1	1
RHS_2852	RT4EHS_099	Hypothetical						[locus_tag=MCI_01195]_l_262						1	1
RHS_2854	RT4EHS_100	Hypothetical						[locus_tag=MCI_01205]_l_110 [locus_tag=MCI_06075]_l_110						1	1
RHS_2858	RT4EHS_106	Hypothetical						[locus_tag=MCI_01385]_l_115						1	1
RHS_2873	RT4EHS_113	Hypothetical						[locus_tag=MCI_01955]_h_135						1	1
RHS_2886	RT4EHS_120	Hypothetical						[locus_tag=MCI_02880]_m_116						1	1
RHS_2891	RT4EHS_126	Hypothetical						[locus_tag=MCI_03280]_l_399						1	1
RHS_2898	RT4EHS_128	Hypothetical						[locus_tag=MCI_03460]_l_145						1	1
RHS_2906	RT4EHS_131	Hypothetical						[locus_tag=MCI_03960]_l_103						1	1
RHS_2907	RT4EHS_132	Hypothetical						[locus_tag=MCI_03965]_h_114						1	1
RHS_2922	RT4EHS_133	Hypothetical						[locus_tag=MCI_04365]_m_357						1	1
RHS_2923	RT4EHS_134	Hypothetical						[locus_tag=MCI_04370]_m_262						1	1
RHS_2926	RT4EHS_136	Hypothetical						[locus_tag=MCI_04430]_l_242						1	1
RHS_2935	RT4EHS_139	Hypothetical						[locus_tag=MCI_04865]_h_132						1	1
RHS_2938	RT4EHS_144	Hypothetical						[locus_tag=MCI_05350]_l_147						1	1
RHS_2940	RT4EHS_147	Hypothetical						[locus_tag=MCI_05470]_l_126						1	1
RHS_2942	RT4EHS_149	Hypothetical						[locus_tag=MCI_05620]_l_110						1	1
RHS_2943	RT4EHS_150	Hypothetical						[locus_tag=MCI_05625]_m_211						1	1
RHS_2947	RT4EHS_154	Hypothetical						[locus_tag=MCI_06040]_m_165						1	1
RHS_2955	RT4EHS_158	Hypothetical						[locus_tag=MCI_06420]_l_118						1	1
RHS_2964	RT4EHS_161	Hypothetical						[locus_tag=MCI_06765]_h_285						1	1
RHS_2965	RT4EHS_162	Hypothetical						[locus_tag=MCI_06785]_l_269						1	1
RHS_1235	RT4EHS_166	Hypothetical					[locus_tag=A1G_00055]_h_119							1	1
RHS_1260	RT4EHS_169	Hypothetical					[locus_tag=A1G_00285]_l_165							1	1
RHS_1356	RT4EHS_171	Hypothetical					[locus_tag=A1G_02135]_l_129							1	1
RHS_1365	RT4EHS_172	Hypothetical					[locus_tag=A1G_02365]_h_147							1	1
RHS_1382	RT4EHS_174	Hypothetical					[locus_tag=A1G_02670]_l_144							1	1
RHS_1384	RT4EHS_175	Hypothetical					[locus_tag=A1G_02695]_l_154							1	1
RHS_1395	RT4EHS_177	Hypothetical					[locus_tag=A1G_02880]_h_130							1	1
RHS_1398	RT4EHS_180	Hypothetical					[locus_tag=A1G_02920]_l_108							1	1
RHS_1401	RT4EHS_181	Hypothetical					[locus_tag=A1G_02945]_l_117							1	1
RHS_1435	RT4EHS_182	Hypothetical					[locus_tag=A1G_03515]_h_119							1	1
RHS_1443	RT4EHS_184	Hypothetical					[locus_tag=A1G_03625]_h_117							1	1
RHS_1447	RT4EHS_185	Hypothetical					[locus_tag=A1G_03660]_l_105							1	1
RHS_1450	RT4EHS_186	Hypothetical					[locus_tag=A1G_03680]_h_105							1	1
RHS_1482	RT4EHS_187	Hypothetical					[locus_tag=A1G_04180]_h_149							1	1
RHS_1495	RT4EHS_188	Hypothetical					[locus_tag=A1G_04305]_h_201							1	1
RHS_1496	RT4EHS_189	Hypothetical					[locus_tag=A1G_04310]_h_112							1	1
RHS_1530	RT4EHS_193	Hypothetical					[locus_tag=A1G_04660]_h_159							1	1
RHS_1535	RT4EHS_194	Hypothetical					[locus_tag=A1G_04685]_l_100							1	1
RHS_1597	RT4EHS_198	Hypothetical					[locus_tag=A1G_05605]_h_140							1	1
RHS_1631	RT4EHS_201	Hypothetical					[locus_tag=A1G_06185]_h_104							1	1
RHS_1700	RT4EHS_202	Hypothetical					[locus_tag=A1G_07090]_l_125							1	1
RHS_0051	RT4EHS_204	Hypothetical				[locus_tag=A1C_00275]_h_169								1	1
RHS_0263	RT4EHS_206	Hypothetical				[locus_tag=A1C_01425]_l_105								1	1
RHS_0264	RT4EHS_207	Hypothetical				[locus_tag=A1C_01430]_l_107								1	1
RHS_0565	RT4EHS_211	Hypothetical				[locus_tag=A1C_03125]_h_130								1	1
RHS_0594	RT4EHS_212	Hypothetical				[locus_tag=A1C_03270]_h_146								1	1
RHS_0617	RT4EHS_213	Hypothetical				[locus_tag=A1C_03390]_l_168								1	1
RHS_0736	RT4EHS_215	Hypothetical				[locus_tag=A1C_04080]_h_129								1	1
RHS_0741	RT4EHS_216	Hypothetical				[locus_tag=A1C_04105]_h_122								1	1
RHS_0753	RT4EHS_217	Hypothetical				[locus_tag=A1C_04165]_l_131								1	1
RHS_0862	RT4EHS_220	Hypothetical				[locus_tag=A1C_04785]_h_108								1	1
RHS_0872	RT4EHS_222	Hypothetical				[locus_tag=A1C_04845]_h_129								1	1
RHS_0946	RT4EHS_224	Hypothetical				[locus_tag=A1C_05250]_l_101								1	1
RHS_1185	RT4EHS_231	Hypothetical				[locus_tag=A1C_06630]_l_108								1	1
RHS_2433	RT4EHS_233	Hypothetical			[locus_tag=RF_0011]_h_325									1	1
RHS_2434	RT4EHS_234	Hypothetical			[locus_tag=RF_0013]_h_127									1	1
RHS_2437	RT4EHS_235	Hypothetical			[locus_tag=RF_0023]_h_106									1	1
RHS_2438	RT4EHS_236	Hypothetical			[locus_tag=RF_0024]_l_399									1	1
RHS_2439	RT4EHS_237	Hypothetical			[locus_tag=RF_0026]_m_549									1	1
RHS_2441	RT4EHS_239	Hypothetical			[locus_tag=RF_0042]_h_154									1	1
RHS_2442	RT4EHS_240	Hypothetical			[locus_tag=RF_0046]_l_412									1	1
RHS_2447	RT4EHS_241	Hypothetical			[locus_tag=RF_0063]_h_234									1	1
RHS_2448	RT4EHS_242	Hypothetical			[locus_tag=RF_0064]_l_297									1	1
RHS_2454	RT4EHS_243	Hypothetical			[locus_tag=RF_0112]_h_1356									1	1
RHS_2459	RT4EHS_244	Hypothetical			[locus_tag=RF_0144]_h_122									1	1
RHS_2460	RT4EHS_245	Hypothetical			[locus_tag=RF_0148]_l_257									1	1
RHS_2462	RT4EHS_246	Hypothetical			[locus_tag=RF_0151]_l_388									1	1
RHS_2463	RT4EHS_247	Hypothetical			[locus_tag=RF_0154]_l_534									1	1
RHS_2464	RT4EHS_248	Hypothetical			[locus_tag=RF_0160]_l_108									1	1
RHS_2466	RT4EHS_250	Hypothetical			[locus_tag=RF_0167]_l_160									1	1
RHS_2467	RT4EHS_251	Hypothetical			[locus_tag=RF_0170]_l_439									1	1
RHS_2468	RT4EHS_252	Hypothetical			[locus_tag=RF_0172]_h_105									1	1
RHS_2469	RT4EHS_254	Hypothetical			[locus_tag=RF_0185]_l_176 [locus_tag=RF_0258]_l_176									1	1
RHS_2473	RT4EHS_257	Hypothetical			[locus_tag=RF_0223]_l_398									1	1
RHS_2474	RT4EHS_258	Hypothetical			[locus_tag=RF_0224]_l_304									1	1
RHS_2475	RT4EHS_259	Hypothetical			[locus_tag=RF_0232]_l_153									1	1
RHS_2476	RT4EHS_260	Hypothetical			[locus_tag=RF_0237]_l_335									1	1
RHS_2480	RT4EHS_262	Hypothetical			[locus_tag=RF_0266]_h_406									1	1
RHS_2486	RT4EHS_265	Hypothetical			[locus_tag=RF_0317]_l_216									1	1
RHS_2487	RT4EHS_266	Hypothetical			[locus_tag=RF_0318]_h_352									1	1
RHS_2492	RT4EHS_267	Hypothetical			[locus_tag=RF_0329]_l_234									1	1
RHS_2495	RT4EHS_268	Hypothetical			[locus_tag=RF_0345]_l_388									1	1
RHS_2496	RT4EHS_272	Hypothetical			[locus_tag=RF_0362]_m_484									1	1
RHS_2498	RT4EHS_273	Hypothetical			[locus_tag=RF_0377]_l_212									1	1
RHS_2500	RT4EHS_274	spoT13			[locus_tag=RF_0381]_h_1179									1	1
RHS_2503	RT4EHS_275	Hypothetical			[locus_tag=RF_0385]_l_142									1	1
RHS_2504	RT4EHS_276	Hypothetical			[locus_tag=RF_0386]_h_149									1	1
RHS_2506	RT4EHS_277	Hypothetical			[locus_tag=RF_0395]_l_448									1	1
RHS_2512	RT4EHS_278	Hypothetical			[locus_tag=RF_0421]_h_175									1	1
RHS_2517	RT4EHS_280	Hypothetical			[locus_tag=RF_0434]_m_185									1	1
RHS_2519	RT4EHS_282	Hypothetical			[locus_tag=RF_0444]_l_349									1	1
RHS_2521	RT4EHS_283	Hypothetical			[locus_tag=RF_0446]_l_160									1	1
RHS_2522	RT4EHS_284	Hypothetical			[locus_tag=RF_0448]_l_473									1	1
RHS_2523	RT4EHS_285	Hypothetical			[locus_tag=RF_0449]_m_332									1	1
RHS_2530	RT4EHS_286	Hypothetical			[locus_tag=RF_0479]_l_368									1	1
RHS_2532	RT4EHS_287	Hypothetical			[locus_tag=RF_0485]_h_273									1	1
RHS_2534	RT4EHS_288	Hypothetical			[locus_tag=RF_0501]_m_249									1	1
RHS_2535	RT4EHS_289	Hypothetical			[locus_tag=RF_0502]_m_252									1	1
RHS_2536	RT4EHS_290	Hypothetical			[locus_tag=RF_0503]_h_201									1	1
RHS_2540	RT4EHS_291	Hypothetical			[locus_tag=RF_0541]_m_250									1	1
RHS_2545	RT4EHS_292	Hypothetical			[locus_tag=RF_0589]_l_1081									1	1
RHS_2546	RT4EHS_293	Hypothetical			[locus_tag=RF_0591]_h_241									1	1
RHS_2549	RT4EHS_296	Hypothetical			[locus_tag=RF_0638]_l_154									1	1
RHS_2552	RT4EHS_297	Hypothetical			[locus_tag=RF_0652]_l_172									1	1
RHS_2553	RT4EHS_298	Hypothetical			[locus_tag=RF_0663]_h_144									1	1
RHS_2555	RT4EHS_299	Hypothetical			[locus_tag=RF_0674]_m_107									1	1
RHS_2556	RT4EHS_300	Hypothetical			[locus_tag=RF_0682]_h_298									1	1
RHS_2558	RT4EHS_301	Hypothetical			[locus_tag=RF_0688]_l_438									1	1
RHS_2560	RT4EHS_302	Hypothetical			[locus_tag=RF_0690]_m_118									1	1
RHS_2562	RT4EHS_303	Hypothetical			[locus_tag=RF_0695]_l_202									1	1
RHS_2563	RT4EHS_304	Hypothetical			[locus_tag=RF_0705]_l_284									1	1
RHS_2564	RT4EHS_305	Hypothetical			[locus_tag=RF_0708]_l_222									1	1
RHS_2565	RT4EHS_306	Hypothetical			[locus_tag=RF_0712]_l_418									1	1
RHS_2571	RT4EHS_307	Hypothetical			[locus_tag=RF_0745]_h_191									1	1
RHS_2572	RT4EHS_308	Hypothetical			[locus_tag=RF_0746]_h_131									1	1
RHS_2576	RT4EHS_310	Hypothetical			[locus_tag=RF_0756]_l_133									1	1
RHS_2578	RT4EHS_311	Hypothetical			[locus_tag=RF_0768]_h_185									1	1
RHS_2583	RT4EHS_312	Hypothetical			[locus_tag=RF_0778]_l_255									1	1
RHS_2585	RT4EHS_313	Hypothetical			[locus_tag=RF_0782]_h_181									1	1
RHS_2586	RT4EHS_314	Hypothetical			[locus_tag=RF_0783]_l_215									1	1
RHS_2587	RT4EHS_315	Hypothetical			[locus_tag=RF_0784]_l_252									1	1
RHS_2591	RT4EHS_316	Hypothetical			[locus_tag=RF_0790]_l_146									1	1
RHS_2592	RT4EHS_317	Hypothetical			[locus_tag=RF_0791]_l_222									1	1
RHS_2593	RT4EHS_319	Hypothetical			[locus_tag=RF_0794]_l_343									1	1
RHS_2595	RT4EHS_320	Hypothetical			[locus_tag=RF_0796]_l_133									1	1
RHS_2597	RT4EHS_321	Hypothetical			[locus_tag=RF_0801]_m_216									1	1
RHS_2598	RT4EHS_322	Hypothetical			[locus_tag=RF_0802]_h_101									1	1
RHS_2600	RT4EHS_323	Hypothetical			[locus_tag=RF_0813]_l_479									1	1
RHS_2604	RT4EHS_325	Hypothetical			[locus_tag=RF_0822]_m_212									1	1
RHS_2612	RT4EHS_328	Hypothetical			[locus_tag=RF_0878]_l_149									1	1
RHS_2613	RT4EHS_329	Hypothetical			[locus_tag=RF_0882]_h_167									1	1
RHS_2614	RT4EHS_330	Hypothetical			[locus_tag=RF_0883]_h_387									1	1
RHS_2620	RT4EHS_331	Hypothetical			[locus_tag=RF_0907]_m_144									1	1
RHS_2625	RT4EHS_332	Hypothetical			[locus_tag=RF_0918]_l_476									1	1
RHS_2627	RT4EHS_334	Hypothetical			[locus_tag=RF_0928]_h_177									1	1
RHS_2628	RT4EHS_335	Hypothetical			[locus_tag=RF_0929]_h_114									1	1
RHS_2629	RT4EHS_336	Hypothetical			[locus_tag=RF_0932]_l_247									1	1
RHS_2637	RT4EHS_339	Hypothetical			[locus_tag=RF_0969]_l_234									1	1
RHS_2639	RT4EHS_340	Hypothetical			[locus_tag=RF_0972]_m_437									1	1
RHS_2640	RT4EHS_341	Hypothetical			[locus_tag=RF_0973]_l_259									1	1
RHS_2647	RT4EHS_344	Hypothetical			[locus_tag=RF_1032]_h_572									1	1
RHS_2648	RT4EHS_345	Hypothetical			[locus_tag=RF_1042]_l_101									1	1
RHS_2651	RT4EHS_346	Hypothetical			[locus_tag=RF_1070]_l_627									1	1
RHS_2652	RT4EHS_347	Hypothetical			[locus_tag=RF_1080]_l_140									1	1
RHS_2653	RT4EHS_348	Hypothetical			[locus_tag=RF_1082]_l_130									1	1
RHS_2656	RT4EHS_351	Hypothetical			[locus_tag=RF_1099]_h_267									1	1
RHS_2658	RT4EHS_352	Hypothetical			[locus_tag=RF_1102]_h_152									1	1
RHS_2666	RT4EHS_353	Hypothetical			[locus_tag=RF_1136]_h_282									1	1
RHS_2669	RT4EHS_354	Hypothetical			[locus_tag=RF_1158]_h_148									1	1
RHS_2672	RT4EHS_355	Hypothetical			[locus_tag=RF_1192]_l_317									1	1
RHS_2673	RT4EHS_356	Hypothetical			[locus_tag=RF_1193]_l_130									1	1
RHS_2680	RT4EHS_358	Hypothetical			[locus_tag=RF_1243]_l_776									1	1
RHS_2689	RT4EHS_361	Hypothetical			[locus_tag=RF_1306]_h_380									1	1
RHS_2691	RT4EHS_362	Hypothetical			[locus_tag=RF_1330]_h_327									1	1
RHS_2692	RT4EHS_363	Hypothetical			[locus_tag=RF_1331]_h_106									1	1
RHS_2693	RT4EHS_364	Hypothetical			[locus_tag=RF_1354]_l_123									1	1
RHS_2694	RT4EHS_365	Hypothetical			[locus_tag=RF_1355]_l_228									1	1
RHS_1767	RT4EHS_367	Hypothetical		[locus_tag=BA173_00100A]_h_135										1	1
RHS_1772	RT4EHS_369	Hypothetical		[locus_tag=BA173_00155]_h_144										1	1
RHS_1773	RT4EHS_370	Hypothetical		[locus_tag=BA173_00160B]_l_122										1	1
RHS_1775	RT4EHS_371	Hypothetical		[locus_tag=BA173_00175]_m_265										1	1
RHS_1776	RT4EHS_372	Hypothetical		[locus_tag=BA173_00205]_m_137										1	1
RHS_1782	RT4EHS_374	Hypothetical		[locus_tag=BA173_00370]_l_181										1	1
RHS_1808	RT4EHS_378	Hypothetical		[locus_tag=BA173_00950]_l_168										1	1
RHS_1811	RT4EHS_379	Hypothetical		[locus_tag=BA173_00985]_l_361										1	1
RHS_1819	RT4EHS_381	Hypothetical		[locus_tag=BA173_01135]_l_185										1	1
RHS_1820	RT4EHS_382	Hypothetical		[locus_tag=BA173_01140]_l_508										1	1
RHS_1823	RT4EHS_383	Hypothetical		[locus_tag=BA173_01155]_l_133										1	1
RHS_1835	RT4EHS_385	Hypothetical		[locus_tag=BA173_01455]_l_439										1	1
RHS_1840	RT4EHS_387	Hypothetical		[locus_tag=BA173_01545]_h_103										1	1
RHS_1851	RT4EHS_390	Hypothetical		[locus_tag=BA173_01905]_l_120										1	1
RHS_1872	RT4EHS_394	Hypothetical		[locus_tag=BA173_02640]_h_129										1	1
RHS_1895	RT4EHS_396	Hypothetical		[locus_tag=BA173_03065]_m_385										1	1
RHS_1898	RT4EHS_397	Hypothetical		[locus_tag=BA173_03165]_l_384										1	1
RHS_1904	RT4EHS_399	Hypothetical		[locus_tag=BA173_03390]_l_152										1	1
RHS_1907	RT4EHS_400	Hypothetical		[locus_tag=BA173_03440B]_l_154										1	1
RHS_1914	RT4EHS_403	Hypothetical		[locus_tag=BA173_03550]_l_118										1	1
RHS_1917	RT4EHS_404	Hypothetical		[locus_tag=BA173_03585]_m_202										1	1
RHS_1920	RT4EHS_405	Hypothetical		[locus_tag=BA173_03670]_h_324										1	1
RHS_1939	RT4EHS_406	Hypothetical		[locus_tag=BA173_04055]_h_196										1	1
RHS_1945	RT4EHS_407	Hypothetical		[locus_tag=BA173_04220]_h_305										1	1
RHS_1946	RT4EHS_408	Hypothetical		[locus_tag=BA173_04260]_l_206										1	1
RHS_1960	RT4EHS_411	Hypothetical		[locus_tag=BA173_05025]_h_216										1	1
RHS_1963	RT4EHS_414	Hypothetical		[locus_tag=BA173_05120]_l_177										1	1
RHS_1964	RT4EHS_415	Hypothetical		[locus_tag=BA173_05130]_h_180										1	1
RHS_1969	RT4EHS_416	Hypothetical		[locus_tag=BA173_05250]_m_621										1	1
RHS_1974	RT4EHS_417	Hypothetical		[locus_tag=BA173_05290]_l_194										1	1
RHS_1977	RT4EHS_419	Hypothetical		[locus_tag=BA173_05350]_h_151										1	1
RHS_1979	RT4EHS_421	Hypothetical		[locus_tag=BA173_05560]_l_155										1	1
RHS_1980	RT4EHS_422	Hypothetical		[locus_tag=BA173_05565]_l_227										1	1
RHS_1981	RT4EHS_423	Hypothetical		[locus_tag=BA173_05605]_h_325										1	1
RHS_1988	RT4EHS_425	Hypothetical		[locus_tag=BA173_05765]_h_296										1	1
RHS_1989	RT4EHS_426	Hypothetical		[locus_tag=BA173_05775]_l_109										1	1
RHS_2001	RT4EHS_428	Hypothetical		[locus_tag=BA173_06075]_l_154										1	1
RHS_2023	RT4EHS_431	Hypothetical		[locus_tag=BA173_06540]_h_242										1	1
RHS_2027	RT4EHS_434	Hypothetical		[locus_tag=BA173_06565B]_l_101										1	1
RHS_2029	RT4EHS_435	Hypothetical		[locus_tag=BA173_06605]_h_288										1	1
RHS_2040	RT4EHS_438	Hypothetical		[locus_tag=BA173_06740A]_h_259										1	1
RHS_2041	RT4EHS_439	Hypothetical		[locus_tag=BA173_06740B]_h_137										1	1
RHS_2042	RT4EHS_440	Hypothetical		[locus_tag=BA173_06740C]_h_320										1	1
RHS_2046	RT4EHS_441	Hypothetical		[locus_tag=BA173_06915]_m_146										1	1
RHS_2049	RT4EHS_442	Hypothetical		[locus_tag=BA173_07015]_m_150										1	1
RHS_2051	RT4EHS_443	Hypothetical		[locus_tag=BA173_07035A]_l_217										1	1
RHS_2052	RT4EHS_444	Hypothetical		[locus_tag=BA173_07035B]_l_271										1	1
RHS_2062	RT4EHS_445	Hypothetical	[locus_tag=RBE_0035]_h_230											1	1
RHS_2065	RT4EHS_446	Hypothetical	[locus_tag=RBE_0057]_l_507 [locus_tag=RBE_0859]_l_307											1	1
RHS_2066	RT4EHS_447	Hypothetical	[locus_tag=RBE_0058]_l_190											1	1
RHS_2067	RT4EHS_448	Hypothetical	[locus_tag=RBE_0059]_h_159											1	1
RHS_2069	RT4EHS_449	Hypothetical	[locus_tag=RBE_0073]_m_149											1	1
RHS_2072	RT4EHS_450	Hypothetical	[locus_tag=RBE_0104]_l_184											1	1
RHS_2074	RT4EHS_451	Hypothetical	[locus_tag=RBE_0109]_l_490											1	1
RHS_2077	RT4EHS_452	Hypothetical	[locus_tag=RBE_0125]_l_470											1	1
RHS_2090	RT4EHS_453	Hypothetical	[locus_tag=RBE_0168]_m_521											1	1
RHS_2091	RT4EHS_454	Hypothetical	[locus_tag=RBE_0169]_l_223											1	1
RHS_2094	RT4EHS_455	Hypothetical	[locus_tag=RBE_0191]_l_515											1	1
RHS_2096	RT4EHS_456	Hypothetical	[locus_tag=RBE_0195]_h_139 [locus_tag=RBE_0518]_l_128 [locus_tag=RBE_0814]_l_169 [locus_tag=RBE_1414]_l_127											1	1
RHS_2097	RT4EHS_457	Hypothetical	[locus_tag=RBE_0206]_l_205											1	1
RHS_2100	RT4EHS_458	Hypothetical	[locus_tag=RBE_0219]_m_124											1	1
RHS_2101	RT4EHS_459	Hypothetical	[locus_tag=RBE_0220]_h_826											1	1
RHS_2102	RT4EHS_460	Hypothetical	[locus_tag=RBE_0221]_h_232											1	1
RHS_2103	RT4EHS_461	Hypothetical	[locus_tag=RBE_0222]_m_313											1	1
RHS_2105	RT4EHS_462	Hypothetical	[locus_tag=RBE_0240]_m_138											1	1
RHS_2106	RT4EHS_463	Hypothetical	[locus_tag=RBE_0241]_l_190											1	1
RHS_2113	RT4EHS_464	Hypothetical	[locus_tag=RBE_0261]_h_331											1	1
RHS_2114	RT4EHS_465	Hypothetical	[locus_tag=RBE_0263]_h_269											1	1
RHS_2124	RT4EHS_466	Hypothetical	[locus_tag=RBE_0287]_l_243											1	1
RHS_2126	RT4EHS_467	Hypothetical	[locus_tag=RBE_0303]_h_261											1	1
RHS_2129	RT4EHS_468	Hypothetical	[locus_tag=RBE_0308]_l_140											1	1
RHS_2133	RT4EHS_469	Hypothetical	[locus_tag=RBE_0317]_h_273											1	1
RHS_2134	RT4EHS_470	Hypothetical	[locus_tag=RBE_0318]_m_336											1	1
RHS_2135	RT4EHS_471	Hypothetical	[locus_tag=RBE_0319]_h_719											1	1
RHS_2137	RT4EHS_472	Hypothetical	[locus_tag=RBE_0337]_h_112											1	1
RHS_2138	RT4EHS_473	Hypothetical	[locus_tag=RBE_0338]_l_128											1	1
RHS_2139	RT4EHS_474	Hypothetical	[locus_tag=RBE_0339]_h_443											1	1
RHS_2141	RT4EHS_475	Hypothetical	[locus_tag=RBE_0345]_l_771											1	1
RHS_2144	RT4EHS_476	Hypothetical	[locus_tag=RBE_0352]_l_357											1	1
RHS_2150	RT4EHS_477	Hypothetical	[locus_tag=RBE_0361]_m_140											1	1
RHS_2154	RT4EHS_478	Hypothetical	[locus_tag=RBE_0373]_m_391											1	1
RHS_2156	RT4EHS_479	Hypothetical	[locus_tag=RBE_0375]_l_112											1	1
RHS_2157	RT4EHS_480	Hypothetical	[locus_tag=RBE_0376]_l_109											1	1
RHS_2158	RT4EHS_481	Hypothetical	[locus_tag=RBE_0377]_h_178											1	1
RHS_2167	RT4EHS_482	Hypothetical	[locus_tag=RBE_0389]_l_327											1	1
RHS_2170	RT4EHS_483	Hypothetical	[locus_tag=RBE_0403]_h_129											1	1
RHS_2172	RT4EHS_484	Hypothetical	[locus_tag=RBE_0405]_l_112											1	1
RHS_2174	RT4EHS_485	Hypothetical	[locus_tag=RBE_0408]_h_327											1	1
RHS_2202	RT4EHS_486	Hypothetical	[locus_tag=RBE_0448]_l_703											1	1
RHS_2207	RT4EHS_487	Hypothetical	[locus_tag=RBE_0460]_h_407											1	1
RHS_2210	RT4EHS_488	Hypothetical	[locus_tag=RBE_0463]_l_174											1	1
RHS_2211	RT4EHS_489	Hypothetical	[locus_tag=RBE_0464]_h_114											1	1
RHS_2213	RT4EHS_490	Hypothetical	[locus_tag=RBE_0472]_l_219											1	1
RHS_2215	RT4EHS_491	Hypothetical	[locus_tag=RBE_0476]_m_700											1	1
RHS_2218	RT4EHS_492	Hypothetical	[locus_tag=RBE_0479]_h_144											1	1
RHS_2226	RT4EHS_493	Hypothetical	[locus_tag=RBE_0493]_l_105											1	1
RHS_2229	RT4EHS_494	Hypothetical	[locus_tag=RBE_0500]_m_430											1	1
RHS_2232	RT4EHS_495	Hypothetical	[locus_tag=RBE_0506]_l_243											1	1
RHS_2236	RT4EHS_496	Hypothetical	[locus_tag=RBE_0546]_l_410											1	1
RHS_2237	RT4EHS_497	Hypothetical	[locus_tag=RBE_0551]_l_220											1	1
RHS_2238	RT4EHS_498	Hypothetical	[locus_tag=RBE_0555]_h_231											1	1
RHS_2239	RT4EHS_499	Hypothetical	[locus_tag=RBE_0556]_l_118											1	1
RHS_2240	RT4EHS_500	Hypothetical	[locus_tag=RBE_0562]_m_356											1	1
RHS_2241	RT4EHS_501	Hypothetical	[locus_tag=RBE_0571]_m_224											1	1
RHS_2243	RT4EHS_502	Hypothetical	[locus_tag=RBE_0575]_h_149											1	1
RHS_2244	RT4EHS_503	Hypothetical	[locus_tag=RBE_0585]_m_164											1	1
RHS_2245	RT4EHS_504	Hypothetical	[locus_tag=RBE_0587]_l_177											1	1
RHS_2246	RT4EHS_505	Hypothetical	[locus_tag=RBE_0588]_l_722											1	1
RHS_2247	RT4EHS_506	Hypothetical	[locus_tag=RBE_0589]_h_350											1	1
RHS_2252	RT4EHS_507	Hypothetical	[locus_tag=RBE_0615]_l_501											1	1
RHS_2253	RT4EHS_508	Hypothetical	[locus_tag=RBE_0616]_l_604											1	1
RHS_2254	RT4EHS_509	Hypothetical	[locus_tag=RBE_0618]_h_153											1	1
RHS_2255	RT4EHS_510	Hypothetical	[locus_tag=RBE_0619]_l_182											1	1
RHS_2256	RT4EHS_511	Hypothetical	[locus_tag=RBE_0623]_h_250											1	1
RHS_2259	RT4EHS_512	Hypothetical	[locus_tag=RBE_0630]_m_153											1	1
RHS_2260	RT4EHS_513	Hypothetical	[locus_tag=RBE_0635]_l_850											1	1
RHS_2262	RT4EHS_514	Hypothetical	[locus_tag=RBE_0643]_l_217											1	1
RHS_2268	RT4EHS_515	Hypothetical	[locus_tag=RBE_0659]_l_192											1	1
RHS_2269	RT4EHS_516	Hypothetical	[locus_tag=RBE_0662]_h_800											1	1
RHS_2273	RT4EHS_517	Hypothetical	[locus_tag=RBE_0670]_l_418											1	1
RHS_2274	RT4EHS_518	Hypothetical	[locus_tag=RBE_0672]_l_238											1	1
RHS_2276	RT4EHS_519	Hypothetical	[locus_tag=RBE_0677]_l_513											1	1
RHS_2279	RT4EHS_520	Hypothetical	[locus_tag=RBE_0683]_m_435											1	1
RHS_2285	RT4EHS_521	Hypothetical	[locus_tag=RBE_0720]_m_141											1	1
RHS_2287	RT4EHS_522	Hypothetical	[locus_tag=RBE_0730]_h_453											1	1
RHS_2292	RT4EHS_523	Hypothetical	[locus_tag=RBE_0752]_h_388											1	1
RHS_2303	RT4EHS_524	Hypothetical	[locus_tag=RBE_0784]_m_273											1	1
RHS_2305	RT4EHS_525	Hypothetical	[locus_tag=RBE_0793]_h_313											1	1
RHS_2306	RT4EHS_526	Hypothetical	[locus_tag=RBE_0795]_l_291											1	1
RHS_2307	RT4EHS_527	Hypothetical	[locus_tag=RBE_0796]_l_136											1	1
RHS_2308	RT4EHS_528	Hypothetical	[locus_tag=RBE_0799]_l_158											1	1
RHS_2310	RT4EHS_529	Hypothetical	[locus_tag=RBE_0801]_h_775											1	1
RHS_2313	RT4EHS_530	Hypothetical	[locus_tag=RBE_0831]_h_216											1	1
RHS_2316	RT4EHS_531	Hypothetical	[locus_tag=RBE_0836]_h_523											1	1
RHS_2319	RT4EHS_532	Hypothetical	[locus_tag=RBE_0845]_h_348											1	1
RHS_2320	RT4EHS_533	Hypothetical	[locus_tag=RBE_0846]_m_272											1	1
RHS_2322	RT4EHS_534	Hypothetical	[locus_tag=RBE_0858]_l_540											1	1
RHS_2324	RT4EHS_535	Hypothetical	[locus_tag=RBE_0882]_l_215											1	1
RHS_2328	RT4EHS_536	Hypothetical	[locus_tag=RBE_0895]_h_441											1	1
RHS_2329	RT4EHS_537	Hypothetical	[locus_tag=RBE_0896]_l_169											1	1
RHS_2330	RT4EHS_538	Hypothetical	[locus_tag=RBE_0903]_h_300											1	1
RHS_2332	RT4EHS_539	Hypothetical	[locus_tag=RBE_0910]_l_462											1	1
RHS_2334	RT4EHS_540	Hypothetical	[locus_tag=RBE_0915]_h_301											1	1
RHS_2335	RT4EHS_541	Hypothetical	[locus_tag=RBE_0921]_h_694											1	1
RHS_2336	RT4EHS_542	Hypothetical	[locus_tag=RBE_0923]_l_235											1	1
RHS_2339	RT4EHS_543	Hypothetical	[locus_tag=RBE_0936]_l_213											1	1
RHS_2346	RT4EHS_544	Hypothetical	[locus_tag=RBE_0984]_l_387											1	1
RHS_2347	RT4EHS_545	Hypothetical	[locus_tag=RBE_0985]_m_335											1	1
RHS_2348	RT4EHS_546	Hypothetical	[locus_tag=RBE_0986]_l_171											1	1
RHS_2349	RT4EHS_547	Hypothetical	[locus_tag=RBE_0987]_m_101											1	1
RHS_2353	RT4EHS_548	Hypothetical	[locus_tag=RBE_1025]_h_225											1	1
RHS_2354	RT4EHS_549	Hypothetical	[locus_tag=RBE_1028]_l_147											1	1
RHS_2355	RT4EHS_550	Hypothetical	[locus_tag=RBE_1029]_h_472											1	1
RHS_2357	RT4EHS_551	Hypothetical	[locus_tag=RBE_1031]_l_524											1	1
RHS_2358	RT4EHS_552	Hypothetical	[locus_tag=RBE_1032]_l_1238											1	1
RHS_2359	RT4EHS_553	Hypothetical	[locus_tag=RBE_1035]_l_497											1	1
RHS_1971	RT4EHS_554	Hypothetical	[locus_tag=RBE_1087]_l_104											1	1
RHS_2366	RT4EHS_555	Hypothetical	[locus_tag=RBE_1089]_h_324											1	1
RHS_2368	RT4EHS_556	Hypothetical	[locus_tag=RBE_1108]_h_118											1	1
RHS_2369	RT4EHS_557	Hypothetical	[locus_tag=RBE_1110]_h_247											1	1
RHS_2370	RT4EHS_558	Hypothetical	[locus_tag=RBE_1126]_m_442											1	1
RHS_2376	RT4EHS_559	Hypothetical	[locus_tag=RBE_1186]_h_225											1	1
RHS_2381	RT4EHS_560	Hypothetical	[locus_tag=RBE_1206]_l_1102											1	1
RHS_2383	RT4EHS_561	Hypothetical	[locus_tag=RBE_1215]_h_120											1	1
RHS_2384	RT4EHS_562	Hypothetical	[locus_tag=RBE_1216]_l_439											1	1
RHS_2385	RT4EHS_563	Hypothetical	[locus_tag=RBE_1219]_h_112											1	1
RHS_2386	RT4EHS_564	Hypothetical	[locus_tag=RBE_1222]_h_114											1	1
RHS_2387	RT4EHS_565	Hypothetical	[locus_tag=RBE_1229]_l_139											1	1
RHS_2389	RT4EHS_566	Hypothetical	[locus_tag=RBE_1240]_m_610											1	1
RHS_2394	RT4EHS_567	Hypothetical	[locus_tag=RBE_1253]_l_443											1	1
RHS_2395	RT4EHS_568	Hypothetical	[locus_tag=RBE_1254]_m_244											1	1
RHS_2397	RT4EHS_569	Hypothetical	[locus_tag=RBE_1268]_m_355											1	1
RHS_2398	RT4EHS_570	Hypothetical	[locus_tag=RBE_1269]_l_332											1	1
RHS_2399	RT4EHS_571	Hypothetical	[locus_tag=RBE_1284]_h_321											1	1
RHS_2400	RT4EHS_572	Hypothetical	[locus_tag=RBE_1285]_m_220											1	1
RHS_2403	RT4EHS_573	Hypothetical	[locus_tag=RBE_1322]_l_919											1	1
RHS_2404	RT4EHS_574	Hypothetical	[locus_tag=RBE_1323]_h_189											1	1
RHS_2410	RT4EHS_575	Hypothetical	[locus_tag=RBE_1365]_l_535											1	1
RHS_2412	RT4EHS_576	Hypothetical	[locus_tag=RBE_1369]_l_707											1	1
RHS_2413	RT4EHS_577	Hypothetical	[locus_tag=RBE_1371]_l_703											1	1
RHS_2416	RT4EHS_578	Hypothetical	[locus_tag=RBE_1382]_l_230											1	1
RHS_2423	RT4EHS_579	Hypothetical	[locus_tag=RBE_1397]_m_147											1	1
RHS_2425	RT4EHS_580	Hypothetical	[locus_tag=RBE_1399]_l_135											1	1
RHS_2990	RT4EHS_591	Hypothetical										[locus_tag=RF_p19]_l_396		1	1
RHS_2991	RT4EHS_592	Hypothetical										[locus_tag=RF_p20]_l_179		1	1
RHS_2992	RT4EHS_593	Hypothetical										[locus_tag=RF_p21]_h_164		1	1
RHS_2997	RT4EHS_594	Hypothetical										[locus_tag=RF_p27]_l_599		1	1
RHS_2998	RT4EHS_595	Hypothetical										[locus_tag=RF_p29]_m_220		1	1
RHS_3003	RT4EHS_596	Hypothetical										[locus_tag=RF_p36]_h_246		1	1
RHS_1735	RT4EHS_597	Hypothetical									[locus_tag=A3306_07425]_l_103			1	1
RHS_1741	RT4EHS_598	Hypothetical									[locus_tag=A3306_07480]_l_477			1	1
RHS_1744	RT4EHS_599	Hypothetical									[locus_tag=A3306_07495]_h_100			1	1
RHS_1745	RT4EHS_600	Hypothetical									[locus_tag=A3306_07500]_l_790			1	1
RHS_1751	RT4EHS_601	Hypothetical									[locus_tag=A3306_07530]_l_513			1	1
RHS_1752	RT4EHS_602	Hypothetical									[locus_tag=A3306_07535]_l_199			1	1
RHS_1755	RT4EHS_603	Hypothetical									[locus_tag=A3306_07550]_m_136			1	1
RHS_1757	RT4EHS_604	Hypothetical									[locus_tag=A3306_07575]_l_269			1	1
Total			1885	1885	1885	1885	904	935	776	751	26	54	35		1885
Homologue sets Smaller than 300bp
Homologue Tag	Gene Names	R. bellii RML369-C	R. sp. MEAM1 (Bemisia tabaci)	R. felis str. URRWXCal2	R. akari str. Hartford	R. rickettsii str. Sheila Smith	R. montanensis str. OSU 85-930	R. prowazekii str. Breinl	R. typhi str. Wilmington	R. bellii str. An04 Plasmid	R. felis str. URRWXCal2 Plasmid	R. felis str. URRWXCal2 Plasmid Δ	% Predicted	Species Count
RHS_0291	Hypothetical	[locus_tag=RBE_0520]_l_90	[locus_tag=BA173_00300]_l_90	[locus_tag=RF_0332]_h_90	[locus_tag=A1C_01605]_l_93	[locus_tag=A1G_01645]_m_90	[locus_tag=MCI_05635]_l_90	[locus_tag=H375_4050]_h_90	[locus_tag=RT0206]_h_89				1	8
RHS_0954	Hypothetical	[locus_tag=RBE_0243]_m_83 [locus_tag=RBE_1086]_h_80	[locus_tag=BA173_05270]_h_80	[locus_tag=RF_0189]_79 [locus_tag=RF_0239]_m_86 [locus_tag=RF_0257]_m_80	[locus_tag=A1C_05300]_m_82	[locus_tag=A1G_05765]_m_82	[locus_tag=MCI_02455]_m_82	[locus_tag=H375_8610]_m_80	[locus_tag=RT0270]_l_77 [locus_tag=RT0665]_l_79				0.916667	8
RHS_0213	Hypothetical	[locus_tag=RBE_1123]_m_68	[locus_tag=BA173_05035]_m_66	[locus_tag=RF_1123]_h_67	[locus_tag=A1C_01110]_m_67	[locus_tag=A1G_01135]_h_67	[locus_tag=MCI_05210]_h_67	[locus_tag=H375_4690]_h_67	[locus_tag=RT0147]_67				0.875	8
RHS_0810	Hypothetical	[locus_tag=RBE_0901]_70	[locus_tag=BA173_06230]_70	[locus_tag=RF_0938]_h_71	[locus_tag=A1C_04470]_l_71	[locus_tag=A1G_04845]_m_69	[locus_tag=MCI_01585]_m_69	[locus_tag=H375_400]_71	[locus_tag=RT0563]_71				0.5	8
RHS_1123	bolA2	[locus_tag=RBE_0019]_76	[locus_tag=BA173_03000]_h_76	[locus_tag=RF_1285]_h_79	[locus_tag=A1C_06285]_79	[locus_tag=A1G_06880]_79	[locus_tag=MCI_03515]_79	[locus_tag=H375_7110]_77	[locus_tag=RT0800]_m_83				0.375	8
RHS_0553	Hypothetical	[locus_tag=RBE_0885]_82	[locus_tag=BA173_05905]_82	[locus_tag=RF_0633]_82	[locus_tag=A1C_03045]_82	[locus_tag=A1G_03155]_82	[locus_tag=MCI_07010]_82	[locus_tag=H375_2000]_m_82	[locus_tag=RT0395]_h_82				0.25	8
RHS_0327	Hypothetical	[locus_tag=RBE_0966]_66	[locus_tag=BA173_06510]_67	[locus_tag=RF_1040]_67	[locus_tag=A1C_01785]_67	[locus_tag=A1G_01885]_67	[locus_tag=MCI_05850]_67	[locus_tag=H375_3730]_l_68	[locus_tag=RT0236]_67				0.125	8
RHS_1063	acpP	[locus_tag=RBE_0115]_86	[locus_tag=BA173_03465]_81	[locus_tag=RF_1223]_86	[locus_tag=A1C_05940]_81	[locus_tag=A1G_06505]_81	[locus_tag=MCI_03165]_81	[locus_tag=H375_7600]_68	[locus_tag=RT0749]_81				0	8
RHS_0047	atpE	[locus_tag=RBE_1291]_74	[locus_tag=BA173_01615]_74	[locus_tag=RF_0029]_74	[locus_tag=A1C_00255]_74	[locus_tag=A1G_00170]_72	[locus_tag=MCI_04300]_74	[locus_tag=H375_6090]_74	[locus_tag=RT0106]_74				0	8
RHS_0328	bolA1	[locus_tag=RBE_0965]_80	[locus_tag=BA173_06505]_80	[locus_tag=RF_1039]_80	[locus_tag=A1C_01790]_80	[locus_tag=A1G_01890]_80	[locus_tag=MCI_05855]_80	[locus_tag=H375_3720]_80	[locus_tag=RT0237]_80				0	8
RHS_0887	groES	[locus_tag=RBE_0591]_99	[locus_tag=BA173_06790]_95	[locus_tag=RF_0408]_99	[locus_tag=A1C_04930]_95	[locus_tag=A1G_05325]_95	[locus_tag=MCI_02035]_95	[locus_tag=H375_9040]_95	[locus_tag=RT0618]_95				0	8
RHS_0989	himA ihfA	[locus_tag=RBE_0181]_84	[locus_tag=BA173_02785]_94	[locus_tag=RF_0201]_95	[locus_tag=A1C_05555]_96	[locus_tag=A1G_06050]_95	[locus_tag=MCI_02730]_95	[locus_tag=H375_8240]_80	[locus_tag=RT0703]_95				0	8
RHS_0681	himD ihfB	[locus_tag=RBE_0735]_88	[locus_tag=BA173_01190]_80	[locus_tag=RF_0767]_80	[locus_tag=A1C_03790]_82	[locus_tag=A1G_03965]_80	[locus_tag=MCI_00660]_80	[locus_tag=H375_910]_80	[locus_tag=RT0511]_80				0	8
RHS_1126	infA	[locus_tag=RBE_0144]_73	[locus_tag=BA173_03285]_73	[locus_tag=RF_1292]_71	[locus_tag=A1C_06300]_71	[locus_tag=A1G_06945]_71	[locus_tag=MCI_03560]_71	[locus_tag=H375_7100]_71	[locus_tag=RT0802]_71				0	8
RHS_0860	rnpA rpmH	[locus_tag=RBE_0866]_44	[locus_tag=BA173_05995]_44	[locus_tag=RF_0348]_44	[locus_tag=A1C_04775]_44	[locus_tag=A1G_05155]_44	[locus_tag=MCI_01880]_44	[locus_tag=H375_30]_44	[locus_tag=RT0598]_44				0	8
RHS_0917	rplW	[locus_tag=RBE_1060]_98	[locus_tag=BA173_05430]_98	[locus_tag=RF_0280]_98	[locus_tag=A1C_05095]_98	[locus_tag=A1G_05545]_98	[locus_tag=MCI_02230]_98	[locus_tag=H375_8750]_98	[locus_tag=RT0649]_98				0	8
RHS_1016	rpmA	[locus_tag=RBE_1405]_86	[locus_tag=BA173_03975]_86	[locus_tag=RF_1199]_86	[locus_tag=A1C_05690]_86	[locus_tag=A1G_06395]_86	[locus_tag=MCI_03055]_86	[locus_tag=H375_7720]_86	[locus_tag=RT0737]_86				0	8
RHS_0144	rpmB	[locus_tag=RBE_1279]_97	[locus_tag=BA173_02255]_97	[locus_tag=RF_0083]_97	[locus_tag=A1C_00750]_97	[locus_tag=A1G_00790]_97	[locus_tag=MCI_04880]_97	[locus_tag=H375_5310]_97	[locus_tag=RT0038]_97				0	8
RHS_0911	rpmC	[locus_tag=RBE_1054]_70	[locus_tag=BA173_05460]_70	[locus_tag=RF_0286]_71	[locus_tag=A1C_05065]_71	[locus_tag=A1G_05515]_71	[locus_tag=MCI_02200]_71	[locus_tag=H375_8810]_71	[locus_tag=RT0643]_71				0	8
RHS_0901	rpmD	[locus_tag=RBE_1044]_65	[locus_tag=BA173_05510]_65	[locus_tag=RF_0296]_74	[locus_tag=A1C_05015]_63	[locus_tag=A1G_05465]_63	[locus_tag=MCI_02150]_63	[locus_tag=H375_8910]_63	[locus_tag=RT0633]_63				0	8
RHS_0145	rpmE	[locus_tag=RBE_1278]_79	[locus_tag=BA173_02250]_79	[locus_tag=RF_0084]_78	[locus_tag=A1C_00755]_78	[locus_tag=A1G_00795]_78	[locus_tag=MCI_04885]_78	[locus_tag=H375_5300]_78	[locus_tag=RT0037]_78				0	8
RHS_1077	rpmF	[locus_tag=RBE_0127]_66	[locus_tag=BA173_03600]_66	[locus_tag=RF_1236]_66	[locus_tag=A1C_06020]_66	[locus_tag=A1G_06575]_66	[locus_tag=MCI_03235]_66	[locus_tag=H375_7500]_65	[locus_tag=RT0760]_65				0	8
RHS_1219	rpmG	[locus_tag=RBE_1379]_56	[locus_tag=BA173_03375]_56	[locus_tag=RF_1386]_56	[locus_tag=A1C_06800]_56	[locus_tag=A1G_07465]_56	[locus_tag=MCI_04090]_56	[locus_tag=H375_6370]_56	[locus_tag=RT0870]_56				0	8
RHS_0858	rpmI	[locus_tag=RBE_0864]_68	[locus_tag=BA173_06005]_68	[locus_tag=RF_0350]_68	[locus_tag=A1C_04765]_68	[locus_tag=A1G_05145]_68	[locus_tag=MCI_01870]_68	[locus_tag=H375_50]_67	[locus_tag=RT0596]_68				0	8
RHS_0754	rpmJ	[locus_tag=RBE_0569]_41	[locus_tag=BA173_06775]_41	[locus_tag=RF_0800]_41	[locus_tag=A1C_04170]_41	[locus_tag=A1G_04395]_41	[locus_tag=MCI_00915]_41	[locus_tag=H375_1540]_41	[locus_tag=RT0443]_41				0	8
RHS_0646	rpsO	[locus_tag=RBE_0772]_91	[locus_tag=BA173_01020]_91	[locus_tag=RF_0722]_91	[locus_tag=A1C_03565]_91	[locus_tag=A1G_03775]_91	[locus_tag=MCI_00415]_91	[locus_tag=H375_1100]_91	[locus_tag=RT0488]_91				0	8
RHS_0910	rpsQ	[locus_tag=RBE_1053]_77	[locus_tag=BA173_05465]_77	[locus_tag=RF_0287]_82	[locus_tag=A1C_05060]_77	[locus_tag=A1G_05510]_77	[locus_tag=MCI_02195]_77	[locus_tag=H375_8820]_77	[locus_tag=RT0642]_82				0	8
RHS_0064	rpsR	[locus_tag=RBE_0121]_94	[locus_tag=BA173_03430]_94	[locus_tag=RF_0142]_95	[locus_tag=A1C_00345]_95	[locus_tag=A1G_00410]_95	[locus_tag=MCI_04500]_95	[locus_tag=H375_5910]_95	[locus_tag=RT0090]_95				0	8
RHS_0915	rpsS	[locus_tag=RBE_1058]_92	[locus_tag=BA173_05440]_92	[locus_tag=RF_0282]_92	[locus_tag=A1C_05085]_92	[locus_tag=A1G_05535]_92	[locus_tag=MCI_02220]_92	[locus_tag=H375_8770]_92	[locus_tag=RT0647]_92				0	8
RHS_0893	rpsT	[locus_tag=RBE_1036]_87	[locus_tag=BA173_05550]_87	[locus_tag=RF_0304]_90	[locus_tag=A1C_04975]_90	[locus_tag=A1G_05425]_92	[locus_tag=MCI_02110]_90	[locus_tag=H375_8990]_90	[locus_tag=RT0625]_90				0	8
RHS_0868	rpsU	[locus_tag=RBE_0454]_66	[locus_tag=BA173_00820]_66	[locus_tag=RF_0426]_66	[locus_tag=A1C_04825]_66	[locus_tag=A1G_05220]_66	[locus_tag=MCI_01915]_66	[locus_tag=H375_9200]_66	[locus_tag=RT0604]_66				0	8
RHS_0187	secE	[locus_tag=RBE_1159]_66	[locus_tag=BA173_04860]_66	[locus_tag=RF_1152]_98	[locus_tag=A1C_00980]_68	[locus_tag=A1G_01005]_66	[locus_tag=MCI_05080]_66	[locus_tag=H375_4960]_66	[locus_tag=RT0123]_66				0	8
RHS_1019	tatA	[locus_tag=RBE_1410]_51	[locus_tag=BA173_03950]_51	[locus_tag=RF_1196]_54	[locus_tag=A1C_05705]_53	[locus_tag=A1G_06380]_53	[locus_tag=MCI_03040]_53	[locus_tag=H375_7750]_54	[locus_tag=RT0734]_53				0	8
RHS_0147	virB3	[locus_tag=RBE_1275]_95	[locus_tag=BA173_02230]_95	[locus_tag=RF_0087]_95	[locus_tag=A1C_00780]_95	[locus_tag=A1G_00810]_95	[locus_tag=MCI_04900]_95	[locus_tag=H375_5280]_95	[locus_tag=RT0034]_95				0	8
RHS_0477	xseB	[locus_tag=RBE_0766]_80	[locus_tag=BA173_00835]_80	[locus_tag=RF_0557]_80	[locus_tag=A1C_02625]_80	[locus_tag=A1G_02690]_80	[locus_tag=MCI_06595]_80	[locus_tag=H375_2600]_80	[locus_tag=RT0339]_80				0	8
RHS_0143	Hypothetical	[locus_tag=RBE_1342]_82	[locus_tag=BA173_02140]_82	[locus_tag=RF_0082]_82	[locus_tag=A1C_00745]_82	[locus_tag=A1G_00765]_82	[locus_tag=MCI_04860]_82	[locus_tag=H375_5320]_83	[locus_tag=RT0039]_83				0	8
RHS_0161	Hypothetical	[locus_tag=RBE_1185]_78	[locus_tag=BA173_04760]_78	[locus_tag=RF_1180]_78	[locus_tag=A1C_00850]_78	[locus_tag=A1G_00885]_78	[locus_tag=MCI_04965]_78	[locus_tag=H375_5160]_78	[locus_tag=RT0023]_78				0	8
RHS_0480	Hypothetical	[locus_tag=RBE_0391]_73	[locus_tag=BA173_04670]_73	[locus_tag=RF_0562]_82	[locus_tag=A1C_02640]_82	[locus_tag=A1G_02730]_81	[locus_tag=MCI_06615]_82	[locus_tag=H375_2580]_82	[locus_tag=RT0341]_82				0	8
RHS_0843	Hypothetical	[locus_tag=RBE_0850]_87	[locus_tag=BA173_01970]_87	[locus_tag=RF_0366]_87	[locus_tag=A1C_04680]_87	[locus_tag=A1G_05045]_87	[locus_tag=MCI_01775]_87	[locus_tag=H375_150]_87	[locus_tag=RT0587]_90				0	8
RHS_0977	Hypothetical	[locus_tag=RBE_0202]_94	[locus_tag=BA173_01690]_93	[locus_tag=RF_0213]_82	[locus_tag=A1C_05480]_82	[locus_tag=A1G_05955]_82	[locus_tag=MCI_02645]_82	[locus_tag=H375_8350]_82	[locus_tag=RT0692]_82				0	8
RHS_0522	Hypothetical		[locus_tag=BA173_06365]_70	[locus_tag=RF_0603]_79	[locus_tag=A1C_02890]_71	[locus_tag=A1G_03005]_45	[locus_tag=MCI_06850]_68	[locus_tag=H375_2260]_71	[locus_tag=RT0373]_95				0	7
RHS_1221	Hypothetical	[locus_tag=RBE_1386]_63		[locus_tag=RF_1388]_50	[locus_tag=A1C_06810]_50	[locus_tag=A1G_07475]_50	[locus_tag=MCI_04100]_54	[locus_tag=H375_6350]_50	[locus_tag=RT0872]_50				0	7
RHS_1298	Hypothetical	[locus_tag=RBE_1151]_78	[locus_tag=BA173_04900]_78	[locus_tag=RF_1110]_78		[locus_tag=A1G_01195]_78	[locus_tag=MCI_05270]_78	[locus_tag=H375_4580]_78	[locus_tag=RT0160]_90				0	7
RHS_0435	Hypothetical	[locus_tag=RBE_0811]_h_97	[locus_tag=BA173_01365]_h_97	[locus_tag=RF_0520]_h_99	[locus_tag=A1C_02385]_h_93	[locus_tag=A1G_02495]_90	[locus_tag=MCI_06405]_h_90						0.833333	6
RHS_0925	Hypothetical	[locus_tag=RBE_1068]_l_84	[locus_tag=BA173_05370]_l_91	[locus_tag=RF_0272]_l_82	[locus_tag=A1C_05135]_82	[locus_tag=A1G_05590]_h_84	[locus_tag=MCI_02270]_l_81						0.833333	6
RHS_0802	Hypothetical	[locus_tag=RBE_0525]_80	[locus_tag=BA173_00280]_80	[locus_tag=RF_0489]_l_79 [locus_tag=RF_0910]_82	[locus_tag=A1C_04420]_58	[locus_tag=A1G_01660]_80	[locus_tag=MCI_05650]_80						0.142857	6
RHS_0379	Hypothetical		[locus_tag=BA173_06170]_60	[locus_tag=RF_0464]_59	[locus_tag=A1C_02050]_59	[locus_tag=A1G_02215]_59	[locus_tag=MCI_06130]_59		[locus_tag=RT0279]_59				0	6
RHS_0509	Hypothetical	[locus_tag=RBE_0927]_l_81 [locus_tag=RBE_1213]_l_82	[locus_tag=BA173_04520]_l_85 [locus_tag=BA173_05820]_l_81		[locus_tag=A1C_02790]_h_98	[locus_tag=A1G_02895]_l_82	[locus_tag=MCI_06775]_l_82						1	5
RHS_0058	Hypothetical	[locus_tag=RBE_1192]_l_75	[locus_tag=BA173_05155]_h_65	[locus_tag=RF_0015]_m_82 [locus_tag=RF_0601]_75	[locus_tag=A1C_00310]_l_65 [locus_tag=A1C_02880]_75		[locus_tag=MCI_04225]_l_68						0.714286	5
RHS_0674	Hypothetical			[locus_tag=RF_0758]_m_57	[locus_tag=A1C_03740]_57	[locus_tag=A1G_03920]_l_57	[locus_tag=MCI_00615]_m_57		[locus_tag=RT0520]_61				0.6	5
RHS_0975	Hypothetical		[locus_tag=BA173_00420]_54	[locus_tag=RF_0215]_l_81	[locus_tag=A1C_05470]_43	[locus_tag=A1G_05945]_64	[locus_tag=MCI_02635]_55						0.2	5
RHS_0803	Hypothetical	[locus_tag=RBE_0524]_86		[locus_tag=RF_0490]_h_88 [locus_tag=RF_0911]_87	[locus_tag=A1C_04425]_76	[locus_tag=A1G_01665]_86	[locus_tag=MCI_05655]_86						0.166667	5
RHS_0242	chaB	[locus_tag=RBE_1115]_87	[locus_tag=BA173_05095]_75	[locus_tag=RF_1086]_71	[locus_tag=A1C_01320]_64		[locus_tag=MCI_05395]_59						0	5
RHS_0281	def	[locus_tag=RBE_0559]_70	[locus_tag=BA173_05680]_70		[locus_tag=A1C_01555]_61	[locus_tag=A1G_01590]_50	[locus_tag=MCI_05580]_71						0	5
RHS_0280	Hypothetical	[locus_tag=RBE_0558]_61		[locus_tag=RF_0323]_61	[locus_tag=A1C_01550]_60	[locus_tag=A1G_01585]_60	[locus_tag=MCI_05575]_61						0	5
RHS_0781	Hypothetical	[locus_tag=RBE_0617]_85	[locus_tag=BA173_01495]_71 [locus_tag=BA173_02325]_83	[locus_tag=RF_0105]_80 [locus_tag=RF_0159]_80 [locus_tag=RF_0321]_80 [locus_tag=RF_0387]_78 [locus_tag=RF_0393]_80 [locus_tag=RF_0587]_80 [locus_tag=RF_0880]_80 [locus_tag=RF_0921]_80 [locus_tag=RF_0926]_80 [locus_tag=RF_0931]_80 [locus_tag=RF_0999]_80 [locus_tag=RF_1053]_80 [locus_tag=RF_1071]_80 [locus_tag=RF_1140]_80 [locus_tag=RF_1181]_80 [locus_tag=RF_1205]_80 [locus_tag=RF_1392]_80	[locus_tag=A1C_04310]_87						[locus_tag=RFp_31]_80		0	5
RHS_1006	Hypothetical		[locus_tag=BA173_02890]_67	[locus_tag=RF_1211]_67	[locus_tag=A1C_05640]_67			[locus_tag=H375_7670]_67	[locus_tag=RT0742]_67				0	5
RHS_1024	Hypothetical	[locus_tag=RBE_1416]_53	[locus_tag=BA173_03900]_53		[locus_tag=A1C_05730]_83	[locus_tag=A1G_06350]_58	[locus_tag=MCI_03020]_58						0	5
RHS_1377	Hypothetical			[locus_tag=RF_0396]_m_77		[locus_tag=A1G_02565]_h_76 [locus_tag=A1G_05400]_l_77	[locus_tag=MCI_02095]_m_77 [locus_tag=MCI_06470]_h_76		[locus_tag=RT0623]_m_77				1	4
RHS_1525	Hypothetical		[locus_tag=BA173_05335]_l_95	[locus_tag=RF_0312]_m_94		[locus_tag=A1G_04635]_l_80	[locus_tag=MCI_01345]_m_93						1	4
RHS_1526	Hypothetical		[locus_tag=BA173_05340]_h_83	[locus_tag=RF_0311]_l_87		[locus_tag=A1G_04640]_h_83	[locus_tag=MCI_01350]_h_83						1	4
RHS_1862	Hypothetical	[locus_tag=RBE_0980]_m_81	[locus_tag=BA173_02280]_62	[locus_tag=RF_0702]_m_76			[locus_tag=MCI_00315]_73						0.5	4
RHS_0585	Hypothetical	[locus_tag=RBE_1231]_80	[locus_tag=BA173_02370]_80		[locus_tag=A1C_03225]_79	[locus_tag=A1G_03385]_52							0	4
RHS_0683	Hypothetical		[locus_tag=BA173_05950]_63		[locus_tag=A1C_03800]_67	[locus_tag=A1G_03980]_63	[locus_tag=MCI_00675]_63						0	4
RHS_1519	Hypothetical	[locus_tag=RBE_0582]_90	[locus_tag=BA173_06670]_90	[locus_tag=RF_0861]_90		[locus_tag=A1G_04530]_69							0	4
RHS_1712	Hypothetical	[locus_tag=RBE_1362]_81	[locus_tag=BA173_03795]_81			[locus_tag=A1G_07225]_81	[locus_tag=MCI_03875]_81						0	4
RHS_2152	Hypothetical	[locus_tag=RBE_0371]_94		[locus_tag=RF_0183]_94				[locus_tag=H375_7990]_94	[locus_tag=RT0710]_92				0	4
RHS_0020	Hypothetical		[locus_tag=BA173_03940]_m_92	[locus_tag=RF_0157]_h_95	[locus_tag=A1C_00110]_h_74								1	3
RHS_0464	Hypothetical				[locus_tag=A1C_02550]_l_98	[locus_tag=A1G_02645]_h_95	[locus_tag=MCI_06545]_l_58						1	3
RHS_2007	Hypothetical		[locus_tag=BA173_06195]_l_84	[locus_tag=RF_0731]_m_84			[locus_tag=MCI_00465]_h_84						1	3
RHS_1771	Hypothetical		[locus_tag=BA173_00145]_h_59 [locus_tag=BA173_05240]_59 [locus_tag=BA173_05935]_h_59	[locus_tag=RF_1216]_h_93			[locus_tag=MCI_03130]_h_74						0.8	3
RHS_1010	Hypothetical	[locus_tag=RBE_0138]_h_98		[locus_tag=RF_1207]_92	[locus_tag=A1C_05660]_h_83								0.666667	3
RHS_1169	Hypothetical		[locus_tag=BA173_03185]_93	[locus_tag=RF_1339]_l_93	[locus_tag=A1C_06545]_h_58								0.666667	3
RHS_2012	Hypothetical		[locus_tag=BA173_06325]_m_76	[locus_tag=RF_1041]_l_62			[locus_tag=MCI_05845]_77						0.666667	3
RHS_1569	Hypothetical		[locus_tag=BA173_02430]_h_62 [locus_tag=BA173_02700B]_l_50	[locus_tag=RF_1279]_67		[locus_tag=A1G_05100]_68							0.5	3
RHS_0853	Hypothetical		[locus_tag=BA173_06025]_39		[locus_tag=A1C_04740]_l_58		[locus_tag=MCI_01840]_76						0.333333	3
RHS_1521	Hypothetical		[locus_tag=BA173_04545]_49			[locus_tag=A1G_04580]_49	[locus_tag=MCI_01295]_h_78						0.333333	3
RHS_1779	Hypothetical	[locus_tag=RBE_0528]_l_80	[locus_tag=BA173_00265]_92	[locus_tag=RF_0537]_79									0.333333	3
RHS_0279	def				[locus_tag=A1C_01545]_38	[locus_tag=A1G_01580]_39	[locus_tag=MCI_05570]_46						0	3
RHS_1721	dinJ			[locus_tag=RF_1373]_87		[locus_tag=A1G_07375]_87	[locus_tag=MCI_04010]_87						0	3
RHS_0451	Hypothetical			[locus_tag=RF_0536]_53	[locus_tag=A1C_02475]_61	[locus_tag=A1G_02580]_53							0	3
RHS_0657	Hypothetical				[locus_tag=A1C_03635]_38	[locus_tag=A1G_03835]_41	[locus_tag=MCI_00485]_38						0	3
RHS_0673	Hypothetical				[locus_tag=A1C_03735]_56	[locus_tag=A1G_03915]_56	[locus_tag=MCI_00610]_56						0	3
RHS_0682	Hypothetical				[locus_tag=A1C_03795]_49	[locus_tag=A1G_03970]_66	[locus_tag=MCI_00665]_59						0	3
RHS_0876	Hypothetical				[locus_tag=A1C_04865]_47			[locus_tag=H375_9140]_46	[locus_tag=RT0610]_46				0	3
RHS_1008	Hypothetical			[locus_tag=RF_1209]_40	[locus_tag=A1C_05650]_40	[locus_tag=A1G_06440]_40							0	3
RHS_1282	Hypothetical		[locus_tag=BA173_02095]_83			[locus_tag=A1G_00715]_54	[locus_tag=MCI_04810]_83						0	3
RHS_1425	Hypothetical	[locus_tag=RBE_1232]_58				[locus_tag=A1G_03390]_83	[locus_tag=MCI_00115]_66						0	3
RHS_1552	Hypothetical			[locus_tag=RF_0952]_98		[locus_tag=A1G_04895]_94	[locus_tag=MCI_01640]_94						0	3
RHS_1555	Hypothetical			[locus_tag=RF_0957]_76		[locus_tag=A1G_04925]_76	[locus_tag=MCI_01665]_69						0	3
RHS_1641	Hypothetical			[locus_tag=RF_1184]_87		[locus_tag=A1G_06275]_73	[locus_tag=MCI_02950]_55						0	3
RHS_1829	Hypothetical	[locus_tag=RBE_0537]_79	[locus_tag=BA173_01255A]_73	[locus_tag=RF_0399]_79									0	3
RHS_1838	Hypothetical		[locus_tag=BA173_01490]_86 [locus_tag=BA173_02100]_87	[locus_tag=RF_0792]_86			[locus_tag=MCI_04805]_87						0	3
RHS_2516	Hypothetical			[locus_tag=RF_0432]_49				[locus_tag=H375_9240]_49	[locus_tag=RT0601]_49				0	3
RHS_2181	traD_Ti	[locus_tag=RBE_0420]_l_97					[locus_tag=MCI_00770]_l_97						1	2
RHS_0258	Hypothetical				[locus_tag=A1C_01400]_l_86	[locus_tag=A1G_01410]_l_89							1	2
RHS_0303	Hypothetical		[locus_tag=BA173_04620]_m_64		[locus_tag=A1C_01665]_h_91								1	2
RHS_0352	Hypothetical				[locus_tag=A1C_01910]_h_93	[locus_tag=A1G_02005]_h_72							1	2
RHS_0473	Hypothetical				[locus_tag=A1C_02595]_l_47		[locus_tag=MCI_06575]_l_45						1	2
RHS_0708	Hypothetical	[locus_tag=RBE_0942]_h_62			[locus_tag=A1C_03940]_h_61								1	2
RHS_0865	Hypothetical				[locus_tag=A1C_04800]_h_54	[locus_tag=A1G_05180]_m_82							1	2
RHS_1114	Hypothetical			[locus_tag=RF_1273]_l_72	[locus_tag=A1C_06220]_l_62								1	2
RHS_1212	Hypothetical			[locus_tag=RF_1379]_l_69	[locus_tag=A1C_06765]_h_73								1	2
RHS_1369	Hypothetical					[locus_tag=A1G_02395]_l_72	[locus_tag=MCI_06300]_h_93						1	2
RHS_1463	Hypothetical					[locus_tag=A1G_03910]_l_89	[locus_tag=MCI_00600]_m_66						1	2
RHS_1560	Hypothetical					[locus_tag=A1G_05010]_h_71	[locus_tag=MCI_01745]_h_71						1	2
RHS_1586	Hypothetical					[locus_tag=A1G_05275]_l_82	[locus_tag=MCI_01980]_m_82						1	2
RHS_1664	Hypothetical					[locus_tag=A1G_06525]_l_76	[locus_tag=MCI_03185]_l_80						1	2
RHS_1834	Hypothetical	[locus_tag=RBE_1197]_l_80	[locus_tag=BA173_01450]_h_80										1	2
[truncated: 1,053 more rows]

## Sheet: Table Key
Description	Explination
Yellow Homologue Tag	Identified Gene Fragment
"*" in Effector Tag	These are ppredicted effectors passing the length and score criteria, eliminated based on predicted domains.
[locus_tag=***]_h_159	Locus tag is given inside the brackets, h/m/l denote effector prediction level (most-likely/probable/less-likely), the number is the amino acids length of the deduced protein sequence
