# Supplementary material for: Analysis of the Type 4 Effectome across the Genus Rickettsia
Source: Int J Mol Sci. 2022 Dec 8;23(24):15513. doi: 10.3390/ijms232415513 (PMC9779031; doi:10.3390/ijms232415513)
Supplement: Supplementary file 1 [file ijms-23-15513-s001.zip › Table S4.xlsx]

## Sheet: EHS Table
Effector Homologue Sets in Rickettsia
Effector Homologue Sets and their Members in Each Species of Rickettsia
Effector Tag	Gene Name	HMM Prediction (Pfam_A)	R. bellii RML369-C	R. sp. MEAM1 (Bemisia tabaci)	R. felis str. URRWXCal2	R. akari str. Hartford	R. rickettsii str. Sheila Smith	R. montanensis str. OSU 85-930	R. prowazekii str. Breinl	R. typhi str. Wilmington	R. bellii str. An04 Plasmid	R. felis str. URRWXCal2 Plasmid	R. felis str. URRWXCal2 Plasmid Δ	% Predicted	Species Count	Notes
RT4EHS_604	Hypothetical										[locus_tag=A3306_07575]_l_269			1	1
RT4EHS_603	Hypothetical										[locus_tag=A3306_07550]_m_136			1	1
RT4EHS_602	Hypothetical										[locus_tag=A3306_07535]_l_199			1	1
RT4EHS_601	Hypothetical										[locus_tag=A3306_07530]_l_513			1	1
RT4EHS_600	Hypothetical	DnaA_N									[locus_tag=A3306_07500]_l_790			1	1
RT4EHS_599	Hypothetical										[locus_tag=A3306_07495]_h_100			1	1
RT4EHS_598	Hypothetical										[locus_tag=A3306_07480]_l_477			1	1
RT4EHS_597	Hypothetical										[locus_tag=A3306_07425]_l_103			1	1
RT4EHS_596	Hypothetical											[locus_tag=RF_p36]_h_246		1	1
RT4EHS_595	Hypothetical	HTH_26, HTH_3										[locus_tag=RF_p29]_m_220		1	1
RT4EHS_594	Hypothetical											[locus_tag=RF_p27]_l_599		1	1
RT4EHS_593	Hypothetical	HTH_3, HTH_19, HTH_38, HTH_31, HTH_23, HTH_25, NUMOD1										[locus_tag=RF_p21]_h_164		1	1
RT4EHS_592	Hypothetical	MarR, HTH_36										[locus_tag=RF_p20]_l_179		1	1
RT4EHS_591	Hypothetical	DnaA_N										[locus_tag=RF_p19]_l_396		1	1
RT4EHS_590	Hypothetical										[locus_tag=A3306_07435]_l_231 [locus_tag=A3306_07440]_l_231 [locus_tag=A3306_07445]_l_231 [locus_tag=A3306_07450]_l_231	[locus_tag=RF_p15]_l_261		1	2
RT4EHS_589	Hypothetical											[locus_tag=RF_p62]_l_387	[locus_tag=RF_pd62]_l_387	1	2
RT4EHS_588	Hypothetical											[locus_tag=RF_p46]_l_350	[locus_tag=RF_pd46]_l_350	1	2
RT4EHS_587	Hypothetical	Ank_2, Ank_4, Ank_5, Ank, Ank_3										[locus_tag=RF_p42]_h_205	[locus_tag=RF_pd42]_h_205	1	2
RT4EHS_586	Hypothetical										[locus_tag=A3306_07520]_l_296	[locus_tag=RF_p40]_l_357	[locus_tag=RF_pd40]_l_357	1	3
RT4EHS_585	Hypothetical											[locus_tag=RF_p12]_l_281	[locus_tag=RF_pd12]_l_281	1	2
RT4EHS_584	Hypothetical	HSDR_N_2, HSDR_N										[locus_tag=RF_p06]_m_233	[locus_tag=RF_pd06]_m_233	1	2
RT4EHS_583	Hypothetical	DnaA_N, MarR, HTH_Crp_2										[locus_tag=RF_p05]_l_774	[locus_tag=RF_pd05]_l_774	1	2
RT4EHS_582	Hypothetical											[locus_tag=RF_p04]_h_106	[locus_tag=RF_pd04]_h_106	1	2
RT4EHS_581	Hypothetical	HTH_26, HTH_3										[locus_tag=RF_p02]_l_122	[locus_tag=RF_pd02]_l_122	1	2
RT4EHS_580	Hypothetical		[locus_tag=RBE_1399]_l_135											1	1
RT4EHS_579	Hypothetical	Imm39	[locus_tag=RBE_1397]_m_147											1	1
RT4EHS_578	Hypothetical		[locus_tag=RBE_1382]_l_230											1	1
RT4EHS_577	Hypothetical		[locus_tag=RBE_1371]_l_703											1	1
RT4EHS_576	Hypothetical		[locus_tag=RBE_1369]_l_707											1	1
RT4EHS_575	Hypothetical	HEAT_2	[locus_tag=RBE_1365]_l_535											1	1
RT4EHS_574	Hypothetical		[locus_tag=RBE_1323]_h_189											1	1
RT4EHS_573	Hypothetical		[locus_tag=RBE_1322]_l_919											1	1
RT4EHS_572	Hypothetical		[locus_tag=RBE_1285]_m_220											1	1
RT4EHS_571	Hypothetical		[locus_tag=RBE_1284]_h_321											1	1
RT4EHS_570	Hypothetical	MMR_HSR1, RsgA_GTPase, ABC_tran, AAA_16, AAA_29, NB-ARC	[locus_tag=RBE_1269]_l_332											1	1
RT4EHS_569	Hypothetical		[locus_tag=RBE_1268]_m_355											1	1
RT4EHS_568	Hypothetical	FliG_C	[locus_tag=RBE_1254]_m_244											1	1
RT4EHS_567	Hypothetical		[locus_tag=RBE_1253]_l_443											1	1
RT4EHS_566	Hypothetical	TPR_19, TPR_17	[locus_tag=RBE_1240]_m_610											1	1
RT4EHS_565	Hypothetical	PIN	[locus_tag=RBE_1229]_l_139											1	1
RT4EHS_564	Hypothetical		[locus_tag=RBE_1222]_h_114											1	1
RT4EHS_563	Hypothetical		[locus_tag=RBE_1219]_h_112											1	1
RT4EHS_562	Hypothetical	DUF4375	[locus_tag=RBE_1216]_l_439											1	1
RT4EHS_561	Hypothetical	Ank_2, Ank_3, Ank_5, Ank, Ank_4	[locus_tag=RBE_1215]_h_120											1	1
RT4EHS_560	Hypothetical	Glyco_hydro_108, FliG_C	[locus_tag=RBE_1206]_l_1102											1	1
RT4EHS_559	Hypothetical		[locus_tag=RBE_1186]_h_225											1	1
RT4EHS_558	Hypothetical		[locus_tag=RBE_1126]_m_442											1	1
RT4EHS_557	Hypothetical	Ank_2, Ank_4	[locus_tag=RBE_1110]_h_247											1	1
RT4EHS_556	Hypothetical		[locus_tag=RBE_1108]_h_118											1	1
RT4EHS_555	Hypothetical	PTEN_C2	[locus_tag=RBE_1089]_h_324											1	1
RT4EHS_554	Hypothetical		[locus_tag=RBE_1087]_l_104											1	2
RT4EHS_553	Hypothetical		[locus_tag=RBE_1035]_l_497											1	1
RT4EHS_552	Hypothetical	LRR_8	[locus_tag=RBE_1032]_l_1238											1	1
RT4EHS_551	Hypothetical		[locus_tag=RBE_1031]_l_524											1	1
RT4EHS_550	Hypothetical	LRR_6, LRR_4, LRR_1, LRR_8	[locus_tag=RBE_1029]_h_472											1	1
RT4EHS_549	Hypothetical	bPH_2, DUF3021	[locus_tag=RBE_1028]_l_147											1	1
RT4EHS_548	Hypothetical	Ank_4, Ank_5, Ank_2, Ank, Ank_3	[locus_tag=RBE_1025]_h_225											1	1
RT4EHS_547	Hypothetical		[locus_tag=RBE_0987]_m_101											1	1
RT4EHS_546	Hypothetical		[locus_tag=RBE_0986]_l_171											1	1
RT4EHS_545	Hypothetical	Ank_5, Ank_2	[locus_tag=RBE_0985]_m_335											1	1
RT4EHS_544	Hypothetical	Ank_2, Ank, Ank_5, Ank_3	[locus_tag=RBE_0984]_l_387											1	1
RT4EHS_543	Hypothetical		[locus_tag=RBE_0936]_l_213											1	1
RT4EHS_542	Hypothetical	NADAR	[locus_tag=RBE_0923]_l_235											1	1
RT4EHS_541	Hypothetical	Ank_2, Ank_4, Ank_5, Ank, Ank_3	[locus_tag=RBE_0921]_h_694											1	1
RT4EHS_540	Hypothetical	LRR_6, LRR_1, LRR_4	[locus_tag=RBE_0915]_h_301											1	1
RT4EHS_539	Hypothetical		[locus_tag=RBE_0910]_l_462											1	1
RT4EHS_538	Hypothetical		[locus_tag=RBE_0903]_h_300											1	1
RT4EHS_537	Hypothetical		[locus_tag=RBE_0896]_l_169											1	1
RT4EHS_536	Hypothetical	LRR_6, SpoU_sub_bind, LRR_4, LRR_1, FAM76	[locus_tag=RBE_0895]_h_441											1	1
RT4EHS_535	Hypothetical		[locus_tag=RBE_0882]_l_215											1	1
RT4EHS_534	Hypothetical	N6_Mtase, Methylase_S	[locus_tag=RBE_0858]_l_540											1	1
RT4EHS_533	Hypothetical		[locus_tag=RBE_0846]_m_272											1	1
RT4EHS_532	Hypothetical		[locus_tag=RBE_0845]_h_348											1	1
RT4EHS_531	Hypothetical	HTH_19, Ank_2	[locus_tag=RBE_0836]_h_523											1	1
RT4EHS_530	Hypothetical	DUF5410	[locus_tag=RBE_0831]_h_216											1	1
RT4EHS_529	Hypothetical	Ank_2, Ank_5, DUF3447, Ank_4	[locus_tag=RBE_0801]_h_775											1	1
RT4EHS_528	Hypothetical		[locus_tag=RBE_0799]_l_158											1	1
RT4EHS_527	Hypothetical		[locus_tag=RBE_0796]_l_136											1	1
RT4EHS_526	Hypothetical		[locus_tag=RBE_0795]_l_291											1	1
RT4EHS_525	Hypothetical		[locus_tag=RBE_0793]_h_313											1	1
RT4EHS_524	Hypothetical		[locus_tag=RBE_0784]_m_273											1	1
RT4EHS_523	Hypothetical	Fic_N, Fic, HTH_13	[locus_tag=RBE_0752]_h_388											1	1
RT4EHS_522	Hypothetical	Ank_2	[locus_tag=RBE_0730]_h_453											1	1
RT4EHS_521	Hypothetical	Gp49	[locus_tag=RBE_0720]_m_141											1	1
RT4EHS_520	Hypothetical		[locus_tag=RBE_0683]_m_435											1	1
RT4EHS_519	Hypothetical		[locus_tag=RBE_0677]_l_513											1	1
RT4EHS_518	Hypothetical		[locus_tag=RBE_0672]_l_238											1	1
RT4EHS_517	Hypothetical		[locus_tag=RBE_0670]_l_418											1	1
RT4EHS_516	Hypothetical	Peptidase_C26, GATase, GATase_3	[locus_tag=RBE_0662]_h_800											1	1
RT4EHS_515	Hypothetical	OTT_1508_deam	[locus_tag=RBE_0659]_l_192											1	1
RT4EHS_514	Hypothetical	DUF4167	[locus_tag=RBE_0643]_l_217											1	1
RT4EHS_513	Hypothetical	GTA_TIM, Phage-tail_3	[locus_tag=RBE_0635]_l_850											1	1
RT4EHS_512	Hypothetical		[locus_tag=RBE_0630]_m_153											1	1
RT4EHS_511	Hypothetical	Ank_2, Ank_4, Ank_3, Ank_5, Ank	[locus_tag=RBE_0623]_h_250											1	1
RT4EHS_510	Hypothetical		[locus_tag=RBE_0619]_l_182											1	1
RT4EHS_509	Hypothetical	LRR_6	[locus_tag=RBE_0618]_h_153											1	1
RT4EHS_508	Hypothetical		[locus_tag=RBE_0616]_l_604											1	1
RT4EHS_507	Hypothetical	Zeta_toxin	[locus_tag=RBE_0615]_l_501											1	1
RT4EHS_506	Hypothetical	Ank_2, Ank_4, Ank, Ank_3, Ank_5	[locus_tag=RBE_0589]_h_350											1	1
RT4EHS_505	Hypothetical		[locus_tag=RBE_0588]_l_722											1	1
RT4EHS_504	Hypothetical		[locus_tag=RBE_0587]_l_177											1	1
RT4EHS_503	Hypothetical	Ank_2, Ank_3, Ank_4, Ank, Ank_5	[locus_tag=RBE_0585]_m_164											1	1
RT4EHS_502	Hypothetical		[locus_tag=RBE_0575]_h_149											1	1
RT4EHS_501	Hypothetical		[locus_tag=RBE_0571]_m_224											1	1
RT4EHS_500	Hypothetical	Glyco_transf_61	[locus_tag=RBE_0562]_m_356											1	1
RT4EHS_499	Hypothetical	Bro-N	[locus_tag=RBE_0556]_l_118											1	1
RT4EHS_498	Hypothetical	Ank_3, Ank, Ank_4, Ank_2, Ank_5	[locus_tag=RBE_0555]_h_231											1	1
RT4EHS_497	Hypothetical	NB-ARC, AAA_22	[locus_tag=RBE_0551]_l_220											1	1
RT4EHS_496	Hypothetical		[locus_tag=RBE_0546]_l_410											1	1
RT4EHS_495	Hypothetical	DUF986	[locus_tag=RBE_0506]_l_243											1	1
RT4EHS_494	Hypothetical		[locus_tag=RBE_0500]_m_430											1	1
RT4EHS_493	Hypothetical	PIN	[locus_tag=RBE_0493]_l_105											1	1
RT4EHS_492	Hypothetical		[locus_tag=RBE_0479]_h_144											1	1
RT4EHS_491	Hypothetical	TPR_2, TPR_1, TPR_8, TPR_12, TPR_19, TPR_10, TPR_7, TPR_6, TPR_14, Fis1_TPR_C, TPR_16	[locus_tag=RBE_0476]_m_700											1	1
RT4EHS_490	Hypothetical		[locus_tag=RBE_0472]_l_219											1	1
RT4EHS_489	Hypothetical	LegC3_N	[locus_tag=RBE_0464]_h_114											1	1
RT4EHS_488	Hypothetical		[locus_tag=RBE_0463]_l_174											1	1
RT4EHS_487	Hypothetical	Fic, Sigma70_r4	[locus_tag=RBE_0460]_h_407											1	1
RT4EHS_486	Hypothetical		[locus_tag=RBE_0448]_l_703											1	1
RT4EHS_485	Hypothetical	LRR_6	[locus_tag=RBE_0408]_h_327											1	1
RT4EHS_484	Hypothetical		[locus_tag=RBE_0405]_l_112											1	1
RT4EHS_483	Hypothetical	HSDR_N, HSDR_N_2	[locus_tag=RBE_0403]_h_129											1	1
RT4EHS_482	Hypothetical		[locus_tag=RBE_0389]_l_327											1	1
RT4EHS_481	Hypothetical	DUF1543	[locus_tag=RBE_0377]_h_178											1	1
RT4EHS_480	Hypothetical	Peptidase_S41	[locus_tag=RBE_0376]_l_109											1	1
RT4EHS_479	Hypothetical	Peptidase_S41	[locus_tag=RBE_0375]_l_112											1	1
RT4EHS_478	Hypothetical		[locus_tag=RBE_0373]_m_391											1	1
RT4EHS_477	Hypothetical	GRDP-like, PRESAN	[locus_tag=RBE_0361]_m_140											1	1
RT4EHS_476	Hypothetical		[locus_tag=RBE_0352]_l_357											1	1
RT4EHS_475	Hypothetical		[locus_tag=RBE_0345]_l_771											1	1
RT4EHS_474	Hypothetical		[locus_tag=RBE_0339]_h_443											1	1
RT4EHS_473	Hypothetical		[locus_tag=RBE_0338]_l_128											1	1
RT4EHS_472	Hypothetical		[locus_tag=RBE_0337]_h_112											1	1
RT4EHS_471	Hypothetical	Ank_2, Ank_5, Ank_3, Ank_4, Ank	[locus_tag=RBE_0319]_h_719											1	1
RT4EHS_470	Hypothetical		[locus_tag=RBE_0318]_m_336											1	1
RT4EHS_469	Hypothetical	Ank_2, Ank_4, Ank_5, Ank_3, Ank, DUF3447	[locus_tag=RBE_0317]_h_273											1	1
RT4EHS_468	Hypothetical	Rad10	[locus_tag=RBE_0308]_l_140											1	1
RT4EHS_467	Hypothetical	Phage_BR0599, DUF2163	[locus_tag=RBE_0303]_h_261											1	1
RT4EHS_466	Hypothetical	HAD_2, PrpR_N, Hydrolase_like, Hydrolase	[locus_tag=RBE_0287]_l_243											1	1
RT4EHS_465	Hypothetical		[locus_tag=RBE_0263]_h_269											1	1
RT4EHS_464	Hypothetical		[locus_tag=RBE_0261]_h_331											1	1
RT4EHS_463	Hypothetical		[locus_tag=RBE_0241]_l_190											1	1
RT4EHS_462	Hypothetical		[locus_tag=RBE_0240]_m_138											1	1
RT4EHS_461	Hypothetical		[locus_tag=RBE_0222]_m_313											1	1
RT4EHS_460	Hypothetical		[locus_tag=RBE_0221]_h_232											1	1
RT4EHS_459	Hypothetical	Ank_2, Ank_4, Ank_3, Ank, Ank_5	[locus_tag=RBE_0220]_h_826											1	1
RT4EHS_458	Hypothetical		[locus_tag=RBE_0219]_m_124											1	1
RT4EHS_457	Hypothetical	Gly_transporter	[locus_tag=RBE_0206]_l_205											1	1
RT4EHS_456	Hypothetical	PDDEXK_2, PKD_2, DUF667	[locus_tag=RBE_0195]_h_139 [locus_tag=RBE_0518]_l_128 [locus_tag=RBE_0814]_l_169 [locus_tag=RBE_1414]_l_127											1	1
RT4EHS_455	Hypothetical	Ank_3, Ank_2, Ank_4, BNR, Mistic	[locus_tag=RBE_0191]_l_515											1	1
RT4EHS_454	Hypothetical		[locus_tag=RBE_0169]_l_223											1	1
RT4EHS_453	Hypothetical		[locus_tag=RBE_0168]_m_521											1	1
RT4EHS_452	Hypothetical	TPR_1, TPR_2, TPR_8, TPR_12, TPR_6, TPR_16, TPR_14	[locus_tag=RBE_0125]_l_470											1	1
RT4EHS_451	Hypothetical		[locus_tag=RBE_0109]_l_490											1	1
RT4EHS_450	Hypothetical		[locus_tag=RBE_0104]_l_184											1	1
RT4EHS_449	Hypothetical	BID	[locus_tag=RBE_0073]_m_149											1	1	Cell death associated domain (BID)
RT4EHS_448	Hypothetical	Methylase_S	[locus_tag=RBE_0059]_h_159											1	1
RT4EHS_447	Hypothetical	N6_Mtase	[locus_tag=RBE_0058]_l_190											1	1
RT4EHS_446	Hypothetical	N6_Mtase, UPF0020, HSDR_N, HSDR_N_2	[locus_tag=RBE_0057]_l_507 [locus_tag=RBE_0859]_l_307											1	1
RT4EHS_445	Hypothetical		[locus_tag=RBE_0035]_h_230											1	1
RT4EHS_444	Hypothetical	Zeta_toxin		[locus_tag=BA173_07035B]_l_271										1	1
RT4EHS_443	Hypothetical			[locus_tag=BA173_07035A]_l_217										1	1
RT4EHS_442	Hypothetical	DUF4317, Chalcone_3		[locus_tag=BA173_07015]_m_150										1	1
RT4EHS_441	Hypothetical	DUF5410, DUF5864		[locus_tag=BA173_06915]_m_146										1	1
RT4EHS_440	Hypothetical			[locus_tag=BA173_06740C]_h_320										1	1	Gene Fragment of Risk1, a known T4 Effector
RT4EHS_439	Hypothetical			[locus_tag=BA173_06740B]_h_137										1	1	Gene Fragment of Risk1, a known T4 Effector
RT4EHS_438	Hypothetical			[locus_tag=BA173_06740A]_h_259										1	1	Gene Fragment of Risk1, a known T4 Effector
RT4EHS_437	Hypothetical		[locus_tag=RBE_0576]_m_129	[locus_tag=BA173_06700]_l_128										1	2
RT4EHS_436	Hypothetical		[locus_tag=RBE_0580]_h_173	[locus_tag=BA173_06680]_h_173										1	2
RT4EHS_435	Hypothetical	PDDEXK_2		[locus_tag=BA173_06605]_h_288										1	1
RT4EHS_434	Hypothetical			[locus_tag=BA173_06565B]_l_101										1	1
RT4EHS_433	Hypothetical	OTT_1508_deam	[locus_tag=RBE_0658]_l_539	[locus_tag=BA173_06565A]_l_589										1	2
RT4EHS_432	Hypothetical		[locus_tag=RBE_0660]_l_194	[locus_tag=BA173_06560]_l_178										1	2
RT4EHS_431	Hypothetical			[locus_tag=BA173_06540]_h_242										1	1
RT4EHS_430	Hypothetical	GerD	[locus_tag=RBE_0950]_l_802	[locus_tag=BA173_06415]_l_802										1	2
RT4EHS_429	Hypothetical	Erf4, Matrilin_ccoil	[locus_tag=RBE_0684]_l_430	[locus_tag=BA173_06265]_l_458										1	2	Golgi associated or vesicle trafficking domain (Erf4)
RT4EHS_428	Hypothetical			[locus_tag=BA173_06075]_l_154										1	1
RT4EHS_427	Hypothetical		[locus_tag=RBE_0880]_l_137	[locus_tag=BA173_05915]_h_145										1	2
RT4EHS_426	Hypothetical			[locus_tag=BA173_05775]_l_109										1	1
RT4EHS_425	Hypothetical	Ank_4, Ank_2, Ank_5, Ank, Ank_3		[locus_tag=BA173_05765]_h_296										1	1
RT4EHS_424	Hypothetical	TPR_12, TPR_10, TPR_1, TPR_7, TPR_2, TPR_8, NB-ARC, AAA_22, AAA_14, TPR_6, AAA_30, AAA, SHNi-TPR, TPR_9, PhoH, ATPase, AAA_16, DUF2225, RsgA_GTPase, TPR_16	[locus_tag=RBE_0634]_l_1136	[locus_tag=BA173_05610]_l_730										1	2
RT4EHS_423	Hypothetical	Lipase_3, DUF2974		[locus_tag=BA173_05605]_h_325										1	1
RT4EHS_422	Hypothetical			[locus_tag=BA173_05565]_l_227										1	1
RT4EHS_421	Hypothetical			[locus_tag=BA173_05560]_l_155										1	1
RT4EHS_420	Hypothetical	2_5_RNA_ligase2, LigT_PEase	[locus_tag=RBE_1070]_194	[locus_tag=BA173_05365]_l_212										0.5	2
RT4EHS_419	Hypothetical	Ank, Ank_2, Ank_4, Ank_3, Ank_5		[locus_tag=BA173_05350]_h_151										1	1
RT4EHS_418	Hypothetical		[locus_tag=RBE_1081]_132	[locus_tag=BA173_05300]_l_132										0.5	2
RT4EHS_417	Hypothetical			[locus_tag=BA173_05290]_l_194										1	1
RT4EHS_416	Hypothetical	TPR_16, TPR_19, TPR_1, TPR_12, TPR_2, TPR_11, TPR_10		[locus_tag=BA173_05250]_m_621										1	1
RT4EHS_415	Hypothetical	Ank_2, Ank_4, DUF4116, Ank_5		[locus_tag=BA173_05130]_h_180										1	1
RT4EHS_414	Hypothetical	Ank_2		[locus_tag=BA173_05120]_l_177										1	1
RT4EHS_413	Hypothetical		[locus_tag=RBE_1111]_l_106	[locus_tag=BA173_05115]_m_126										1	2
RT4EHS_412	Hypothetical		[locus_tag=RBE_1116]_h_231	[locus_tag=BA173_05085]_h_176										1	2
RT4EHS_411	Hypothetical			[locus_tag=BA173_05025]_h_216										1	1
RT4EHS_410	Hypothetical	HTH_26, HTH_3, HTH_19, DUF4294, DUF5097	[locus_tag=RBE_1127]_l_145	[locus_tag=BA173_05020]_l_145										1	2
RT4EHS_409	Hypothetical		[locus_tag=RBE_0395]_l_138	[locus_tag=BA173_04690]_l_113										1	2
RT4EHS_408	Hypothetical	DUF6036, EcoRI_methylase		[locus_tag=BA173_04260]_l_206										1	1
RT4EHS_407	Hypothetical			[locus_tag=BA173_04220]_h_305										1	1
RT4EHS_406	Hypothetical	HSDR_N, HSDR_N_2		[locus_tag=BA173_04055]_h_196										1	1
RT4EHS_405	Hypothetical	TPR_2, TPR_1		[locus_tag=BA173_03670]_h_324										1	1
RT4EHS_404	Hypothetical	Viral_helicase1, AAA_11		[locus_tag=BA173_03585]_m_202										1	1
RT4EHS_403	Hypothetical			[locus_tag=BA173_03550]_l_118										1	1
RT4EHS_402	Hypothetical	DUF1460, DUF669	[locus_tag=RBE_0274]_h_368	[locus_tag=BA173_03510]_h_376										1	2
RT4EHS_401	Hypothetical	LRR_6, HTH_45, CGGC, Fer2_BFD	[locus_tag=RBE_0110]_279	[locus_tag=BA173_03495]_h_387										0.5	2
RT4EHS_400	Hypothetical	YhcG_C, PDDEXK_4		[locus_tag=BA173_03440B]_l_154										1	1
RT4EHS_399	Hypothetical			[locus_tag=BA173_03390]_l_152										1	1
RT4EHS_398	Hypothetical		[locus_tag=RBE_0334]_l_146	[locus_tag=BA173_03255]_h_93										1	2
RT4EHS_397	Hypothetical	Glyphos_transf		[locus_tag=BA173_03165]_l_384										1	1
RT4EHS_396	Hypothetical	TPR_1, TPR_7, TPR_16, TPR_2, TPR_12		[locus_tag=BA173_03065]_m_385										1	1
RT4EHS_395	Hypothetical	Methyltransf_21	[locus_tag=RBE_0190]_240	[locus_tag=BA173_02660A]_h_146										0.5	2
RT4EHS_394	Hypothetical	Ank_2		[locus_tag=BA173_02640]_h_129										1	1
RT4EHS_393	Hypothetical		[locus_tag=RBE_0061]_107 [locus_tag=RBE_0062]_l_101	[locus_tag=BA173_02420]_l_106										0.666667	2
RT4EHS_392	Hypothetical	LAGLIDADG_1	[locus_tag=RBE_0297]_l_224	[locus_tag=BA173_02010]_m_180										1	2
RT4EHS_391	Hypothetical		[locus_tag=RBE_1259]_l_105	[locus_tag=BA173_01955]_66										0.5	2
RT4EHS_390	Hypothetical	PIN, DUF5615		[locus_tag=BA173_01905]_l_120										1	1
RT4EHS_389	Hypothetical		[locus_tag=RBE_0755]_l_303	[locus_tag=BA173_01680]_m_208										1	2
RT4EHS_388	Hypothetical	DUF4172, Fic, Fic_N	[locus_tag=RBE_0753]_h_364	[locus_tag=BA173_01675]_h_364										1	2
RT4EHS_387	Hypothetical	DUF1778		[locus_tag=BA173_01545]_h_103										1	1
RT4EHS_386	Hypothetical		[locus_tag=RBE_0839]_h_250	[locus_tag=BA173_01470]_h_159										1	2
RT4EHS_385	Hypothetical	DUF5460		[locus_tag=BA173_01455]_l_439										1	1
RT4EHS_384	Hypothetical		[locus_tag=RBE_0734]_h_179	[locus_tag=BA173_01185]_h_154										1	2
RT4EHS_383	Hypothetical	FdtA		[locus_tag=BA173_01155]_l_133										1	1
RT4EHS_382	Hypothetical	Glyco_transf_61		[locus_tag=BA173_01140]_l_508										1	1
RT4EHS_381	Hypothetical	Acetyltransf_3		[locus_tag=BA173_01135]_l_185										1	1
RT4EHS_380	Hypothetical	DUF4419	[locus_tag=RBE_0783]_h_213	[locus_tag=BA173_01075]_h_169										1	2
RT4EHS_379	Hypothetical	DUF6492		[locus_tag=BA173_00985]_l_361										1	1
RT4EHS_378	Hypothetical			[locus_tag=BA173_00950]_l_168										1	1
RT4EHS_377	Hypothetical	Prominin	[locus_tag=RBE_0293]_l_186	[locus_tag=BA173_00875]_l_186										1	2
RT4EHS_376	Hypothetical	DUF5410	[locus_tag=RBE_0466]_l_399	[locus_tag=BA173_00495]_l_399										1	2
RT4EHS_375	Hypothetical	Ank_4, Ank_2, Ank, Ank_5, Ank_3	[locus_tag=RBE_0489]_h_239	[locus_tag=BA173_00450]_h_234										1	2
RT4EHS_374	Hypothetical			[locus_tag=BA173_00370]_l_181										1	1
RT4EHS_373	Hypothetical		[locus_tag=RBE_0507]_h_323	[locus_tag=BA173_00365]_h_231										1	2
RT4EHS_372	Hypothetical	PIN		[locus_tag=BA173_00205]_m_137										1	1
RT4EHS_371	Hypothetical			[locus_tag=BA173_00175]_m_265										1	1	Gene Fragment of RFp_27 which may be an insect associated effector
RT4EHS_370	Hypothetical			[locus_tag=BA173_00160B]_l_122										1	1
RT4EHS_369	Hypothetical	Ank_4, Ank, Ank_3, Ank_2, Ank_5		[locus_tag=BA173_00155]_h_144										1	1
RT4EHS_368	Hypothetical	HTH_26, HTH_3, HTH_19	[locus_tag=RBE_0557]_l_144	[locus_tag=BA173_00140]_l_120										1	2
RT4EHS_367	Hypothetical	Ank_2, Ank_4, Ank_3		[locus_tag=BA173_00100A]_h_135										1	1
RT4EHS_366	Hypothetical	Bro-N	[locus_tag=RBE_0975]_l_281		[locus_tag=RF_1397]_l_274									1	2
RT4EHS_365	Hypothetical				[locus_tag=RF_1355]_l_228									1	1
RT4EHS_364	Hypothetical				[locus_tag=RF_1354]_l_123									1	1
RT4EHS_363	Hypothetical				[locus_tag=RF_1331]_h_106									1	1
RT4EHS_362	Hypothetical	LRR_6, TPR_2, TPR_12, TPR_11			[locus_tag=RF_1330]_h_327									1	1
RT4EHS_361	Hypothetical	Ank_2, Ank_4, Ank_3, Ank_5, Ank, Phage_T7_Capsid			[locus_tag=RF_1306]_h_380									1	1
RT4EHS_360	Hypothetical	DUF2383, DUF892, Ferritin	[locus_tag=RBE_1144]_l_113	[locus_tag=BA173_04940]_h_148	[locus_tag=RF_1288]_l_148									1	3
RT4EHS_359	Hypothetical	PDDEXK_2, Transposase_31, Trp_repressor	[locus_tag=RBE_0099]_l_279	[locus_tag=BA173_03720]_l_269	[locus_tag=RF_1281]_l_278									1	3
RT4EHS_358	Hypothetical	DUF2164			[locus_tag=RF_1243]_l_776									1	1
RT4EHS_357	Hypothetical	HicB	[locus_tag=RBE_1327]_l_113	[locus_tag=BA173_02055]_m_113	[locus_tag=RF_1240]_l_113									1	3
RT4EHS_356	Hypothetical				[locus_tag=RF_1193]_l_130									1	1
RT4EHS_355	Hypothetical				[locus_tag=RF_1192]_l_317									1	1
RT4EHS_354	Hypothetical	Ank_2, Ank_3, Ank_4, Ank, Ank_5			[locus_tag=RF_1158]_h_148									1	1
RT4EHS_353	Hypothetical	FDX-ACB			[locus_tag=RF_1136]_h_282									1	1	Gene Fragment of Risk1, a known T4 Effector
RT4EHS_352	Hypothetical	Transposase_31			[locus_tag=RF_1102]_h_152									1	1
RT4EHS_351	Hypothetical	Ank_5, Ank_2, Ank_4, Ank_3, Ank			[locus_tag=RF_1099]_h_267									1	1
RT4EHS_350	Hypothetical	TauD, CsiD	[locus_tag=RBE_0478]_l_317		[locus_tag=RF_1098]_247									0.5	2
RT4EHS_349	Hypothetical	CmcI, Methyltransf_3, Methyltransf_24	[locus_tag=RBE_0477]_l_251		[locus_tag=RF_1097]_m_248									1	2
RT4EHS_348	Hypothetical				[locus_tag=RF_1082]_l_130									1	1
RT4EHS_347	Hypothetical	ATG17_like			[locus_tag=RF_1080]_l_140									1	1	Cell death associated domain (ATG17_like)
RT4EHS_346	Hypothetical				[locus_tag=RF_1070]_l_627									1	1
RT4EHS_345	Hypothetical	PDDEXK_2			[locus_tag=RF_1042]_l_101									1	1
RT4EHS_344	Hypothetical				[locus_tag=RF_1032]_h_572									1	1
RT4EHS_343	Hypothetical	DUF218, RNase_m_2	[locus_tag=RBE_0597]_l_282	[locus_tag=BA173_00120]_l_209	[locus_tag=RF_1003]_m_281									1	3
RT4EHS_342	Hypothetical	DUF2310	[locus_tag=RBE_0451]_l_268		[locus_tag=RF_0982]_267									0.5	2
RT4EHS_341	Hypothetical				[locus_tag=RF_0973]_l_259									1	1
RT4EHS_340	Hypothetical	OTT_1508_deam			[locus_tag=RF_0972]_m_437									1	1
RT4EHS_339	Hypothetical	Acetyltransf_10, Acetyltransf_1, Acetyltransf_7, FR47			[locus_tag=RF_0969]_l_234									1	1
RT4EHS_338	Hypothetical	Ank_2, Ank_4, Ank_5, Ank_3, Ank, Peptidase_C26, GATase, DUF3447, GATase_3, SNO	[locus_tag=RBE_0997]_h_614		[locus_tag=RF_0950]_h_395									1	2
RT4EHS_337	Hypothetical		[locus_tag=RBE_0475]_h_201		[locus_tag=RF_0937]_l_172									1	2
RT4EHS_336	Hypothetical				[locus_tag=RF_0932]_l_247									1	1
RT4EHS_335	Hypothetical				[locus_tag=RF_0929]_h_114									1	1
RT4EHS_334	Hypothetical				[locus_tag=RF_0928]_h_177									1	1
RT4EHS_333	Hypothetical	Ank_2, Ank, Ank_3, Ank_4, Ank_5, Minor_tail_Z, DUF6031, FCD, ApoA-II, HTH_WhiA	[locus_tag=RBE_0902]_h_559	[locus_tag=BA173_06215]_h_327	[locus_tag=RF_0922]_179 [locus_tag=RF_0923]_h_311									0.75	3	gene fragmet of 2 two other Ank proteins with > 300aa length
RT4EHS_332	Hypothetical				[locus_tag=RF_0918]_l_476									1	1
RT4EHS_331	Hypothetical				[locus_tag=RF_0907]_m_144									1	1
RT4EHS_330	Hypothetical	LRR_6			[locus_tag=RF_0883]_h_387									1	1
RT4EHS_329	Hypothetical				[locus_tag=RF_0882]_h_167									1	1
RT4EHS_328	Hypothetical				[locus_tag=RF_0878]_l_149									1	1
RT4EHS_327	Hypothetical	HEAT_2, HEAT	[locus_tag=RBE_1366]_l_751		[locus_tag=RF_0850]_l_641									1	2
RT4EHS_326	Hypothetical		[locus_tag=RBE_0944]_l_84	[locus_tag=BA173_06380]_l_86	[locus_tag=RF_0842]_l_105									1	3
RT4EHS_325	Hypothetical				[locus_tag=RF_0822]_m_212									1	1
RT4EHS_324	Hypothetical		[locus_tag=RBE_0343]_l_391		[locus_tag=RF_0819]_l_264									1	2
RT4EHS_323	Hypothetical				[locus_tag=RF_0813]_l_479									1	1
RT4EHS_322	Hypothetical				[locus_tag=RF_0802]_h_101									1	1
RT4EHS_321	Hypothetical				[locus_tag=RF_0801]_m_216									1	1
RT4EHS_320	Hypothetical	SpoU_methylase			[locus_tag=RF_0796]_l_133									1	1
RT4EHS_319	Hypothetical				[locus_tag=RF_0794]_l_343									1	1
RT4EHS_318	Hypothetical	DUF4065		[locus_tag=BA173_01485]_l_212	[locus_tag=RF_0793]_l_213									1	2
RT4EHS_317	Hypothetical				[locus_tag=RF_0791]_l_222									1	1
RT4EHS_316	Hypothetical	DUF2608			[locus_tag=RF_0790]_l_146									1	1
RT4EHS_315	Hypothetical	Acetyltransf_1, FR47, Acetyltransf_9, Acetyltransf_10, Acetyltransf_7, GNAT_acetyltran, Gly_acyl_tr_C			[locus_tag=RF_0784]_l_252									1	1
RT4EHS_314	Hypothetical	Ank_2, Ank_3, Ank_4, Ank_5			[locus_tag=RF_0783]_l_215									1	1
RT4EHS_313	Hypothetical	Ank_3, Ank_2, Ank, Ank_5			[locus_tag=RF_0782]_h_181									1	1
RT4EHS_312	Hypothetical				[locus_tag=RF_0778]_l_255									1	1
RT4EHS_311	Hypothetical				[locus_tag=RF_0768]_h_185									1	1
RT4EHS_310	Hypothetical	DUF2163			[locus_tag=RF_0756]_l_133									1	1
RT4EHS_309	Hypothetical	DUF5506	[locus_tag=RBE_0785]_l_379	[locus_tag=BA173_01095B]_248	[locus_tag=RF_0747]_l_247									0.666667	3	Poor blast hit to flea specific (RiOG_1497)
RT4EHS_308	Hypothetical				[locus_tag=RF_0746]_h_131									1	1
RT4EHS_307	Hypothetical				[locus_tag=RF_0745]_h_191									1	1
RT4EHS_306	Hypothetical	GerD			[locus_tag=RF_0712]_l_418									1	1
RT4EHS_305	Hypothetical	LPMO_10			[locus_tag=RF_0708]_l_222									1	1
RT4EHS_304	Hypothetical	PapC_N			[locus_tag=RF_0705]_l_284									1	1
RT4EHS_303	Hypothetical	TraB_PrgY_gumN			[locus_tag=RF_0695]_l_202									1	1
RT4EHS_302	Hypothetical				[locus_tag=RF_0690]_m_118									1	1
RT4EHS_301	Hypothetical				[locus_tag=RF_0688]_l_438									1	1
RT4EHS_300	Hypothetical				[locus_tag=RF_0682]_h_298									1	1
RT4EHS_299	Hypothetical				[locus_tag=RF_0674]_m_107									1	1
RT4EHS_298	Hypothetical				[locus_tag=RF_0663]_h_144									1	1
RT4EHS_297	Hypothetical				[locus_tag=RF_0652]_l_172									1	1
RT4EHS_296	Hypothetical				[locus_tag=RF_0638]_l_154									1	1
RT4EHS_295	Hypothetical	RTP1_C1, HEAT_2, HEAT, DNA_pol_phi, Adaptin_N	[locus_tag=RBE_0890]_h_300		[locus_tag=RF_0628]_h_239 [locus_tag=RF_1122]_l_245									1	2
RT4EHS_294	Hypothetical	MobL	[locus_tag=RBE_0935]_h_180		[locus_tag=RF_0605]_l_290									1	2
RT4EHS_293	Hypothetical	Ank_2, eRF1_1			[locus_tag=RF_0591]_h_241									1	1
RT4EHS_292	Hypothetical				[locus_tag=RF_0589]_l_1081									1	1
RT4EHS_291	Hypothetical				[locus_tag=RF_0541]_m_250									1	1
RT4EHS_290	Hypothetical	SipA			[locus_tag=RF_0503]_h_201									1	1
RT4EHS_289	Hypothetical				[locus_tag=RF_0502]_m_252									1	1
RT4EHS_288	Hypothetical				[locus_tag=RF_0501]_m_249									1	1
RT4EHS_287	Hypothetical	Fic			[locus_tag=RF_0485]_h_273									1	1
RT4EHS_286	Hypothetical				[locus_tag=RF_0479]_l_368									1	1
RT4EHS_285	Hypothetical				[locus_tag=RF_0449]_m_332									1	1
RT4EHS_284	Hypothetical	HEAT_2, DUF3475, FANCI_HD1			[locus_tag=RF_0448]_l_473									1	1
RT4EHS_283	Hypothetical	AHSA1			[locus_tag=RF_0446]_l_160									1	1
RT4EHS_282	Hypothetical	TPR_1, TPR_2, TPR_11, TPR_8, TPR_16, TPR_12, TPR_14, TPR_6, TPR_17, TPR_19, ANAPC3, TPR_9, NARP1, CPSase_L_D3			[locus_tag=RF_0444]_l_349									1	1	Cell cycle associated domain (ANAPC3)
RT4EHS_281	Hypothetical	PIF1	[locus_tag=RBE_0545]_l_461		[locus_tag=RF_0443]_m_323									1	2	bad hit to flea specific (RiOG_1496)
RT4EHS_280	Hypothetical				[locus_tag=RF_0434]_m_185									1	1
RT4EHS_279	Hypothetical	Ank_3, Ank_2, Ank_4, Ank_5, Shigella_OspC, Ank, DUF3447, Tli4_N	[locus_tag=RBE_0601]_h_366	[locus_tag=BA173_00100B]_l_226 [locus_tag=BA173_07130B]_h_302	[locus_tag=RF_0422]_l_412									1	3
RT4EHS_278	Hypothetical	TPR_2, TPR_1, TPR_12, TPR_6, TPR_16, TPR_19, TPR_8, ANAPC3, TPR_7, TPR_11, TPR_14, PPR, RPN7, SNAP, PPR_2, TPR_3, SPO22			[locus_tag=RF_0421]_h_175									1	1	Golgi associated or vesicle trafficking domain (SNAP), Cell cycle associated domain (ANAPC3, SPO22)
RT4EHS_277	Hypothetical				[locus_tag=RF_0395]_l_448									1	1
RT4EHS_276	Hypothetical	BNR_2			[locus_tag=RF_0386]_h_149									1	1
RT4EHS_275	Hypothetical	BNR_2			[locus_tag=RF_0385]_l_142									1	1
RT4EHS_274	spoT13	Ank_4, Ank_2, Ank_3, Ank_5, Ank, RelA_SpoT, Shigella_OspC, DUF249, P2_Phage_GpR, VWA_3_C, Peptidase_M16			[locus_tag=RF_0381]_h_1179									1	1
RT4EHS_273	Hypothetical				[locus_tag=RF_0377]_l_212									1	1
RT4EHS_272	Hypothetical				[locus_tag=RF_0362]_m_484									1	1
RT4EHS_271	Hypothetical	Resolvase, Recombinase	[locus_tag=RBE_0441]_l_516		[locus_tag=RF_0359]_l_527									1	2
RT4EHS_270	Hypothetical	HEPN		[locus_tag=BA173_03930B]_m_140	[locus_tag=RF_0357]_l_113									1	2
RT4EHS_269	Hypothetical	Acetyltransf_1, Acetyltransf_7, Acetyltransf_10, Acetyltransf_9, FR47, Acetyltransf_4	[locus_tag=RBE_0860]_h_142		[locus_tag=RF_0354]_h_142									1	2
RT4EHS_268	Hypothetical				[locus_tag=RF_0345]_l_388									1	1
RT4EHS_267	Hypothetical	NTase_sub_bind, Polbeta, NTP_transf_2, DUF86			[locus_tag=RF_0329]_l_234									1	1
RT4EHS_266	Hypothetical				[locus_tag=RF_0318]_h_352									1	1
RT4EHS_265	Hypothetical				[locus_tag=RF_0317]_l_216									1	1
RT4EHS_264	Hypothetical		[locus_tag=RBE_0348]_103 [locus_tag=RBE_0447]_m_152		[locus_tag=RF_0316]_l_85									0.666667	2
RT4EHS_263	Hypothetical	Ank_2, Ank_4, Ank, Ank_3, Ank_5	[locus_tag=RBE_0347]_h_334		[locus_tag=RF_0314]_h_227									1	2
RT4EHS_262	Hypothetical	Ank_2, Ank_3, Ank_4, Ank, Shigella_OspC, Ank_5			[locus_tag=RF_0266]_h_406									1	1
RT4EHS_261	Hypothetical		[locus_tag=RBE_0251]_l_596		[locus_tag=RF_0246]_h_593									1	2
RT4EHS_260	Hypothetical				[locus_tag=RF_0237]_l_335									1	1
RT4EHS_259	Hypothetical				[locus_tag=RF_0232]_l_153									1	1
RT4EHS_258	Hypothetical	CAP59_mtransfer, Glyco_tranf_2_4			[locus_tag=RF_0224]_l_304									1	1
RT4EHS_257	Hypothetical				[locus_tag=RF_0223]_l_398									1	1
RT4EHS_256	Hypothetical	TPR_12, TPR_2, TPR_8, TPR_1, ANAPC3, TPR_10, SPO22, TPR_7, DUF3856, TPR_19, TPR_14, TPR_16, TPR_11, NB-ARC, TPR_21, TPR_MalT, RPN7, RNPP_C	[locus_tag=RBE_0187]_l_741 [locus_tag=RBE_0554]_l_506 [locus_tag=RBE_0791]_l_636 [locus_tag=RBE_1124]_l_436 [locus_tag=RBE_1125]_329	[locus_tag=BA173_00160A]_l_534 [locus_tag=BA173_02750]_l_556	[locus_tag=RF_0206]_l_744									0.875	3	Cell cycle associated domain (ANAPC3)
RT4EHS_255	Hypothetical	Virulence_RhuM, HTH_38, Proteasome_A_N	[locus_tag=RBE_0192]_l_157		[locus_tag=RF_0193]_136									0.5	2
RT4EHS_254	Hypothetical				[locus_tag=RF_0185]_l_176 [locus_tag=RF_0258]_l_176									1	1
RT4EHS_253	Hypothetical		[locus_tag=RBE_0674]_h_190		[locus_tag=RF_0173]_m_155									1	2
RT4EHS_252	Hypothetical				[locus_tag=RF_0172]_h_105									1	1
RT4EHS_251	Hypothetical				[locus_tag=RF_0170]_l_439									1	1
RT4EHS_250	Hypothetical				[locus_tag=RF_0167]_l_160									1	1
RT4EHS_249	Hypothetical	AAA_12, AAA_11, Viral_helicase1, AAA_19, AAA_30, DUF2075, UvrD_C_2, RNA_helicase, AAA_24, AAA	[locus_tag=RBE_0135]_l_1088		[locus_tag=RF_0165]_l_1028									1	2
RT4EHS_248	Hypothetical				[locus_tag=RF_0160]_l_108									1	1
RT4EHS_247	Hypothetical				[locus_tag=RF_0154]_l_534									1	1
RT4EHS_246	Hypothetical				[locus_tag=RF_0151]_l_388									1	1
RT4EHS_245	Hypothetical				[locus_tag=RF_0148]_l_257									1	1
RT4EHS_244	Hypothetical				[locus_tag=RF_0144]_h_122									1	1
RT4EHS_243	Hypothetical	Peptidase_C48			[locus_tag=RF_0112]_h_1356									1	1
RT4EHS_242	Hypothetical				[locus_tag=RF_0064]_l_297									1	1
RT4EHS_241	Hypothetical	Ank_2, Ank, Ank_4, Ank_3, ComFB, Ank_5			[locus_tag=RF_0063]_h_234									1	1
RT4EHS_240	Hypothetical				[locus_tag=RF_0046]_l_412									1	1
RT4EHS_239	Hypothetical				[locus_tag=RF_0042]_h_154									1	1
RT4EHS_238	Hypothetical	TPR_7, TPR_16, TPR_1, TPR_2	[locus_tag=RBE_0030]_l_810		[locus_tag=RF_0041]_m_751									1	2
RT4EHS_237	Hypothetical	TPR_12, TPR_10, TPR_2, TPR_8, TPR_1, TPR_7, DUF2225, TPR_14, TPR_9, TPR_16, TPR_17, DUF4404, TPR_19, TPR_6			[locus_tag=RF_0026]_m_549									1	1
RT4EHS_236	Hypothetical	Lipase_3, DUF2974			[locus_tag=RF_0024]_l_399									1	1
RT4EHS_235	Hypothetical				[locus_tag=RF_0023]_h_106									1	1
RT4EHS_234	Hypothetical				[locus_tag=RF_0013]_h_127									1	1
RT4EHS_233	Hypothetical	Ank_5, Ank_2, Ank_4			[locus_tag=RF_0011]_h_325									1	1
RT4EHS_232	Hypothetical				[locus_tag=RF_1378]_h_103	[locus_tag=A1C_06760]_l_99								1	2
RT4EHS_231	Hypothetical					[locus_tag=A1C_06630]_l_108								1	1
RT4EHS_230	Hypothetical		[locus_tag=RBE_0629]_m_254		[locus_tag=RF_1335]_m_139	[locus_tag=A1C_06525]_m_151								1	3
RT4EHS_229	Hypothetical	HTH_3, HTH_31, HTH_19, HTH_25, PhdYeFM_antitox	[locus_tag=RBE_1376]_m_120		[locus_tag=RF_1287]_l_119	[locus_tag=A1C_06295]_l_107								1	3
RT4EHS_228	Hypothetical				[locus_tag=RF_1274]_l_368	[locus_tag=A1C_06225]_l_363								1	2
RT4EHS_227	Hypothetical		[locus_tag=RBE_0112]_l_350	[locus_tag=BA173_03480]_l_350	[locus_tag=RF_1226]_l_365	[locus_tag=A1C_05960]_h_365								1	4
RT4EHS_226	Hypothetical		[locus_tag=RBE_0136]_l_212		[locus_tag=RF_0164]_l_220	[locus_tag=A1C_05825]_l_136								1	3
RT4EHS_225	Hypothetical		[locus_tag=RBE_1326]_h_172		[locus_tag=RF_0190]_l_133	[locus_tag=A1C_05615]_94								0.666667	3
RT4EHS_224	Hypothetical					[locus_tag=A1C_05250]_l_101								1	1
RT4EHS_223	Hypothetical	SBP_bac_3, Gly_transporter			[locus_tag=RF_0251]_l_360	[locus_tag=A1C_05225]_522								0.5	2
RT4EHS_222	Hypothetical	Ank_2, Ank_3				[locus_tag=A1C_04845]_h_129								1	1
RT4EHS_221	Hypothetical	PIN, PIN_3, PIN_12	[locus_tag=RBE_0604]_l_130			[locus_tag=A1C_04835]_l_125								1	2
RT4EHS_220	Hypothetical					[locus_tag=A1C_04785]_h_108								1	1
RT4EHS_219	Hypothetical	Ank_2, Ank_3, Ank_5, Ank_4, Ank			[locus_tag=RF_0939]_h_226	[locus_tag=A1C_04475]_182								0.5	2
RT4EHS_218	Hypothetical	Ank_3, Ank_2, Ank_4, Ank_5, Ank	[locus_tag=RBE_1220]_h_154			[locus_tag=A1C_04380]_h_204								1	2
RT4EHS_217	Hypothetical					[locus_tag=A1C_04165]_l_131								1	1
RT4EHS_216	Hypothetical					[locus_tag=A1C_04105]_h_122								1	1
RT4EHS_215	Hypothetical	MerR, MerR_1				[locus_tag=A1C_04080]_h_129								1	1
RT4EHS_214	Hypothetical	Abhydrolase_6			[locus_tag=RF_0820]_l_208	[locus_tag=A1C_03910]_l_180								1	2
RT4EHS_213	Hypothetical					[locus_tag=A1C_03390]_l_168								1	1
RT4EHS_212	Hypothetical					[locus_tag=A1C_03270]_h_146								1	1
RT4EHS_211	Hypothetical	PDDEXK_2				[locus_tag=A1C_03125]_h_130								1	1
RT4EHS_210	Hypothetical	DUF4385	[locus_tag=RBE_0370]_m_159		[locus_tag=RF_0552]_m_159	[locus_tag=A1C_02585]_l_126								1	3
RT4EHS_209	Hypothetical		[locus_tag=RBE_0714]_m_84			[locus_tag=A1C_02450]_l_107								1	2
RT4EHS_208	Hypothetical				[locus_tag=RF_1052]_l_177	[locus_tag=A1C_01735]_l_133								1	2
RT4EHS_207	Hypothetical					[locus_tag=A1C_01430]_l_107								1	1
RT4EHS_206	Hypothetical					[locus_tag=A1C_01425]_l_105								1	1
RT4EHS_205	Hypothetical	Ank_2, Ank			[locus_tag=RF_1081]_l_214	[locus_tag=A1C_01340]_h_163								1	2
RT4EHS_204	Hypothetical	Pfg27				[locus_tag=A1C_00275]_h_169								1	1
RT4EHS_203	Hypothetical		[locus_tag=RBE_1384]_h_307		[locus_tag=RF_1391]_h_276		[locus_tag=A1G_07480]_l_150							1	3
RT4EHS_202	Hypothetical						[locus_tag=A1G_07090]_l_125							1	1
RT4EHS_201	Hypothetical						[locus_tag=A1G_06185]_h_104							1	1
RT4EHS_200	Hypothetical	Apolipoprotein, FUT8_N_cat, OmpH, Muted, DASH_Dam1, Baculo_PEP_C, Pex19, Prominin, Histidinol_dh, Exonuc_VII_L, FUSC, ApoLp-III, MatP_C, GSH_synth_ATP, SMBP	[locus_tag=RBE_0180]_l_141	[locus_tag=BA173_02790]_l_88	[locus_tag=RF_0200]_l_153	[locus_tag=A1C_05560]_153	[locus_tag=A1G_06055]_l_155							0.8	5	Cell cycle associated domain (DASH_Dam1), Arthropod associated domain (ApoLp-III)
RT4EHS_199	Hypothetical	FucT_N		[locus_tag=BA173_00390]_m_119			[locus_tag=A1G_05875]_96							0.5	2
RT4EHS_198	Hypothetical						[locus_tag=A1G_05605]_h_140							1	1
RT4EHS_197	Hypothetical				[locus_tag=RF_0361]_l_106		[locus_tag=A1G_05080]_l_111							1	2
RT4EHS_196	Hypothetical				[locus_tag=RF_0917]_l_111	[locus_tag=A1C_04455]_m_98	[locus_tag=A1G_04825]_62							0.666667	3
RT4EHS_195	Hypothetical	DNA_alkylation	[locus_tag=RBE_0692]_l_253	[locus_tag=BA173_00560]_l_184			[locus_tag=A1G_04790]_l_173							1	3
RT4EHS_194	Hypothetical	LRR_6					[locus_tag=A1G_04685]_l_100							1	1
RT4EHS_193	Hypothetical						[locus_tag=A1G_04660]_m_159							1	1
RT4EHS_192	Hypothetical			[locus_tag=BA173_00050]_l_159			[locus_tag=A1G_04615]_l_132							1	2
RT4EHS_191	Hypothetical	AAA_18, CPT, AAA_33, AAA, AAA_14, AAA_24, Zeta_toxin, AAA_16, NB-ARC, ABC_tran, Myosin_head, Cytidylate_kin	[locus_tag=RBE_0480]_l_199				[locus_tag=A1G_04440]_135							0.5	2	Actin associated domain ( Myosin_head)
RT4EHS_190	mazG	MazG, MazG-like	[locus_tag=RBE_0488]_m_161				[locus_tag=A1G_04425]_l_102							1	2
RT4EHS_189	Hypothetical						[locus_tag=A1G_04310]_h_112							1	1
RT4EHS_188	Hypothetical	Ank_2, Ank_5, Ank					[locus_tag=A1G_04305]_h_201							1	1
RT4EHS_187	Hypothetical	Acetyltransf_1, Acetyltransf_10, Acetyltransf_7, Acetyltransf_CG, Acetyltransf_15					[locus_tag=A1G_04180]_h_149							1	1
RT4EHS_186	Hypothetical	GAGBD					[locus_tag=A1G_03680]_m_105							1	1
RT4EHS_185	Hypothetical						[locus_tag=A1G_03660]_l_105							1	1
RT4EHS_184	Hypothetical						[locus_tag=A1G_03625]_h_117							1	1
RT4EHS_183	Hypothetical					[locus_tag=A1C_03400]_82	[locus_tag=A1G_03525]_l_101							0.5	2
RT4EHS_182	Hypothetical						[locus_tag=A1G_03515]_h_119							1	1
RT4EHS_181	Hypothetical						[locus_tag=A1G_02945]_l_117							1	1
RT4EHS_180	Hypothetical						[locus_tag=A1G_02920]_l_108							1	1
RT4EHS_179	Hypothetical					[locus_tag=A1C_02800]_h_79	[locus_tag=A1G_02910]_h_109							1	2
RT4EHS_178	Hypothetical					[locus_tag=A1C_02130]_h_104	[locus_tag=A1G_02885]_h_99							1	2	Gene Fragment of RalF, a known T4 Effector
RT4EHS_177	Hypothetical	XhlA, Sipho_Gp157					[locus_tag=A1G_02880]_h_130							1	1
RT4EHS_176	Hypothetical	YCII			[locus_tag=RF_0561]_l_100		[locus_tag=A1G_02720]_67							0.5	2
RT4EHS_175	Hypothetical	CopG_antitoxin, BrnA_antitoxin					[locus_tag=A1G_02695]_l_154							1	1
RT4EHS_174	Hypothetical	TPR_1, TPR_11, TPR_8, TPR_2					[locus_tag=A1G_02670]_l_144							1	1
RT4EHS_173	Hypothetical	AAA_25				[locus_tag=A1C_02545]_104	[locus_tag=A1G_02640]_l_67							0.5	2
RT4EHS_172	Hypothetical						[locus_tag=A1G_02365]_h_147							1	1
RT4EHS_171	Hypothetical	HEAT_2					[locus_tag=A1G_02135]_l_129							1	1
RT4EHS_170	Hypothetical	Mod_r, ATG17_like, Bac_thur_toxin		[locus_tag=BA173_04625]_l_225			[locus_tag=A1G_01730]_l_214							1	2	Cell death associated domain (ATG17), Arthropod associated domain (Bac_thur_toxin)
RT4EHS_169	Hypothetical						[locus_tag=A1G_00285]_l_165							1	1
RT4EHS_168	Hypothetical	TPR_1, TPR_2, TPR_12				[locus_tag=A1C_00185]_m_151	[locus_tag=A1G_00240]_h_131							1	2
RT4EHS_167	Hypothetical	NB-ARC, AAA_22, AAA_14, NACHT, RsmJ, Roc, ATPase, DnaB_C, PhoH			[locus_tag=RF_0025]_l_232		[locus_tag=A1G_00145]_l_246							1	2	Cell death associated domain (NACHT)
RT4EHS_166	Hypothetical	Patatin					[locus_tag=A1G_00055]_h_119							1	1
RT4EHS_165	Hypothetical	PemK_toxin		[locus_tag=BA173_04560]_106			[locus_tag=A1G_00030]_h_79							0.5	2
RT4EHS_164	Hypothetical						[locus_tag=A1G_03020]_l_133	[locus_tag=MCI_06870]_l_133						1	2
RT4EHS_163	Hypothetical	Fic	[locus_tag=RBE_0939]_h_325				[locus_tag=A1G_03000]_h_322	[locus_tag=MCI_06845]_h_322						1	3
RT4EHS_162	Hypothetical							[locus_tag=MCI_06785]_l_269						1	1
RT4EHS_161	Hypothetical	XhlA						[locus_tag=MCI_06765]_h_285						1	1	Gene Fragment of RalF, a known T4 Effector
RT4EHS_160	Hypothetical	Ank_2, Ank_4, Ank_3, Ank, Ank_5					[locus_tag=A1G_02840]_140	[locus_tag=MCI_06735]_h_206						0.5	2
RT4EHS_159	Hypothetical	Glyco_tran_28_C, Glyco_transf_4, Glyphos_transf	[locus_tag=RBE_0043]_h_357			[locus_tag=A1C_02495]_l_424	[locus_tag=A1G_02605]_l_445	[locus_tag=MCI_06505]_l_446						1	4
RT4EHS_158	Hypothetical	DUF2608						[locus_tag=MCI_06420]_l_118						1	1
RT4EHS_157	Hypothetical	Trp_repressor					[locus_tag=A1G_02485]_h_196	[locus_tag=MCI_06395]_l_156						1	2
RT4EHS_156	Hypothetical		[locus_tag=RBE_1239]_104					[locus_tag=MCI_06270]_h_93						0.5	2
RT4EHS_155	Hypothetical	DUF45, WLM	[locus_tag=RBE_0276]_l_229		[locus_tag=RF_0488]_l_229		[locus_tag=A1G_02305]_h_230	[locus_tag=MCI_06200]_l_229						1	4
RT4EHS_154	Hypothetical	CARD						[locus_tag=MCI_06040]_m_165						1	1	Cell death associated domain (CARD)
RT4EHS_153	Hypothetical	Acid_PPase			[locus_tag=RF_1017]_l_203			[locus_tag=MCI_05955]_m_196						1	2
RT4EHS_152	Hypothetical	DUF4781, PHB_depo_C	[locus_tag=RBE_0955]_l_339	[locus_tag=BA173_06450]_l_339	[locus_tag=RF_1029]_l_358	[locus_tag=A1C_01845]_l_356	[locus_tag=A1G_01935]_l_356	[locus_tag=MCI_05900]_l_358						1	6
RT4EHS_151	Hypothetical				[locus_tag=RF_0340]_l_533	[locus_tag=A1C_01635]_l_533	[locus_tag=A1G_01685]_l_528	[locus_tag=MCI_05675]_l_528						1	4
RT4EHS_150	Hypothetical							[locus_tag=MCI_05625]_m_211						1	1
RT4EHS_149	Hypothetical							[locus_tag=MCI_05620]_l_110						1	1
RT4EHS_148	Hypothetical			[locus_tag=BA173_04380]_l_90			[locus_tag=A1G_01605]_l_147	[locus_tag=MCI_05595]_l_138						1	3
RT4EHS_147	Hypothetical	MMR_HSR1, DO-GTPase1						[locus_tag=MCI_05470]_l_126						1	1
RT4EHS_146	Hypothetical	TPR_2, TPR_12, TPR_16, TPR_1, TPR_19, TPR_21, TPR_11, TPR_10, SHNi-TPR, DUF3808, TPR_8, SNAP	[locus_tag=RBE_1088]_m_169					[locus_tag=MCI_05465]_258						0.666667	2	Golgi associated or vesicle trafficking domain (SNAP)
RT4EHS_145	Hypothetical					[locus_tag=A1C_01345]_l_114	[locus_tag=A1G_01350]_l_113	[locus_tag=MCI_05420]_l_115						1	3
RT4EHS_144	Hypothetical	CmcI, Methyltransf_3, Methyltransf_25						[locus_tag=MCI_05350]_l_147						1	1
RT4EHS_143	Hypothetical	Baculo_DNA_bind					[locus_tag=A1G_01145]_m_196	[locus_tag=MCI_05220]_l_196						1	2
RT4EHS_142	Hypothetical				[locus_tag=RF_1144]_387	[locus_tag=A1C_01020]_m_342	[locus_tag=A1G_01045]_l_379	[locus_tag=MCI_05120]_391						0.5	4
RT4EHS_141	Hypothetical	Polbeta, NTP_transf_2	[locus_tag=RBE_1175]_101					[locus_tag=MCI_05010]_l_101						0.5	2
RT4EHS_140	Hypothetical	MCPsignal					[locus_tag=A1G_00770]_l_136	[locus_tag=MCI_04870]_h_98						1	2
RT4EHS_139	Hypothetical							[locus_tag=MCI_04865]_h_132						1	1
RT4EHS_138	Hypothetical				[locus_tag=RF_0071]_l_336			[locus_tag=MCI_04785]_l_338						1	2
RT4EHS_137	Hypothetical	DUF5424			[locus_tag=RF_0147]_l_163	[locus_tag=A1C_00700]_l_163	[locus_tag=A1G_00385]_163	[locus_tag=MCI_04470]_l_165						0.75	4
RT4EHS_136	Hypothetical	IFT81_CH						[locus_tag=MCI_04430]_l_242						1	1	Cell cycle associated domain (IFT81_CH)
RT4EHS_135	Hypothetical				[locus_tag=RF_0155]_l_128	[locus_tag=A1C_00100]_l_163	[locus_tag=A1G_00305]_l_116	[locus_tag=MCI_04425]_l_104						1	4
RT4EHS_134	Hypothetical							[locus_tag=MCI_04370]_m_262						1	1
RT4EHS_133	Hypothetical	TPR_2, FAT						[locus_tag=MCI_04365]_m_357						1	1
RT4EHS_132	Hypothetical	Ank_2, Ank, Ank_4, Ank_3						[locus_tag=MCI_03965]_h_114						1	1
RT4EHS_131	Hypothetical							[locus_tag=MCI_03960]_l_103						1	1
RT4EHS_130	Hypothetical	HTH_3, ARID	[locus_tag=RBE_1079]_99		[locus_tag=RF_1316]_h_105		[locus_tag=A1G_07175]_49	[locus_tag=MCI_03815]_l_79						0.5	4	Two DNA bnding domains, one of which is predominantly found it Eukariotic transcription factors
RT4EHS_129	Hypothetical	Clavanin, Sec8_exocyst, UBN_AB	[locus_tag=RBE_0922]_h_184 [locus_tag=RBE_0924]_l_217				[locus_tag=A1G_07135]_h_120	[locus_tag=MCI_03775]_h_163						1	3	Arthropod associated domain (Clavanin)
RT4EHS_128	Hypothetical							[locus_tag=MCI_03460]_l_145						1	1
RT4EHS_127	Hypothetical	DUF2164				[locus_tag=A1C_06045]_l_114		[locus_tag=MCI_03285]_l_186						1	2
RT4EHS_126	Hypothetical	DUF4838						[locus_tag=MCI_03280]_l_399						1	1
RT4EHS_125	Hypothetical						[locus_tag=A1G_06520]_l_356	[locus_tag=MCI_03180]_l_356						1	2
RT4EHS_124	Hypothetical	PDDEXK_2, Baculo_Y142, CdhD, KORA, LPD23, DUF2802, DUF3071, SYF2	[locus_tag=RBE_0194]_m_72 [locus_tag=RBE_0813]_l_120 [locus_tag=RBE_1415]_l_100	[locus_tag=BA173_00310]_l_294 [locus_tag=BA173_01375]_l_196		[locus_tag=A1C_06160]_78	[locus_tag=A1G_06355]_m_188	[locus_tag=MCI_03025]_m_209						0.875	5
RT4EHS_123	Hypothetical	AID					[locus_tag=A1G_06330]_l_123	[locus_tag=MCI_03000]_l_154						1	2
RT4EHS_122	Hypothetical	NUDIX, WD40_alt	[locus_tag=RBE_1312]_h_212		[locus_tag=RF_1183]_187		[locus_tag=A1G_06270]_184	[locus_tag=MCI_02940]_h_123						0.5	4
RT4EHS_121	Hypothetical						[locus_tag=A1G_06205]_l_104	[locus_tag=MCI_02890]_104						0.5	2
RT4EHS_120	Hypothetical							[locus_tag=MCI_02880]_m_116						1	1
RT4EHS_119	Hypothetical	Peptidase_C48	[locus_tag=RBE_0198]_l_710	[locus_tag=BA173_02295]_l_709	[locus_tag=RF_0209]_l_619		[locus_tag=A1G_05975]_l_633	[locus_tag=MCI_02665]_l_632						1	5
RT4EHS_118	Hypothetical		[locus_tag=RBE_0244]_l_172		[locus_tag=RF_0240]_h_127			[locus_tag=MCI_02450]_h_95						1	3
RT4EHS_117	Hypothetical				[locus_tag=RF_0269]_h_303			[locus_tag=MCI_02285]_h_237						1	2
RT4EHS_116	Hypothetical		[locus_tag=RBE_1066]_l_129	[locus_tag=BA173_05385]_h_152	[locus_tag=RF_0274]_h_150	[locus_tag=A1C_05125]_109	[locus_tag=A1G_05580]_h_150	[locus_tag=MCI_02260]_h_150						0.833333	6
RT4EHS_115	Hypothetical				[locus_tag=RF_0406]_h_178			[locus_tag=MCI_02060]_h_177						1	2
RT4EHS_114	Hypothetical	IalB	[locus_tag=RBE_0458]_h_178		[locus_tag=RF_0412]_h_178	[locus_tag=A1C_04900]_l_188	[locus_tag=A1G_05310]_h_178	[locus_tag=MCI_02015]_h_178						1	5
RT4EHS_113	Hypothetical							[locus_tag=MCI_01955]_h_135						1	1
RT4EHS_112	Hypothetical				[locus_tag=RF_0430]_130			[locus_tag=MCI_01890]_l_117						0.5	2
RT4EHS_111	Hypothetical						[locus_tag=A1G_05075]_l_91	[locus_tag=MCI_01805]_h_108						1	2
RT4EHS_110	Hypothetical	DUF6314			[locus_tag=RF_0363]_m_215			[locus_tag=MCI_01790]_l_164						1	2
RT4EHS_109	RickA	Perilipin, Drf_FH1, WH2	[locus_tag=RBE_0855]_m_518	[locus_tag=BA173_01655]_l_539	[locus_tag=RF_0371]_h_529	[locus_tag=A1C_04650]_m_523	[locus_tag=A1G_05015]_h_494	[locus_tag=MCI_01750]_l_587						1	6	Known effector with unknown secreation system. Actin associated domain (Drf_FH1)
RT4EHS_108	Hypothetical			[locus_tag=BA173_05655]_l_77	[locus_tag=RF_0892]_l_104	[locus_tag=A1C_04345]_l_56	[locus_tag=A1G_04700]_m_88	[locus_tag=MCI_01460]_l_57						1	5
RT4EHS_107	Hypothetical		[locus_tag=RBE_0627]_m_139			[locus_tag=A1C_04335]_l_199		[locus_tag=MCI_01450]_l_203						1	3
RT4EHS_106	Hypothetical							[locus_tag=MCI_01385]_l_115						1	1
RT4EHS_105	Hypothetical	PAN_2	[locus_tag=RBE_0452]_m_221		[locus_tag=RF_0925]_h_145			[locus_tag=MCI_01370]_l_202						1	3
RT4EHS_104	Hypothetical	CBM39					[locus_tag=A1G_04610]_h_118	[locus_tag=MCI_01325]_h_112						1	2
RT4EHS_103	Hypothetical	MgtE_N, Latarcin, FliG_C			[locus_tag=RF_0870]_l_439	[locus_tag=A1C_04060]_l_342	[locus_tag=A1G_04590]_l_420	[locus_tag=MCI_01305]_l_427						1	4	Arthropod associated domain (Latarcin)
RT4EHS_102	Hypothetical	Pentapeptide, Pentapeptide_4, Pentapeptide_3			[locus_tag=RF_0864]_h_959	[locus_tag=A1C_04030]_h_954	[locus_tag=A1G_04555]_959	[locus_tag=MCI_01270]_l_959						0.75	4
RT4EHS_101	Hypothetical	Prefoldin_2			[locus_tag=RF_0857]_l_343			[locus_tag=MCI_01230]_l_342						1	2
RT4EHS_100	Hypothetical							[locus_tag=MCI_01205]_l_110 [locus_tag=MCI_06075]_l_110						1	1
RT4EHS_099	Hypothetical	HEAT_2, HEAT, Cnd1, Vitellogenin_N						[locus_tag=MCI_01195]_l_262						1	1	Cell cycle associated domain (Cnd1)
RT4EHS_098	Hypothetical	Transposase_31	[locus_tag=RBE_0049]_74	[locus_tag=BA173_02560]_l_72 [locus_tag=BA173_02820]_72 [locus_tag=BA173_04250]_64 [locus_tag=BA173_04930]_l_109		[locus_tag=A1C_02165]_m_92	[locus_tag=A1G_04075]_h_81	[locus_tag=MCI_01100]_h_162						0.625	5
RT4EHS_097	Hypothetical				[locus_tag=RF_0805]_l_111	[locus_tag=A1C_04145]_73	[locus_tag=A1G_04350]_l_151	[locus_tag=MCI_00960]_101						0.5	4
RT4EHS_096	Hypothetical	BrnA_antitoxin, CopG_antitoxin	[locus_tag=RBE_0669]_h_89		[locus_tag=RF_0169]_l_93	[locus_tag=A1C_05835]_l_93	[locus_tag=A1G_04015]_107	[locus_tag=MCI_00900]_l_81						0.8	5
RT4EHS_095	Hypothetical							[locus_tag=MCI_00895]_l_222						1	1
RT4EHS_094	Hypothetical		[locus_tag=RBE_0414]_l_569					[locus_tag=MCI_00805]_l_569						1	2
RT4EHS_093	Hypothetical	GerE, TPR_12	[locus_tag=RBE_0418]_l_983					[locus_tag=MCI_00785]_l_983						1	2
RT4EHS_092	Hypothetical	LRR_6	[locus_tag=RBE_0439]_h_594					[locus_tag=MCI_00705]_h_594						1	2
RT4EHS_091	Hypothetical	DUF2460	[locus_tag=RBE_0304]_l_197		[locus_tag=RF_0755]_l_199	[locus_tag=A1C_03725]_116	[locus_tag=A1G_03905]_162	[locus_tag=MCI_00595]_l_180						0.6	5
RT4EHS_090	Hypothetical	NTase_sub_bind, DUF86	[locus_tag=RBE_0305]_l_132		[locus_tag=RF_0753]_l_130			[locus_tag=MCI_00585]_81						0.666667	3
RT4EHS_089	Hypothetical	DUF3168, PIN7	[locus_tag=RBE_0306]_l_136		[locus_tag=RF_0752]_h_133	[locus_tag=A1C_03715]_m_190		[locus_tag=MCI_00580]_h_133						1	4
RT4EHS_088	Hypothetical	Phage_m_T_join	[locus_tag=RBE_0307]_h_111					[locus_tag=MCI_00575]_l_112						1	2
RT4EHS_087	Hypothetical		[locus_tag=RBE_0786]_m_172	[locus_tag=BA173_01100]_m_174	[locus_tag=RF_0748]_l_202			[locus_tag=MCI_00555]_128						0.75	4
RT4EHS_086	Hypothetical	PDEase_I						[locus_tag=MCI_00550]_l_129						1	1
RT4EHS_085	Hypothetical	Baculo_LEF-11		[locus_tag=BA173_01090]_h_253				[locus_tag=MCI_00535]_l_164						1	2
RT4EHS_084	Hypothetical							[locus_tag=MCI_00530]_l_109						1	1
RT4EHS_083	Hypothetical		[locus_tag=RBE_0951]_l_539	[locus_tag=BA173_06420]_l_536	[locus_tag=RF_0734]_l_559	[locus_tag=A1C_03630]_l_447	[locus_tag=A1G_03830]_l_559	[locus_tag=MCI_00480]_l_601						1	6
RT4EHS_082	Hypothetical				[locus_tag=RF_0713]_192			[locus_tag=MCI_00370]_l_193						0.5	2
RT4EHS_081	famC	PapD_N	[locus_tag=RBE_0978]_h_114		[locus_tag=RF_0704]_l_145		[locus_tag=A1G_03620]_79	[locus_tag=MCI_00325]_l_130						0.75	4
RT4EHS_080	Hypothetical		[locus_tag=RBE_0622]_l_111	[locus_tag=BA173_05735]_l_111	[locus_tag=RF_0696]_m_102		[locus_tag=A1G_03580]_m_102	[locus_tag=MCI_00285]_h_75						1	5
RT4EHS_079	Hypothetical				[locus_tag=RF_0685]_h_120	[locus_tag=A1C_03375]_m_137		[locus_tag=MCI_00225]_l_115						1	3
RT4EHS_078	Hypothetical			[locus_tag=BA173_01865]_h_168	[locus_tag=RF_0678]_h_152			[locus_tag=MCI_00195]_97						0.666667	3
RT4EHS_077	Hypothetical							[locus_tag=MCI_00165]_l_115						1	1
RT4EHS_076	Hypothetical								[locus_tag=H375_8230]_h_147					1	1
RT4EHS_075	Hypothetical	GATase, DUF1667, Peptidase_C26			[locus_tag=RF_0949]_h_134				[locus_tag=H375_8110]_h_154					1	2
RT4EHS_074	Hypothetical	Ank_2, Ank_3, Ank, Ank_4, ASL_C	[locus_tag=RBE_0586]_l_516	[locus_tag=BA173_06655]_h_683					[locus_tag=H375_8050]_l_686					1	3
RT4EHS_073	Hypothetical								[locus_tag=H375_6150]_l_302					1	1
RT4EHS_072	Hypothetical								[locus_tag=H375_6140]_l_620					1	1
RT4EHS_071	Hypothetical	DUF6168, Pro_CA	[locus_tag=RBE_0009]_h_164	[locus_tag=BA173_02950]_h_159	[locus_tag=RF_0129]_192	[locus_tag=A1C_00415]_l_186	[locus_tag=A1G_00485]_l_186	UNANOTATED HOMOLOGUE	[locus_tag=H375_5810]_h_188					0.833333	7
RT4EHS_070	Hypothetical								[locus_tag=H375_5500]_h_138					1	1
RT4EHS_069	Hypothetical								[locus_tag=H375_5480]_l_208					1	1
RT4EHS_068	Hypothetical								[locus_tag=H375_4360]_l_194					1	1
RT4EHS_067	Hypothetical	BiPBP_C							[locus_tag=H375_4270]_l_134					1	1
RT4EHS_066	holC	DNA_pol3_chi	[locus_tag=RBE_1421]_153	[locus_tag=BA173_04075]_154	[locus_tag=RF_1375]_l_154	[locus_tag=A1C_06740]_l_154	[locus_tag=A1G_07390]_l_154	[locus_tag=MCI_04025]_l_154	[locus_tag=H375_6420]_l_142	[locus_tag=RT0863]_h_154				0.75	8
RT4EHS_065	Hypothetical		[locus_tag=RBE_0070]_l_503	[locus_tag=BA173_02575]_l_505	[locus_tag=RF_1352]_l_523	[locus_tag=A1C_06620]_l_523	[locus_tag=A1G_07255]_l_523	[locus_tag=MCI_03900]_l_523	[locus_tag=H375_6620]_l_513	[locus_tag=RT0844]_l_520				1	8
RT4EHS_064	Hypothetical	RP854	[locus_tag=RBE_0069]_l_205	[locus_tag=BA173_02580]_l_211	[locus_tag=RF_1351]_l_212	[locus_tag=A1C_06615]_l_212	[locus_tag=A1G_07250]_l_211	[locus_tag=MCI_03895]_l_211	[locus_tag=H375_6630]_l_212	[locus_tag=RT0843]_l_211				1	8
RT4EHS_063	Hypothetical	RP853	[locus_tag=RBE_0068]_h_308	[locus_tag=BA173_02585]_h_308	[locus_tag=RF_1350]_h_317	[locus_tag=A1C_06610]_h_317	[locus_tag=A1G_07245]_h_316	[locus_tag=MCI_03890]_h_316	[locus_tag=H375_6640]_h_322	[locus_tag=RT0842]_h_321				1	8
RT4EHS_062	Hypothetical	DUF3971, AsmA_2, Phage_T4_gp36	[locus_tag=RBE_0076]_l_837	[locus_tag=BA173_04235]_l_837	[locus_tag=RF_1246]_h_837	[locus_tag=A1C_06060]_h_837	[locus_tag=A1G_06650]_l_836	[locus_tag=MCI_03305]_h_836	[locus_tag=H375_7420]_l_624	[locus_tag=RT0767]_l_837				1	8
RT4EHS_061	Hypothetical	HTH_3, HTH_26, TetR_C_17, CENP-B_N	[locus_tag=RBE_0133]_h_84	[locus_tag=BA173_03640]_l_79	[locus_tag=RF_1230]_108	[locus_tag=A1C_05990]_m_78	[locus_tag=A1G_06540]_l_78	[locus_tag=MCI_03200]_l_78	[locus_tag=H375_7570]_m_78	[locus_tag=RT0753]_h_78				0.875	8	Cell cycle associated domain (CENP-B_N)
RT4EHS_060	Hypothetical	DUF5460, DUF5517			[locus_tag=RF_1215]_l_549	[locus_tag=A1C_05625]_l_435	[locus_tag=A1G_06470]_l_433	[locus_tag=MCI_03125]_l_432	[locus_tag=H375_7630]_h_373	[locus_tag=RT0746]_h_420				1	6
RT4EHS_059	Hypothetical	ZapA	[locus_tag=RBE_0041]_h_105		[locus_tag=RF_1210]_h_105	[locus_tag=A1C_05645]_h_105	[locus_tag=A1G_06445]_h_105	[locus_tag=MCI_03100]_h_105	[locus_tag=H375_7680]_m_105	[locus_tag=RT0741]_h_105				1	7
RT4EHS_058	Hypothetical	HTH_26	[locus_tag=RBE_1403]_m_160	[locus_tag=BA173_03990]_m_160	[locus_tag=RF_1201]_l_164	[locus_tag=A1C_05680]_l_164	[locus_tag=A1G_06405]_h_164	[locus_tag=MCI_03065]_h_161	[locus_tag=H375_7700]_l_163	[locus_tag=RT0739]_h_152				1	8
RT4EHS_057	Hypothetical	Peripla_BP_6, LppC	[locus_tag=RBE_1412]_h_372	[locus_tag=BA173_03925]_h_372	[locus_tag=RF_1195]_h_372	[locus_tag=A1C_05710]_340	[locus_tag=A1G_06375]_l_372	[locus_tag=MCI_03035]_372	[locus_tag=H375_7760]_h_371	[locus_tag=RT0733]_h_371				0.75	8
RT4EHS_056	Hypothetical	SspB	[locus_tag=RBE_0365]_h_169	[locus_tag=BA173_04350]_h_169	[locus_tag=RF_0179]_m_178	[locus_tag=A1C_05875]_l_157	[locus_tag=A1G_06150]_m_157	[locus_tag=MCI_02835]_l_157	[locus_tag=H375_7950]_h_159	[locus_tag=RT0714]_h_159				1	8
RT4EHS_055	Hypothetical	MerR_1			[locus_tag=RF_0202]_148	[locus_tag=A1C_05550]_h_98	[locus_tag=A1G_06045]_h_98	[locus_tag=MCI_02725]_h_93	[locus_tag=H375_8250]_h_157	[locus_tag=RT0702]_h_146				0.833333	6
RT4EHS_054	Hypothetical	Rep_N				[locus_tag=A1C_05500]_l_332			[locus_tag=H375_8300]_m_319	[locus_tag=RT0696]_h_316				1	3
RT4EHS_053	Hypothetical				[locus_tag=RF_0222]_m_642				[locus_tag=H375_8410]_l_641	[locus_tag=RT0686]_l_652				1	3
RT4EHS_052	RARP2	DUF1843, PKS_DE, Fea1, Phage_T7_Capsid, DapH_N, Ank_4, Ank_2, DUF4878, Ank_3, DUF3447, DUF6448			[locus_tag=RF_0346]_h_475		[locus_tag=A1G_05165]_h_616			[locus_tag=RT0600]_h_612				1	3	Known T4 secreated effector. Gene seporated by origion of replication in R. prowazeki str. Breinel, but full length gene present in other strains
RT4EHS_051	Pat1	Patatin, RNase_J_C, Chitin_synth_2, CTP_transf_3, Gp-FAR-1	[locus_tag=RBE_0843]_395	[locus_tag=BA173_01750]_511 [locus_tag=BA173_01785]_511 [locus_tag=BA173_01810]_511	[locus_tag=RF_0360]_h_549	[locus_tag=A1C_04710]_h_502	[locus_tag=A1G_05085]_l_490	[locus_tag=MCI_01810]_l_490	[locus_tag=H375_120]_l_494	[locus_tag=RT0590]_498	[locus_tag=A3306_07430]_351	[locus_tag=RF_p11]_h_536	[locus_tag=RF_pd11]_h_536	0.538462	11	Known effector with unknown secreation system
RT4EHS_050	Hypothetical	Haem_oxygenas_2		[locus_tag=BA173_00580]_151	[locus_tag=RF_0965]_m_200	[locus_tag=A1C_04595]_m_200	[locus_tag=A1G_04970]_h_200	[locus_tag=MCI_01710]_h_200	[locus_tag=H375_230]_h_204	[locus_tag=RT0581]_m_204				0.857143	7
RT4EHS_049	Hypothetical	TRPM_tetra, DUF3563	[locus_tag=RBE_1221]_l_309	[locus_tag=BA173_04495]_l_309	[locus_tag=RF_0897]_l_349	[locus_tag=A1C_04370]_l_332	[locus_tag=A1G_04725]_l_319	[locus_tag=MCI_01485]_l_319	[locus_tag=H375_510]_l_322	[locus_tag=RT0552]_l_321				1	8
RT4EHS_048	Hypothetical	LepB_N	[locus_tag=RBE_0919]_h_497	[locus_tag=BA173_05785]_h_507	[locus_tag=RF_0855]_h_582	[locus_tag=A1C_03990]_h_513	[locus_tag=A1G_04485]_l_513	[locus_tag=MCI_01220]_h_514	[locus_tag=H375_760]_h_513	[locus_tag=RT0527]_h_511				1	8	*R1P predicted
RT4EHS_047	Pat2	Patatin, UCH_N, TnsD	[locus_tag=RBE_1194]_h_587	[locus_tag=BA173_01435]_h_589	[locus_tag=RF_0743]_h_370			[locus_tag=MCI_00520]_h_611	[locus_tag=H375_810]_h_598	[locus_tag=RT0522]_h_584				1	6	Known effector with unknown secreation system
RT4EHS_046	Hypothetical	DUF2335	[locus_tag=RBE_0302]_h_115	[locus_tag=BA173_02030]_h_115	[locus_tag=RF_0759]_h_110	[locus_tag=A1C_03745]_l_110	[locus_tag=A1G_03925]_m_109	[locus_tag=MCI_00620]_m_109	[locus_tag=H375_830]_m_110	[locus_tag=RT0519]_l_110				1	8
RT4EHS_045	Hypothetical	Pentapeptide, Pentapeptide_4, GerD			[locus_tag=RF_0711]_l_949	[locus_tag=A1C_03490]_l_952		[locus_tag=MCI_00355]_l_949	[locus_tag=H375_1010]_l_950	[locus_tag=RT0496]_l_953				1	5
RT4EHS_044	Hypothetical	LptC, LptD_N	[locus_tag=RBE_0775]_m_197	[locus_tag=BA173_01035]_l_197	[locus_tag=RF_0719]_l_199	[locus_tag=A1C_03550]_l_199	[locus_tag=A1G_03755]_l_198	[locus_tag=MCI_00400]_l_198	[locus_tag=H375_1070]_201	[locus_tag=RT0491]_201				0.75	8
RT4EHS_043	sca4	120_Rick_ant, Talin_middle, Ins_allergen_rp, DBD_HTH	[locus_tag=RBE_0769]_l_1122	[locus_tag=BA173_01005]_1131	[locus_tag=RF_0725]_l_1039	[locus_tag=A1C_03580]_l_1016	[locus_tag=A1G_03790]_1020	[locus_tag=MCI_00430]_l_1018	[locus_tag=H375_1130]_l_1022	[locus_tag=RT0485]_l_1019				0.75	8	Known effector with unknown secreation system, Arthropod associated domain (Ins_allergen_rp)
RT4EHS_042	Hypothetical		[locus_tag=RBE_0718]_l_556	[locus_tag=BA173_00705]_l_556	[locus_tag=RF_0838]_l_560	[locus_tag=A1C_03835]_l_551	[locus_tag=A1G_04095]_m_526	[locus_tag=MCI_01115]_l_552	[locus_tag=H375_1310]_h_528	[locus_tag=RT0465]_m_556				1	8
RT4EHS_041	Hypothetical	PsbP_2	[locus_tag=RBE_0727]_h_224	[locus_tag=BA173_00935]_h_224	[locus_tag=RF_0830]_h_246	[locus_tag=A1C_03870]_h_230	[locus_tag=A1G_04050]_h_251	[locus_tag=MCI_01080]_h_251	[locus_tag=H375_1370]_h_231	[locus_tag=RT0460]_h_226				1	8
RT4EHS_040	Hypothetical	HemY_N, Pex24p, TPR_10, TPR_12	[locus_tag=RBE_0728]_h_324	[locus_tag=BA173_00940]_242	[locus_tag=RF_0829]_l_334	[locus_tag=A1C_03875]_l_334	[locus_tag=A1G_04045]_l_334	[locus_tag=MCI_01075]_l_334	[locus_tag=H375_1380]_l_334	[locus_tag=RT0459]_l_334				0.875	8
RT4EHS_039	Hypothetical	Hydrolase_4, Peptidase_S15, Peptidase_S9, Abhydrolase_1, DLH, FSH1, Abhydrolase_6, Esterase, BAAT_C	[locus_tag=RBE_0787]_h_235	[locus_tag=BA173_01105]_h_235	[locus_tag=RF_0828]_h_239	[locus_tag=A1C_03880]_h_239	[locus_tag=A1G_04040]_h_239	[locus_tag=MCI_01070]_h_238	[locus_tag=H375_1390]_h_238	[locus_tag=RT0458]_h_238				1	8
RT4EHS_038	Hypothetical	DUF155	[locus_tag=RBE_0689]_h_276	[locus_tag=BA173_00545]_h_263	[locus_tag=RF_0810]_h_292	[locus_tag=A1C_04120]_h_263	[locus_tag=A1G_04320]_h_263	[locus_tag=MCI_00985]_h_263	[locus_tag=H375_1460]_h_276	[locus_tag=RT0450]_h_263				1	8
RT4EHS_037	Hypothetical	DUF2532	[locus_tag=RBE_0574]_h_167	[locus_tag=BA173_06715]_h_150	[locus_tag=RF_0804]_h_202	[locus_tag=A1C_04150]_h_171	[locus_tag=A1G_04370]_h_161	[locus_tag=MCI_00930]_h_160	[locus_tag=H375_1520]_h_163	[locus_tag=RT0445]_h_163				1	8
RT4EHS_036	mltE2	SLT, DUF2255, HPD	[locus_tag=RBE_0573]_h_233	[locus_tag=BA173_06725]_h_233	[locus_tag=RF_0803]_h_279	[locus_tag=A1C_04155]_h_273	[locus_tag=A1G_04375]_h_229	[locus_tag=MCI_00925]_h_280	[locus_tag=H375_1530]_h_224	[locus_tag=RT0444]_h_262				1	8
RT4EHS_035	Hypothetical	Hydrolase_6, SKA2				[locus_tag=A1C_03405]_l_455	[locus_tag=A1G_03530]_l_450	[locus_tag=MCI_00250]_l_450	[locus_tag=H375_1610]_l_454	[locus_tag=RT0435]_l_454				1	5	*R1P predicted, Cell cycle associated domain (SKA2)
RT4EHS_034	Hypothetical	Tim44	[locus_tag=RBE_1234]_m_211	[locus_tag=BA173_02355]_m_211	[locus_tag=RF_0668]_l_211	[locus_tag=A1C_03235]_l_211	[locus_tag=A1G_03400]_l_211	[locus_tag=MCI_00125]_l_211	[locus_tag=H375_1750]_l_212	[locus_tag=RT0421]_l_212				1	8
RT4EHS_033	Hypothetical	DivIC	[locus_tag=RBE_0747]_h_108	[locus_tag=BA173_02175]_m_108	[locus_tag=RF_0654]_m_107	[locus_tag=A1C_03170]_h_107	[locus_tag=A1G_03315]_h_101	[locus_tag=MCI_00055]_h_101	[locus_tag=H375_1860]_h_107	[locus_tag=RT0409]_h_107				1	8
RT4EHS_032	Hypothetical	LPAM_1	[locus_tag=RBE_0877]_l_214	[locus_tag=BA173_05930]_l_214	[locus_tag=RF_0637]_h_218	[locus_tag=A1C_03065]_h_218	[locus_tag=A1G_03175]_h_216	[locus_tag=MCI_07030]_m_219	[locus_tag=H375_1960]_h_219	[locus_tag=RT0399]_m_218				1	8
RT4EHS_031	Hypothetical	SieB			[locus_tag=RF_0622]_h_241	[locus_tag=A1C_02990]_h_393	[locus_tag=A1G_03105]_l_319		[locus_tag=H375_2080]_l_247	[locus_tag=RT0389]_l_249				1	5
RT4EHS_030	Hypothetical	FKBP_C	[locus_tag=RBE_0327]_328	[locus_tag=BA173_03225]_328	[locus_tag=RF_0616]_m_331	[locus_tag=A1C_02960]_m_331	[locus_tag=A1G_03075]_m_331	[locus_tag=MCI_06920]_m_331	[locus_tag=H375_2140]_l_333	[locus_tag=RT0383]_l_333				0.75	8
RT4EHS_029	Hypothetical	Cupredoxin_1, Gemini_AL1	[locus_tag=RBE_0326]_l_127	[locus_tag=BA173_03220]_h_128	[locus_tag=RF_0615]_126	[locus_tag=A1C_02950]_126	[locus_tag=A1G_03070]_l_126	[locus_tag=MCI_06915]_l_126	[locus_tag=H375_2160]_125	[locus_tag=RT0382]_126				0.5	8
RT4EHS_028	RalF	Sec7, RalF_SCD, COG5	[locus_tag=RBE_0868]_h_669	[locus_tag=BA173_05985]_h_661	[locus_tag=RF_0585]_h_649	[locus_tag=A1C_02770]_h_649			[locus_tag=H375_2360]_h_458	[locus_tag=RT0362]_h_454				1	6	Known T4 secreated effector, Golgi associated or vesicle trafficking domain (COG5)
RT4EHS_027	Hypothetical	DUF5410, Biotin_carb_C	[locus_tag=RBE_1000]_h_406		[locus_tag=RF_0574]_h_273	[locus_tag=A1C_02715]_h_387	[locus_tag=A1G_02795]_m_387		[locus_tag=H375_2470]_l_386	[locus_tag=RT0352]_l_387				1	6	*R1P predicted
RT4EHS_026	Hypothetical	DUF5410	[locus_tag=RBE_1001]_m_280		[locus_tag=RF_0572]_l_356	[locus_tag=A1C_02710]_l_353	[locus_tag=A1G_02790]_l_333	[locus_tag=MCI_06675]_h_339	[locus_tag=H375_2480]_m_233	[locus_tag=RT0351]_l_331				1	7
RT4EHS_025	Hypothetical	DUF2155	[locus_tag=RBE_0400]_l_158	[locus_tag=BA173_04715]_h_158	[locus_tag=RF_0569]_m_157	[locus_tag=A1C_02685]_m_160	[locus_tag=A1G_02765]_m_157	[locus_tag=MCI_06655]_m_157	[locus_tag=H375_2510]_m_155	[locus_tag=RT0348]_l_155				1	8
RT4EHS_024	Hypothetical	AsmA_2	[locus_tag=RBE_0767]_l_878	[locus_tag=BA173_00840]_l_878	[locus_tag=RF_0556]_l_877		[locus_tag=A1G_02685]_l_876	[locus_tag=MCI_06590]_l_891	[locus_tag=H375_2610]_l_868	[locus_tag=RT0338]_l_875				1	7
RT4EHS_023	asmA	AsmA, AsmA_2, DUF748	[locus_tag=RBE_0838]_l_841	[locus_tag=BA173_01480]_l_838	[locus_tag=RF_0553]_l_841	[locus_tag=A1C_02600]_l_830	[locus_tag=A1G_02675]_l_830	[locus_tag=MCI_06580]_l_830	[locus_tag=H375_2630]_l_829	[locus_tag=RT0336]_l_831				1	8
RT4EHS_022	Hypothetical	Glycos_transf_1, Glyco_trans_1_4							[locus_tag=H375_2700]_l_338	[locus_tag=RT0330]_l_338				1	2
RT4EHS_021	Hypothetical	Methyltransf_11, MetW, Methyltransf_25, DHR10	[locus_tag=RBE_0707]_h_350						[locus_tag=H375_2750]_l_373	[locus_tag=RT0325]_l_373				1	3	Cell cycle associated domain (DHR10)
RT4EHS_020	Hypothetical	DUF4125	[locus_tag=RBE_0267]_l_323	[locus_tag=BA173_04580]_l_273	[locus_tag=RF_0506]_l_327	[locus_tag=A1C_02320]_l_326	[locus_tag=A1G_02410]_l_323	[locus_tag=MCI_06315]_l_323	[locus_tag=H375_3020]_l_289	[locus_tag=RT0301]_l_320				1	8
RT4EHS_019	Hypothetical	DUF2608	[locus_tag=RBE_0637]_336	[locus_tag=BA173_05635]_292	[locus_tag=RF_0480]_h_294	[locus_tag=A1C_02195]_h_295	[locus_tag=A1G_02275]_294	[locus_tag=MCI_06170]_294	[locus_tag=H375_3190]_h_298	[locus_tag=RT0286]_h_295				0.5	8
RT4EHS_018	Hypothetical	TAFH							[locus_tag=H375_3390]_l_371	[locus_tag=RT0269]_l_380				1	2	Below %ID cutoff for RFp_27, *R1P predicted
RT4EHS_017	Hypothetical								[locus_tag=H375_3400]_h_228	[locus_tag=RT0268]_m_228		[locus_tag=RF_p28]_224		0.666667	3
RT4EHS_016	hlpA	OmpH, COG2, LPP, BBP1_C, ATG14	[locus_tag=RBE_0288]_m_184	[locus_tag=BA173_01940]_m_184	[locus_tag=RF_1016]_m_182	[locus_tag=A1C_01915]_h_168	[locus_tag=A1G_02015]_h_161	[locus_tag=MCI_05960]_h_184	[locus_tag=H375_3520]_h_168	[locus_tag=RT0255]_h_168				1	8	Golgi associated or vesicle trafficking domain (COG2), Cell death associated domain (ATG14), Cell cycle associated domain (BBP1_C)
RT4EHS_015	Hypothetical	DUF2659, TPR_21, DUF6267, YhcG_C, Ac110_PIF	[locus_tag=RBE_0226]_222	[locus_tag=BA173_04420]_222	[locus_tag=RF_0992]_m_220	[locus_tag=A1C_01705]_l_220	[locus_tag=A1G_01785]_m_220	[locus_tag=MCI_05765]_m_220	[locus_tag=H375_3860]_l_220	[locus_tag=RT0223]_l_220				0.75	8
RT4EHS_014	Hypothetical	TPR_6, TPR_16, TPR_2, TPR_19, YfiO, ANAPC3, TolA_bind_tri, DNA_pack_N, DUF1229, TPR_21, TPR_17	[locus_tag=RBE_0227]_250	[locus_tag=BA173_04415]_l_249	[locus_tag=RF_0991]_l_245	[locus_tag=A1C_01700]_l_245	[locus_tag=A1G_01780]_l_245	[locus_tag=MCI_05760]_l_245	[locus_tag=H375_3870]_m_229	[locus_tag=RT0222]_l_242				0.875	8
RT4EHS_013	Hypothetical	DUF2497, ANAPC4, IMS	[locus_tag=RBE_0233]_l_127	[locus_tag=BA173_04610]_l_127	[locus_tag=RF_0986]_h_132	[locus_tag=A1C_01675]_m_132	[locus_tag=A1G_01750]_l_122	[locus_tag=MCI_05735]_m_132	[locus_tag=H375_3930]_l_127	[locus_tag=RT0217]_l_137				1	8	Cell cycle associated domain (ANAPC4)
RT4EHS_012	Hypothetical	DASH_Ask1, NOG1_N	[locus_tag=RBE_0235]_m_399		[locus_tag=RF_0984]_l_396			[locus_tag=MCI_05725]_m_397	[locus_tag=H375_3950]_l_398	[locus_tag=RT0215]_l_398				1	5	Cell cycle associated domain (DASH_Ask1)
RT4EHS_011	Hypothetical	DUF2125	[locus_tag=RBE_0515]_h_356	[locus_tag=BA173_00325]_h_360	[locus_tag=RF_1065]_h_356	[locus_tag=A1C_01465]_h_356	[locus_tag=A1G_01490]_h_356	[locus_tag=MCI_05495]_h_356	[locus_tag=H375_4210]_h_347	[locus_tag=RT0188]_h_355				1	8
RT4EHS_010	Hypothetical	zinc_ribbon_4, zinc_ribbon_5, zf-ribbon_3	[locus_tag=RBE_1142]_213	[locus_tag=BA173_04950]_213	[locus_tag=RF_1074]_l_210	[locus_tag=A1C_01380]_206	[locus_tag=A1G_01385]_l_210	[locus_tag=MCI_05450]_210	[locus_tag=H375_4290]_l_207	[locus_tag=RT0182]_h_207				0.5	8
RT4EHS_009	holA	DNA_pol3_delta	[locus_tag=RBE_1106]_l_330	[locus_tag=BA173_05150]_l_333	[locus_tag=RF_1078]_l_321	[locus_tag=A1C_01355]_l_326	[locus_tag=A1G_01360]_l_324	[locus_tag=MCI_05430]_l_324	[locus_tag=H375_4340]_l_321	[locus_tag=RT0179]_l_321				1	8
RT4EHS_008	Risk1	Sec34, PI3_PI4_kinase, FDX-ACB	[locus_tag=RBE_0570]_h_675		[locus_tag=RF_1135]_h_387	[locus_tag=A1C_01045]_h_704	[locus_tag=A1G_01070]_h_704	[locus_tag=MCI_05145]_h_704	[locus_tag=H375_4810]_h_590	[locus_tag=RT0135]_h_707				1	7	Known T4 secreated effector, Golgi associated or vesicle trafficking domain (Sec34)
RT4EHS_007	Hypothetical	DUF3106, Baculo_PEP_C			[locus_tag=RF_1141]_l_126	[locus_tag=A1C_01035]_l_144	[locus_tag=A1G_01060]_l_144	[locus_tag=MCI_05135]_l_144	[locus_tag=H375_4850]_l_144	[locus_tag=RT0133]_l_144				1	6
RT4EHS_006	Hypothetical	DUF5394	[locus_tag=RBE_0031]_l_222	[locus_tag=BA173_03070]_l_222	[locus_tag=RF_0040]_l_219	[locus_tag=A1C_00195]_l_222	[locus_tag=A1G_00230]_l_219	[locus_tag=MCI_04360]_l_222	[locus_tag=H375_6020]_l_219	[locus_tag=RT0099]_l_219				1	8
RT4EHS_005	Hypothetical	DUF2748	[locus_tag=RBE_1368]_440		[locus_tag=RF_0156]_440	[locus_tag=A1C_00105]_440	[locus_tag=A1G_00300]_l_440	[locus_tag=MCI_04420]_l_436	[locus_tag=H375_5970]_l_422	[locus_tag=RT0096]_l_440				0.571429	7
RT4EHS_004	Hypothetical	DUF4127, SPAM	[locus_tag=RBE_1357]_l_125	[locus_tag=BA173_02550]_l_116	[locus_tag=RF_0128]_m_141	[locus_tag=A1C_00420]_l_127	[locus_tag=A1G_00490]_m_127	[locus_tag=MCI_04565]_m_127	[locus_tag=H375_5800]_l_127	[locus_tag=RT0080]_m_131				1	8
RT4EHS_003	Hypothetical	SPOR	[locus_tag=RBE_1303]_l_228	[locus_tag=BA173_01560]_228	[locus_tag=RF_0108]_m_224	[locus_tag=A1C_00510]_m_224	[locus_tag=A1G_00590]_m_224	[locus_tag=MCI_04680]_m_224	[locus_tag=H375_5640]_l_222	[locus_tag=RT0066]_215				0.75	8
RT4EHS_002	Hypothetical	Methyltransf_23, TPR_1, TPR_2, Methyltransf_25, TPR_12, TPR_8, Methyltransf_31, Methyltransf_12, TPR_17, ANAPC3, Methyltransf_PK, Methyltransf_11, TPR_7, TPR_19, TPR_6, YfiO, Ubie_methyltran	[locus_tag=RBE_1332]_h_337	[locus_tag=BA173_02090]_h_337	[locus_tag=RF_0075]_h_334	[locus_tag=A1C_00655]_h_334	[locus_tag=A1G_00720]_h_334	[locus_tag=MCI_04815]_h_334	[locus_tag=H375_5390]_h_334	[locus_tag=RT0045]_h_336				1	8
RT4EHS_001	Hypothetical	Polysacc_deac_1	[locus_tag=RBE_1198]_h_314	[locus_tag=BA173_02475A]_l_174		[locus_tag=A1C_00315]_h_318	[locus_tag=A1G_00085]_h_307	[locus_tag=MCI_04220]_h_307	[locus_tag=H375_6190]_m_366	[locus_tag=RT0011]_m_357				1	7
Total			296	158	250	117	134	145	75	66	11	18	10
Effector Homologue sets Removed from the Final List Because of Domain Prediction
Effector Tag	Gene Name	HMM Prediction (Pfam_A)	R. bellii RML369-C	R. sp. MEAM1 (Bemisia tabaci)	R. felis str. URRWXCal2	R. akari str. Hartford	R. rickettsii str. Sheila Smith	R. montanensis str. OSU 85-930	R. prowazekii str. Breinl	R. typhi str. Wilmington	R. bellii str. An04 Plasmid	R. felis str. URRWXCal2 Plasmid	R. felis str. URRWXCal2 Plasmid Δ	% Predicted	Species Count	Notes
RT4EHS_605	sca1	Autotransporter			[locus_tag=RF_0022]_l_1703	[locus_tag=A1C_00280]_l_1503	[locus_tag=A1G_00130]_l_1866	[locus_tag=MCI_04265]_l_2035						1	4	Variable surface protein with a T5SS motiff
RT4EHS_606	sca2	Autotransporter				[locus_tag=A1C_00605]_l_1777				[locus_tag=RT0052]_l_1483				1	2	Variable surface protein with a T5SS motiff
RT4EHS_607	Hypothetical	Autotransporter		[locus_tag=BA173_03865]_l_1437										1	1	T5SS motiff
RT4EHS_608	sca1	Autotransporter								[locus_tag=RT0015]_l_1130				1	1	Variable surface protein with a T5SS motiff
RT4EHS_609	sca2	Autotransporter	[locus_tag=RBE_1280]_l_909	[locus_tag=BA173_02260]_l_908										1	2	Variable surface protein with a T5SS motiff
RT4EHS_610	sca2	Autotransporter, Drf_FH1, GntR			[locus_tag=RF_0067]_l_1604	[locus_tag=A1C_00610]_l_1810	[locus_tag=A1G_00670]_1821	[locus_tag=MCI_04765]_l_1829						0.75	4	Variable surface protein with a T5SS motiff. Actin associated domain (Drf_FH1)
RT4EHS_611	Hypothetical	TraC_F_IV									[locus_tag=A3306_07580]_l_103			1	1	T4SS componants
RT4EHS_612	traE	TraE	[locus_tag=RBE_0437]_l_183					[locus_tag=MCI_00720]_l_183						1	2	T4SS componants
RT4EHS_613	Hypothetical	TraK	[locus_tag=RBE_0436]_h_151					[locus_tag=MCI_00725]_h_151						1	2	T4SS componants
RT4EHS_614	traA_Ti	AAA_30, MobA_MobL, Toprim_3, AAA_19, Viral_helicase1, UvrD_C_2	[locus_tag=RBE_0421]_l_1383					[locus_tag=MCI_00765]_l_1383						1	2	T4SS componants
RT4EHS_615	traC	DUF5710			[locus_tag=RF_0786]_l_273									1	1	T4SS componants
Total			4	2	3	3	2	5	0	2	1	0	0

## Sheet: Table Key
Description	Explination
Yellow Effector Tag	Identified Gene Fragment
*R1P predicted	EHSs marked as *R1P in the notes section were identified in association with the T4SS in a coimmunoprecipitation assay [13]
[locus_tag=***]_h_159	Locus tag is given inside the brackets, h/m/l denote effector prediction level (most-likely/probable/less-likely), the number is the amino acids length of the deduced protein sequence
