# Supplementary material for: Analysis of the Type 4 Effectome across the Genus Rickettsia
Source: Int J Mol Sci. 2022 Dec 8;23(24):15513. doi: 10.3390/ijms232415513 (PMC9779031; doi:10.3390/ijms232415513)
Supplement: Supplementary file 1 [file ijms-23-15513-s001.zip › Table S5.xlsx]

## Sheet: PfamA Domain Table
Predicted Pfam Domains
Name	Function	Species Association	Note	ELD Score
Gp-FAR-1*	Gp-FAR-1 is a member of the nematode-specific fatty acid and retinol-binding (FAR) family of proteins but localizes to the surface of the organism, placing it in a strategic position for interaction with the host. Gp-FAR-1 functions as a broad-spectrum retinol and fatty acid-binding protein, and it is thought that it is involved in the evasion of primary host plant defense systems.	Eukaryota	Flagged as ELD	33
OTT_1508_deam*	Versions in intracellular bacteria lack immunity proteins and are likely to be deployed against their eukaryotic hosts. Eukaryotic versions are predicted to function as nucleic acid (either DNA or RNA) deaminases.	Eukaryota	Flagged as ELD	50
ANAPC4*	Apc4 is one of the larger of the subunits of the anaphase-promoting complex or cyclosome.	Eukaryota	Componant of the cyclosome exclusivly in Eukaryota	NA
ApoA-II*	Apolipoprotein A-II (ApoA-II) is the second major apolipoprotein of high density lipoprotein in human plasma.	Eukaryota	Eukaryote-specific protein present in human plasma	NA
BID*	BID is a member of the BCL-2 superfamily of proteins, which are key regulators of programmed cell death.	Eukaryota	Eukaryotic domain associated with programed cell death	NA
CENP-B_N*	Centromere Protein B (CENP-B) is a DNA-binding protein localized to the centromere. Within the N-terminal 125 residues, there is a DNA-binding region, which binds to a corresponding 17bp CENP-B box sequence.	Eukaryota	Flagged as ELD	8
Cnd1*	Condensin I, a component of the eukaryotic condensin complex, which is responsible for condensing chromosomes for mitosis.	Eukaryota	Flagged as ELD	60
Rad10*	Ercc1 and XPF (xeroderma pigmentosum group F-complementing protein) are two structure-specific endonucleases of a class of seven containing an ERCC4 domain.	Eukaryota		NA
Fea1*	In Chlamydomonas reinhardtii, the gene encoding Q9LD42 is induced by iron deficiency. In green algae, this protein is periplasmic. The two paralogues FEA1 and FEA2 are the major proteins secreted by iron-deficient Chlamydomonas reinhardtii, and both are up-regulated in response to iron deficiency.	Eukaryota	Iron deficiency associated plant protein	NA
Ins_allergen_rp*	Insect domain of unknown function	Eukaryota		NA
LRR_1*	LRRs occur in proteins ranging from viruses to eukaryotes, and appear to provide a structural framework for the formation of protein-protein interactions.	Eukaryota	Flagged as ELD	29
LRR_4*	LRRs occur in proteins ranging from viruses to eukaryotes, and appear to provide a structural framework for the formation of protein-protein interactions.	Eukaryota	Flagged as ELD	29
LRR_6*	LRRs occur in proteins ranging from viruses to eukaryotes, and appear to provide a structural framework for the formation of protein-protein interactions.	Eukaryota	Flagged as ELD	46
LRR_8*	LRRs occur in proteins ranging from viruses to eukaryotes, and appear to provide a structural framework for the formation of protein-protein interactions.	Eukaryota	Flagged as ELD	11
Talin_middle*	Members of this family adopt a structure consisting of five alpha helices that fold into a bundle. They contain a Vinculin binding site (VBS) composed of a hydrophobic surface spanning five turns of helix four. Activation of the VBS causes subsequent recruitment of Vinculin, which enables maturation of small integrin/talin complexes into more stable adhesions. Formation of the complex between VBS…	Eukaryota	Cytoskeleton-associated protein.	NA
Pfg27*	Members of this family are essential for gametocytogenesis in Plasmodium falciparum.	Eukaryota		NA
Chitin_synth_2*	Members of this family are fungal chitin synthase EC:2.4.1.16 enzymes.	Eukaryota	Flagged as ELD	10
CARD*	Motif contained in proteins involved in apoptotic signaling. Predicted to possess a DEATH (PF00531) domain-like fold .	Eukaryota	Eukaryotic death domain	NA
Myosin_head*	Myosin globular head domain.	Eukaryota	Flagged as ELD	10000
Pex19*	Peroxisome(s) form an intracellular compartment, bounded by a typical lipid bilayer membrane. Peroxisome functions are often specialised by organism and cell type; two widely distributed and well-conserved functions are H2O2-based respiration and fatty acid beta-oxidation.	Eukaryota	Flagged as ELD	50
Pex24p*	Peroxisomes play diverse roles in the cell, compartmentalizing many activities related to lipid metabolism and functioning in the decomposition of toxic hydrogen peroxide. Sequence similarity was identified between two hypothetical proteins and the peroxin integral membrane protein Pex24p.	Eukaryota	Peroxisome-associated proteins	NA
SYF2*	Proteins in this family are involved in cell cycle progression and pre-mRNA splicing.	Eukaryota	Cell cycle-associated protein	NA
RPN7*	RPN7 (known as the non ATPase regulatory subunit 6 in higher eukaryotes) is one of the lid subunits of the 26S proteasome, and has been shown in Saccharomyces cerevisiae to be required for structural integrity. The 26S proteasome is is involved in the ATP-dependent degradation of ubiquitinated proteins.	Eukaryota	Flagged as ELD	33
Sec34*	Sec34 and Sec35 form a sub-complex in a seven protein complex that includes Dor1 (PF04124). This complex is thought to be important for tethering vesicles to the golgi.	Eukaryota	Golgi vesicle-binding protein	NA
Sec7*	SEC7 domain containing proteins are guanine nucleotide exchange factors (GEFs) specific for the ADP-rybosylation factors (ARF), a Ras-like GTPases which is important for vesicular protein trafficking.	Eukaryota	Flagged as ELD	23
Sec8_exocyst*	Sec8 is a component of the exocyst complex involved in the docking of exocystic vesicles with a fusion site on the plasma membrane. The exocyst complex is composed of Sec3, Sec5, Sec6, Sec8, Sec10, Sec15, Exo70, and Exo84.	Eukaryota	Exocytosis vesicle-associated protein.	NA
SHNi-TPR*	SHNi-TPR family members contain a reiterated sequence motif that is an interrupted form of TPR repeat.	Eukaryota	Flagged as ELD	25
PI3_PI4_kinase*	Some members of this family probably do not have lipid kinase activity and are protein kinases.	Eukaryota	Flagged as ELD	14
SKA2*	Spindle and kinetochore-associated protein 2 (SKA2) interacts with the N-termini of SKA1 and SKA3 and forms the Ska complex. This is a microtubule-binding complex required for chromosome segregation.	Eukaryota	Cytoskeleton manipulation	NA
SPO22*	SPO22/ZIP4 in yeast is a meiosis specific protein involved in sporulation.	Eukaryota	Associated with recruiting the complex that holds together sister chromatids.	NA
AID*	The activation induced deaminase is a vertebrate-specific member of the classical AID/APOBEC cytosine deaminases that is involved in antibody diversification.	Eukaryota	Eukaryotic protein associated with antibody diversification.	NA
ARID*	The AT-rich interaction domain (ARID) is an ~100-amino acid DNA-binding module found in a large number of eukaryotic transcription factors that regulate cell proliferation, differentiation, and development.	Eukaryota	Eukaryotic transcription facter associated with cell proliferation.	NA
CAP59_mtransfer*	The capsule of pathogenic fungi is a complex polysaccharide whose formation is determined by a number of enzymes including, most importantly, alpha-1,3-mannosyltransferase.	Eukaryota	Flagged as ELD	41
COG2*	The COG complex comprises eight proteins COG1-8. The COG complex plays critical roles in golgi structure and function.	Eukaryota	Flagged as ELD	71
COG5*	The COG complex comprises eight proteins COG1-8. The COG complex plays critical roles in golgi structure and function.	Eukaryota	Goligi protein	NA
DASH_Ask1*	The DASH complex is a ~10 subunit microtubule-binding complex that is transferred to the kinetochore prior to mitosis.	Eukaryota	Kinetochore binding componant	NA
DASH_Dam1*	The DASH complex is a ~10 subunit microtubule-binding complex that is transferred to the kinetochore prior to mitosis.	Eukaryota	kKnetochore binding componant	NA
FAT*	The FAT domain is named after FRAP, ATM, and TRRAP.	Eukaryota	Flagged as ELD	25
HEAT*	The HEAT repeat family is related to armadillo/beta-catenin-like repeats.	Eukaryota	Flagged as ELD	13
Fis1_TPR_C*	The mitochondrial fission protein Fis1 consists of two tetratricopeptide repeats. This domain is the C-terminal tetratricopeptide repeat.	Eukaryota	Flagged as ELD	13
Perilipin*	The perilipin family includes lipid droplet-associated protein (perilipin).	Eukaryota		NA
Prominin*	The prominins are an emerging family of proteins that among the multispan membrane proteins display a novel topology.	Eukaryota	Flagged as ELD	71
Muted*	The protein is a coiled-coil protein and belongs to a family found in eukaryotes. It undergoes alternative splicing, forming two isoforms. The larger isoform is 187 amino acids long in protein sequence length and 21 kDa in mass. The smaller isoform is 110 amino acids long in protein sequence length and 12 kDa in mass. This protein associates with other proteins in order to form biogenesis of lyso…	Eukaryota	Lysosome-related protein	NA
PRESAN*	The short, four-helical domain first identified in the Plasmodium export proteins PHISTa and PHISTc.	Eukaryota	Flagged as ELD	58
SNAP*	The soluble NSF attachment protein (SNAP) proteins are involved in vesicular transport between the endoplasmic reticulum and golgi apparatus.	Eukaryota	Flagged as ELD	9
WH2*	The WH2 motif (for Wiskott Aldrich syndrome homology region 2) has been shown in WASP P42768 and Scar1 (mammalian homologue) to be the region that interacts with actin.	Eukaryota	Flagged as ELD	30
TAFH*	This corresponds to the region NHR1 that is conserved between the product of the nervy gene in Drosophila and the human mtg8b protein which is hypothesised to be a transcription factor.	Eukaryota		NA
BBP1_C*	This C-terminal domain of BBP1, a spindle pole body component, carries coiled-coils that are necessary for the localization of BBP1 to the spindle pole body.	Eukaryota	Eukaryotic protein associated with cytoskeletal rearrangement.	NA
Peptidase_C48*	This domain contains the catalytic triad Cys-His-Asn.	Eukaryota	Flagged as ELD	25
PDEase_I*	This domain is a eukaryotic signal pathway copmonant.	Eukaryota		NA
DUF667*	This domain is characteristic of cilia- and flagella-associated protein 20 (CFA20). CFA20 is a cilium- and flagellum-specific protein that plays a role in axonemal structure organization and motility.	Eukaryota		NA
Proteasome_A_N*	This domain is conserved in the A subunits of the proteasome complex proteins.	Eukaryota	Part of proteosome.	NA
DHR10*	This domain is found at the C-terminal region of Nuf2 proteins. This domain was identified as MazG related domain also designated as Designed Helical Repeat protein 10 (DHR10) that actually adopts a coiled-coil structure. Nuf2 is part of the Ndc80 complex, which binds to the spindle and is required for chromosome segregation and spindle checkpoint activity.	Eukaryota	Associated with spindle activity	NA
CBM39*	This domain is found at the N-terminus of beta-1,3-glucan-binding proteins involved in recognition of invading micro-organisms.	Eukaryota	Flagged as ELD	100
ATG17_like*	This domain is found in the autophagy-related proteins ATG17 and ATG11, conserved across eukaryotes.	Eukaryota	Flagged as ELD	24
RTP1_C1*	This domain is found towards the C-terminus of required for the nuclear transport of RNA pol II protein (RTP1). RTP1 is required for the nuclear localisation of RNA polymerase II. This family is found in association with PF10304.	Eukaryota	Nuclear transport protein	NA
GRDP-like*	This entry includes Arabidopsis Glycine-rich domain- containing protein 1 and 2 (GRDP1/2). They are involved in development and stress responses.	Eukaryota	Flagged as ELD	26
ATG14*	This entry includes Atg14 (autophagy-related protein 14) from budding yeasts, Vps38 from fission yeasts and their homologues.	Eukaryota	Autophage-related proteins from yeast.	NA
GSH_synth_ATP*	This entry represents glutathione synthetase ( EC ) (GSS), a homodimeric enzyme that catalyses the conversion of gamma-L-glutamyl-L-cysteine and glycine to phosphate and glutathione in the presence of ATP.	Eukaryota	Flagged as ELD	8
NARP1*	This entry represents N-terminal acetyltransferase A (NatA) auxiliary subunit (also known as NMDA receptor-regulated protein 1), which is a non-catalytic component of the NatA N-terminal acetyltransferase that catalyses acetylation of proteins beginning with Met-Ser, Met-Gly and Met-Ala. N-terminal acetylation plays a role in normal eukaryotic translation and processing, protecting against proteo…	Eukaryota	Flagged as ELD	29
FUT8_N_cat*	This entry represents the N-terminal coiled-coil and the catalytic domains of the Alpha-(1,6)-fucosyltransferase (FUT8), an enzyme that catalyses the transfer of a fucose residue in alpha 1-6 linkage to the N-Acetylglucosamine (GlcNAc) residue in N-glycans.	Eukaryota	Fucosylation is associated with tick MG cell entry	NA
DUF3475*	This entry represents the N-terminal domain of PSI proteins from Arabidopsis. This domain is found associated with PF05003. PSI1 was identified as a gene that is co-expressed with the phytosulfokine (PSK) receptor genes PSKR1 and PSKR2 in Arabidopsis thaliana. PSI proteins are plant-specific and promote growth.	Eukaryota	N-terminis of a nuclear protein associated with plant growth.	NA
PAN_2*	This entry represents the PAN domain of the plasma kallikrein/coagulation factor XI subgroup proteins.	Eukaryota	Plasma-associated protein domain	NA
Clavanin*	This family consists of clavanin proteins from the haemocytes of the invertebrate Styela clava, a solitary tunicate.	Eukaryota	Inate immunity proteins	NA
Adaptin_N*	This family consists of the N-terminal region of various alpha, beta, and gamma subunits of the AP-1, AP-2 and AP-3 adaptor protein complexes. The adaptor protein (AP) complexes are involved in the formation of clathrin-coated pits and vesicles.	Eukaryota	Flagged as ELD	18
Acid_PPase*	This family contains phosphatase enzymes and other proteins of the HAD superfamily. It includes MDP-1 which is a eukaryotic magnesium-dependent acid phosphatase.	Eukaryota	Flagged as ELD	30
Vitellogenin_N*	This family contains regions from: Vitellogenin, Microsomal triglyceride transfer protein, and apolipoprotein B-100. These proteins are all involved in lipid transport	Eukaryota	Flagged as ELD	45
Gly_acyl_tr_C*	This family features the C-terminal region of several mammalian-specific aralkyl acyl-CoA:amino acid N-acyltransferase (glycine N-acyltransferase) proteins.	Eukaryota		NA
DNA_pol_phi*	This family includes the fifth essential DNA polymerase in yeast.	Eukaryota	Eukaryotic DNA polimorase protein	NA
Erf4*	This family of proteins includes Golgin subfamily A member 7 proteins as well as Ras modification protein ERF4.	Eukaryota	Family containing conserved golgi proteins and eukaryotic transcriptional repressors.	NA
FAM76*	This family of proteins is functionally uncharacterized. This family of proteins is found in eukaryotes. Proteins in this family are typically between 233 and 341 amino acids in length.	Eukaryota		NA
Mod_r*	This family represents a conserved region approximately 150 residues long within a number of eukaryotic proteins that show homology with Drosophila melanogaster Modifier of rudimentary (Mod(r)) proteins.	Eukaryota	Associated with the ER and visicles	NA
Latarcin*	This family represents the precursor proteins for a number of short antimicrobial peptides called Latarcins.	Eukaryota	Antimicrobial compound identified in spider venom.	NA
Matrilin_ccoil*	This is a cartilage-associated protein domain.	Eukaryota		NA
HPD*	This is a eukaryotic DNA-binding domain associated with animal development.	Eukaryota		NA
Acetyltransf_15*	This is a family of microsporidial proteins which may be distantly related to acetyl-transferase.	Eukaryota	Fungal protein	NA
DUF5097*	This is a family of microsporidia-specific proteins of unknown function. There is the possibility of very distant homology to the WAC domain.	Eukaryota		NA
DUF3808*	This is a family of proteins conserved from fungi to humans, including fungal inclusion body clearance protein Iml2 protein, animal tetratricopeptide repeat protein 39A/B/C (TT39A/B/C) and some uncharacterised proteins.	Eukaryota	Flagged as ELD	19
FSH1*	This is a family of serine hydrolases.	Eukaryota	Flagged as ELD	11
WLM*	This is a predicted metallopeptidase domain called WLM (Wss1p-like metalloproteases). These are linked to the Ub-system by virtue of fusions with the UB-binding PUG (PUB), Ub-like, and Little Finger domains. More specifically, genetic evidence implicates the WLM family in de-SUMOylation.	Eukaryota	Flagged as ELD	50
TRPM_tetra*	This is an ion chanel associated domain.	Eukaryota	Flagged as ELD	10000
PTEN_C2*	This is the C2 domain-like domain, in greek key form, of the PTEN protein, phosphatidyl-inositol triphosphate phosphatase, and it is the C-terminus. This domain may well include a CBR3 loop, which means it plays a central role in membrane binding.	Eukaryota		NA
FANCI_HD1*	This is the helical domain 1 (HD1) of the Fanconi anemia group I protein	Eukaryota	Eukaryotic DNA-binding protein helical domain	NA
IFT81_CH*	This is the N-terminal domain found in IFT81 proteins. Crystal structure analysis revealed that IFT81-N adopts the fold of a calponin homology (CH) domain with structural similarity to the kinetochore complex component NDC80 with microtubule (MT)-binding properties.	Eukaryota	Cytoskeleton interaction domain	NA
DUF3447*	This presumed domain is functionally uncharacterized. This domain is found in eukaryotes, is about 80 amino acids in length, and is found associated with PF00023. This domain has a conserved SHN sequence motif. It seems likely that this region represents divergent Ankyrin repeats.	Eukaryota	Divergent ankyrin	NA
Methyltransf_PK*	This protein is expressed in the tail neuron PVT and in uterine cells in C. elegans.	Eukaryota	Flagged as ELD	31
Drf_FH1*	This region is found in some of the Diaphanous-related formins (Drfs). It consists of low complexity repeats of around 12 residues.	Eukaryota	Flagged as ELD	10000
PPR*	This repeat has no known function. It is about 35 amino acids long and found in up to 18 copies in some proteins. This family appears to be greatly expanded in plants.	Eukaryota	Flagged as ELD	34
PPR_2*	This repeat has no known function. It is about 35 amino acids long and is found in up to 18 copies in some proteins. The family appears to be greatly expanded in plants and fungi. The repeat has been called PPR.	Eukaryota	Flagged as ELD	123
UBN_AB*	Ubinuclein 1 and 2 (UBN1, UBN2) are members of a histone chaperone complex involved in the formation of a certain type of facultative heterochromatin.	Eukaryota		NA
UCH_N*	UCH_N is a domain found at the N-terminus of ubiquitin carboxyl-terminal hydrolase 37 or 26. The function is not known.	Eukaryota		NA
WD40_alt*	WD repeats are short subdomains of about 40 amino acids and fold into 4 antiparallel beta hairpins. This domain has been detected on the C-terminus of WD repeat-containing protein 18 during target selection by the Joint Center for Structural Genomics.	Eukaryota		NA
SNO	It is predicted that members of this family are involved in the pyridoxine biosynthetic pathway, based on the proximity and co-regulation of the corresponding genes and physical interaction.	All	Associated with biosynthesis	NA
Glycos_transf_1	Members of this family transfer activated sugars to a variety of substrates, including glycogen, fructose-6-phosphate and lipopolysaccharides.	80% Bacteria, 15% Eukaryota, 5% Archaea		NA
Baculo_PEP_C	Polyhedron envelope-associated protein (PEP) is thought to be an integral part of the polyhedron envelope.	Viruses	Viral protein associated with occlusion body	NA
HTH_23	A helix-turn-helix domain.	All		NA
Polbeta	A member of the nucleotidyltransferase fold found in polymorphic toxins.	Bacteria, Archaea	Toxin-associated domain	NA
Imm39	A predicted immunity protein with an alpha+beta fold and conserved GR and GxK motifs. Proteins containing this domain are present in bacterial polymorphic toxin systems as an immediate gene neighbor of the toxin gene, usually containing a domain of the Tox-URI2 family of nucleases.	Bacteria	Bacterial toxin-related protein	NA
AAA	AAA proteins couple chemical energy provided by ATP hydrolysis to conformational changes which are transduced into mechanical force exerted on a macromolecular substrate.	All		NA
ABC_tran	ABC transporters for a large family of proteins responsible for translocation of a variety of compounds across biological membranes. ABC transporters are the largest family of proteins in many completely sequenced bacteria. ABC transporters are composed of two copies of this domain and two copies of a transmembrane domain.	80% Bacteria, 15% Eukaryota		NA
Rep_N	Adeno-associated virus (AAV) Replication (Rep) protein is essential for viral replication and integration.	Bacteria, Viruses	Viral integration-associated domain	NA
Ank	Ankyrins are multifunctional adaptors that link specific proteins to the membrane-associated, spectrin-actin cytoskeleton.	Bacteria, Eukaryota	Flagged as ELD	18
Ank_2	Ankyrins are multifunctional adaptors that link specific proteins to the membrane-associated, spectrin-actin cytoskeleton.	Bacteria, Eukaryota	Protein-binding repeats overrepresented in eukaryotic species	NA
Ank_3	Ankyrins are multifunctional adaptors that link specific proteins to the membrane-associated, spectrin-actin cytoskeleton.	Bacteria, Eukaryota	Flagged as ELD	30
Ank_4	Ankyrins are multifunctional adaptors that link specific proteins to the membrane-associated, spectrin-actin cytoskeleton.	Bacteria, Eukaryota	Flagged as ELD	20
Ank_5	Ankyrins are multifunctional adaptors that link specific proteins to the membrane-associated, spectrin-actin cytoskeleton.	Bacteria, Eukaryota	Flagged as ELD	25
ANAPC3	Apc3, otherwise known as Cdc27, is one of the subunits of the anaphase-promoting complex or cyclosome.	75% Eukaryota, 20% Bacteria	Flagged as ELD	12
ApoLp-III	Apolipophorin III (apoLp-III) is a prototypical exchangeable apolipoprotein found in many insect species that functions in transport of diacylglycerol (DAG) from the fat body lipid storage depot to flight muscles in the adult life stage.	90% Eukaryota, 7% Bacteria	Flagged as ELD	33
AAA_18	ATPases associated domain.	All	Flagged as ELD	9
Bac_thur_toxin	Bacillus thuringiensis produces the delta-endotoxin CytB, a membrane pore-forming protein that is active against insects.	Viruses	Flagged as ELD	36
SPOR	Bacterial SPOR domains bind peptidoglycan and target proteins to the cell division site by binding to denuded glycan strands that lack stem peptides.	Bacteria	Bacterial division	NA
Biotin_carb_C	Biotin carboxylase is a component of the acetyl-CoA carboxylase multi-component enzyme which catalyses the first committed step in fatty acid synthesis in animals, plants and bacteria.	Bacteria, Eukaryota	Metabolic componant	NA
BrnA_antitoxin	BrnA is family of antitoxins that neutralises the toxin BrnT.	Bacteria	Bacterial antitoxin	NA
CPSase_L_D3	Carbamoyl-phosphate synthase catalyses the ATP-dependent synthesis of carbamyl-phosphate from glutamine or ammonia and bicarbonate. The carbamoyl-phosphate synthase (CPS) enzyme in prokaryotes is a heterodimer of a small and large chain.	Bacteria, Eukaryota	Biosynthesis enzyme	NA
Chalcone_3	Chalcone_3 is a family of largely bacterial members associated with flavinoid biosynthesis. It is also found in plants.	Bacteria, Eukaryota	Flagged as ELD	6
CPT	Chloramphenicol (Cm) is a metabolite produced by this bacterium that can inhibit ribosomal peptidyl transferase activity and, therefore, protein production. By transferring a phosphate group to the C-3 hydroxyl group of Cm, CPT inactivates this potentially lethal metabolite.	95% Bacteria, 5% Eukaryota	Flagged as ELD	10
CopG_antitoxin	CopG antitoxin is a member of a type II toxin-antitoxin system family found in bacteria and archae.	Bacteria	Toxin/antitoxin	NA
Cytidylate_kin	Cytidylate kinase ( EC ) catalyses the phosphorylation of cytidine 5'-monophosphate (dCMP) to cytidine 5'-diphosphate (dCDP) in the presence of ATP or GTP.	Bacteria		NA
DLH	Dienelactone hydrolases play a crucial role in chlorocatechol degradation via the modified ortho cleavage pathway.	Bacteria, Eukaryota	Metabolic/bioyntheis	NA
DivIC	DivIC from B. subtilis is necessary for both vegetative and sporulation septum formation.	Bacteria	Associated with bacterial cell division	NA
DNA_pol3_delta	DNA polymerase III, delta subunit is required for, along with delta' subunit, the assembly of the processivity factor beta onto primed DNA in the DNA polymerase III holoenzyme-catalysed reaction.	Bacteria	Bacteria exclusive DNA polymerase componant	NA
Cupredoxin_1	EfeO is a periplasmic protein with a cupredoxin N-terminal domain from the EfeUOB iron uptake system.	Bacteria, Archae	Periplasmic	NA
Fic	Fic domains are associated wih bacterial toxins and with modification of host cytoskeleton when secreated from the t3ss.	90% Bacteria, 8% Eukaryota	Cytoskeleton-modifying toxin with atleast 1 example secreted by the t3ss.	NA
FKBP_C	FKBP-type peptidylprolyl isomerases in vertebrates are receptors for the two immunosuppressants, FK506 and rapamycin. The drugs inhibit T cell proliferation by arresting two distinct cytoplasmic signal transmission pathways. Peptidylprolyl isomerases accelerate protein folding by catalyzing the cis-trans isomerisation of proline imidic peptide bonds in oligopeptides. These proteins are found in a…	Bacteria, Eukaryota	Associated with attenuating immune response.	NA
FliG_C	FliG is a component of the flageller rotor, present in about 25 copies per flagellum. This domain functions specifically in motor rotation.	Bacteria	Flagella rotor protein.	NA
GAGBD	GAGBD is a domain on the surface antigen of the swine pathogen Streptococcus suis and related species. This domain expresses three clusters of basic residues, largely lysines, that are critical for heparin-binding and cell adhesion during bacterium-host cell adhesion.	Bacteria	Associated with host cell adheasion.	NA
Histidinol_dh	Histidinol dehydrogenase (HDH) catalyzes the terminal step in the biosynthesis of histidine in bacteria, fungi, and plants, the four-electron oxidation of L-histidinol to histidine.	All	Histodine biosynthesis	NA
LAGLIDADG_1	Homing endonucleases (HEnases) form a large and highly diverse class of proteins encoded by introns that confer mobility to their host genetic elements.	All, but moslty Eukaryota	Flagged as ELD	21
DUF1667	Hypothetical archael and bacterial proteins make up this family. A few proteins are annotated as being potential metal-binding proteins and, in fact, the members of this family have four highly conserved cysteine residues, but no further literature evidence was found in this regard.	Bacteria	Flagged as ELD	23
IalB	IalB is known to be a major virulence factor in Bartonella bacilliformis where it was shown to have a direct role in human erythrocyte parasitism.	Bacteria	Cacterial virulence factor	NA
GATase	In molecular biology, glutamine amidotransferases (GATase) are enzymes which catalyse the removal of the ammonia group from a glutamine molecule and its subsequent transfer to a specific substrate, thus creating a new carbon-nitrogen group on the substrate.	All	Biosynthesis enzyme	NA
PIN	In molecular biology, the PIN domain is a protein domain that is about 130 amino acids in length. PIN domains function as nuclease enzymes that cleave single stranded RNA in a sequence- or structure-dependent manner.	Bacteria, Archaea		NA
PIN_12	In molecular biology, the PIN domain is a protein domain that is about 130 amino acids in length. PIN domains function as nuclease enzymes that cleave single stranded RNA in a sequence- or structure-dependent manner.	Bacteria		NA
PIN_3	In molecular biology, the PIN domain is a protein domain that is about 130 amino acids in length. PIN domains function as nuclease enzymes that cleave single stranded RNA in a sequence- or structure-dependent manner.	Bacteria		NA
PIN7	In molecular biology, the PIN domain is a protein domain that is about 130 amino acids in length. PIN domains function as nuclease enzymes that cleave single stranded RNA in a sequence- or structure-dependent manner.	Bacteria		NA
Phage_T4_gp36	Irreversible binding of T-even bacteriophages to Escherichia coli is mediated by the short and long tail fibers, important for DNA injection.	Bacteria, Viruses	Phage-associated protein	NA
KORA	KORA is a family of Gram-negative bacterial proteins that act as global repressors of genes involved in plasmid replication, conjugative transfer and stable inheritance in the IncP group of plasmids.	Bacteria	Bacterial plasmind relocation modulator	NA
LegC3_N	LegC3 is an effector protein secreted by Legionella pneumophila which is believed to act by inhibiting vacuolar fusion.	Legionella	Known effector in Legionella.	NA
LepB_N	LepB is a Rab GTPase-activating protein (GAP) effector found in Legionella pneumophila.	Legionella	Known effector in Legionella.	NA
GNAT_acetyltran	Many of the members are annotated as being Zwittermicin A resistance proteins, whereas others are listed as being GNAT acetyltransferases. The family has similarities to the GNAT acetyltransferase family.	97% Bacteria	Flagged as ELD	16
PhdYeFM_antitox	Members of this family act as antitoxins in type II toxin-antitoxin systems.	Bacteria		NA
CmcI	Members of this family are about 220 amino acids long. The CmcI protein O85726 is presumed to represent the cephalosporin-7--hydroxylase, however, this has not been experimentally verified.	80% Bacteria, 15% Eukaryota		NA
LigT_PEase	Members of this family are bacterial and archaeal RNA ligases that are able to ligate tRNA half molecules containing 2',3'-cyclic phosphate and 5' hydroxyl termini to products containing the 2',5' phosphodiester linkage.	Bacteria, Archaea		NA
DUF669	Members of this family are found in various phage proteins.	Bacteria, Viruses	Phage related	NA
DUF249	Members of this family are multigene family 530 proteins from African swine fever viruses. These proteins may be involved in promoting survival of infected macrophages	Viruses	Viral domain with potential associations to host cell survival.	NA
Methyltransf_3	Members of this family are O-methyltransferases.	Bacteria, Eukaryota		NA
Methyltransf_11	Members of this family are SAM dependent methyltransferases.	All		NA
Methyltransf_12	Members of this family are SAM dependent methyltransferases.	All		NA
NTP_transf_2	Members of this family belong to a large family of nucleotidyltransferases. This family includes kanamycin nucleotidyltransferase (KNTase) which is a plasmid-coded enzyme responsible for some types of bacterial resistance to aminoglycosides.	Bacteria, Eukaryota		NA
DUF2497	Members of this family belong to the Alphaproteobacteria. The function of the family is not known.	Bacteria		NA
PDDEXK_4	Members of this family belong to the PD-(D/E)XK nuclease superfamily. Their function is not clear.	Bacteria, Archaea		NA
PDDEXK_2	Members of this family belong to the PD-(D/E)XK nuclease superfamily. These proteins are transposase proteins.	95% Bacteria	Flagged as ELD	27
BNR	Members of this family contain multiple BNR (bacterial neuraminidase repeat) repeats or Asp-boxes. The repeats are short, however the repeats are never found closer than 40 residues together suggesting that the repeat is structurally longer. These repeats are found in many glycosyl hydrolases as well as other extracellular proteins of unknown function.	95% Bacteria, 5% Eukaryota	Flagged as ELD	8
BNR_2	Members of this family contain multiple BNR (bacterial neuraminidase repeat) repeats or Asp-boxes. The repeats are short, however the repeats are never found closer than 40 residues together, suggesting that the repeat is structurally longer. These repeats are found in many glycosyl hydrolases as well as other extracellular proteins of unknown function.	Bacteria, Eukaryota	Flagged as ELD	34
HTH_19	Members of this family contains a DNA-binding helix-turn-helix domain. This family contains many example antitoxins from bacterial toxin-antitoxin systems. These antitoxins are likely to be DNA-binding domains.	95% Bacteria, 4% Virus	Potential antitoxin associated domain	NA
DUF2255	Members of this family of hypothetical bacterial proteins have no known function.	Bacteria		NA
DUF2335	Members of this family of hypothetical bacterial proteins have no known function.	90% Bacteria, 10% Viruses		NA
Glyco_tranf_2_4	Members of this family of prokaryotic proteins include putative glucosyltransferases.	Bacteria, Eukaryota	Flagged as ELD	8
DUF2310	Members of this family of proteobacterial zinc ribbon proteins are thought to bind to nucleic acids, however their exact function has not as yet been defined.	Bacteria		NA
DUF2383	Members of this protein family are found mostly in the proteobacteria, although one member is found in the the marine planctomycete Pirellula sp. strain 1. Their function is unknown.	Bacteria	Flagged as ELD	8
Mistic	Mistic is an integral membrane protein that folds autonomously into the membrane.	Bacteria	Integral membrane protein	NA
Glyco_transf_4	MshA belongs to the GT-B structural family of glycosyltransferases whose members have a two-domain structure with both domains exhibiting a Rossman-type fold.	85% Bacteria, 9% Eukaryota, 6% Archaea		NA
AAA_19	No Description	90% Bacteria		NA
AAA_29	No Description	95% Bacteria		NA
Acetyltransf_4	No Description	95% Bacteria		NA
Glyco_trans_1_4	No Description	85% Bacteria, 12% Eukaryota		NA
Hydrolase_like	No Description	Bacteria, Eukaryota		NA
NTase_sub_bind	Nucleotidyltransferases (EC 2.7.7) comprise a large enzyme family with diverse roles in polynucleotide synthesis and modification.	95% Bacteria, 4% Archaea		NA
NUDIX	Nudix hydrolases are a superfamily of hydrolytic enzymes capable of cleaving nucleoside diphosphates linked to x (any moiety), hence their name.	All		NA
PapD_N	PapD_N is a C2 domain-like beta-sandwich fold. This domain is the n-terminal part of the PapD chaperone protein for pilus and flagellar assembly.	95% Bacteria, 5% Eukaryota		NA
PemK_toxin	PemK is a growth inhibitor in E. coli known to bind to the promoter region of the Pem operon, auto-regulating synthesis. This family represents the toxin molecule of a typical bacterial toxin-antitoxin system pairing.	95% Bacteria		NA
PhoH	PhoH is a cytoplasmic protein and predicted ATPase that is induced by phosphate starvation.	Bacteria, Viruses		NA
Prefoldin_2	Prefoldin (PFD) is a chaperone that interacts exclusively with type II chaperonins, hetero-oligomers lacking an obligate co-chaperonin that are found only in eukaryotes.	Eukaryota, Archaea	Flagged as ELD	45
LPAM_1	Prokaryotic membrane lipoprotein lipid attachment site.	95% Bacteria, 5% Viruses		NA
DNA_alkylation	Proteins in this family are predicted to be DNA alkylation repair enzymes. The structure of a hypothetical protein in this family shows it to adopt a supercoiled alpha helical structure.	Bacteria		NA
Peptidase_S9	Proteolytic enzymes that exploit serine in their catalytic activity are ubiquitous, being found in viruses, bacteria, and eukaryotes.	Bacteria, Eukaryota		NA
Sigma70_r4	Region 4 of sigma-70 like sigma-factors are involved in binding to the -35 promoter element via a helix-turn-helix motif. Due to the way Pfam works, the threshold has been set artificially high to prevent overlaps with other helix-turn-helix families, therefore there are many false negatives.	95% Bacteria	Sigma factor	NA
RsmJ	RlmJ is ribosomal RNA large subunit methyltransferase J is required for full methylation of 23S ribosomal RNA (rRNA) during ribosome biogenesis.	95% Bacteria		NA
Roc	Roc, or Ras of Complex, proteins are mitochondrial Rho proteins.	90% Eukaryota, 10% Bacteria	Flagged as ELD	14
RsgA_GTPase	RsgA (also known as EngC and YjeQ) represents a protein family whose members are broadly conserved in bacteria and are indispensable for growth.	95% Bacteria, 5% Eukryota		NA
SipA	Salmonella invasion protein A is an actin-binding protein that contributes to host cytoskeletal rearrangements by stimulating actin polymerization and counteracting F-actin destabilising proteins.	Bacteria	Actin-effecting known effector of Salmonella.	NA
MobA_MobL	Sequences are mobilization proteins, which are essential for specific plasmid transfer.	95% Bacteria, 5% Eukaryota		NA
DUF3071	Some members in this family of proteins are annotated as DNA-binding proteins, however this cannot be confirmed.	Bacteria		NA
DUF3106	Some members in this family of proteins are annotated as transmembrane proteins, however this cannot be confirmed.	Bacteria		NA
DUF3971	Some members of this family are related to the AsmA family proteins.	Bacteria		NA
SspB	SspB is encoded in an operon whose synthesis is stimulated by carbon, amino acid, and phosphate starvation. SspB may play a special role during nutrient stress, for example by ensuring rapid degradation of the products of stalled translation, without causing a global increase in degradation of all ClpXP substrates.	Bacteria	Flagged as ELD	7
Gemini_AL1	The AL1 proteins encode the replication initiator protein (Rep) of geminiviruses, which is a replicon-specific initiator enzyme and is an essential component of the replisome.	85% Virus, 14% Eukaryota, 1% Bacteria	Flagged as ELD	31
Abhydrolase_1	The alpha/beta hydrolase fold is common to a number of hydrolytic enzymes of widely differing phylogenetic origin and catalytic function.	Bacteria, Eukaryota		NA
Abhydrolase_6	The alpha/beta hydrolase fold is common to a number of hydrolytic enzymes of widely differing phylogenetic origin and catalytic function.	Bacteria, Eukaryota		NA
AsmA	The AsmA protein is involved in the assembly of outer membrane proteins in Escherichia coli.	Bacteria		NA
Haem_oxygenas_2	The CADD, Chlamydia protein associating with death domains, crystal structure reveals a dimer of seven-helical bundles.	85% Bacteria, 13% Eukaryota, 2% Archaea	Flagged as ELD	11
DNA_pol3_chi	The DNA polymerase III holoenzyme ( EC:2.7.7.7) is the polymerase responsible for the replication of the Escherichia coli chromosome. The holoenzyme is composed of the DNA polymerase III core, the sliding clamp, and the DnaX clamp loading complex.	Bacteria		NA
Autotransporter	The domain is always located at the C-terminal end of proteins and forms a beta-barrel structure. The domainis associated with secretion of the attached protein across the membrane.	Bacteria	Different secreation pathway	NA
DUF4172	The family is often found in association with Fic.	Bacteria		NA
Fer2_BFD	The function of BFD is not known, but it may may be a general redox and/or regulatory component involved in the iron storage or mobilisation functions of bacterioferritin in bacteria.	90% Bacteria, 8% Eukaryota		NA
Glyco_tran_28_C	The glycosyltransferase family 28 includes monogalactosyldiacylglycerol synthase.	80% Bacteria, 18% Eukaryota		NA
HAD_2	The haloacid dehalogenase (HAD) superfamily includes a diverse range of enzymes that use an asp carboxylate as a nucleophile.	80% Bacteria, 18% Eukaryota, 2% Archaea		NA
HEAT_2	The HEAT repeat family is related to armadillo/beta-catenin-like repeats.	Bacteria, Eukaryota	Variation of the flagged domain above.	NA
HEPN	The HEPN (higher eukaryotes and prokaryotes nucleotide-binding) domain is a region of 110 residues found in the C terminus of sacsin, a chaperonin implicated in an early-onset neurodegenerative disease in human, and in many bacterial and archaebacterial proteins.	All	Flagged as ELD	15
DnaB_C	The hexameric helicase DnaB unwinds the DNA duplex at the Escheria coli chromosome replication fork. Although the mechanism by which DnaB both couples ATP hydrolysis to translocation along DNA and denatures the duplex is unknown, a change in the quaternary structure of the protein involving dimerisation of the N-terminal domain has been observed and may occur during the enzymatic cycle. This C-te…	Bacteria, Virus	Bacterial replication for generator atp binding domain.	NA
YCII	The majority of proteins in this family consist of a single copy of this domain, though it is also found as a repeat (Q9AJZ7). A strongly conserved histidine and aspartate suggest that the domain has an enzymatic function.	85% Bacteria, 15% Eukaryota		NA
MarR	The Mar proteins are involved in multiple antibiotic resistance, a non-specific resistance system. The expression of the mar operon is controlled by a repressor, MarR.	Mostly Bacteria	Repressor associated with atibiotic resistance	NA
FR47	The members of this family are similar to the C-terminal region of the D. melanogaster hypothetical protein FR47.	Mostly Bacteria	Flagged as ELD	6
MerR	The merR-type HTH domain is a DNA-binding, winged helix-turn-helix (wHTH) domain of about 70 residues present in the merR family of transcriptional regulators.	Bacteria	Bacterial transcription regulator	NA
MerR_1	The merR-type HTH domain is a DNA-binding, winged helix-turn-helix (wHTH) domain of about 70 residues present in the merR family of transcriptional regulators.	Bacteria	Bacterial transcription regulator	NA
Resolvase	The N-terminal domain of the resolvase family (this family) contains the active site and the dimer interface. The extended arm at the C-terminus of this domain connects to the C-terminal helix-turn-helix domain of resolvase.	Bacteria, Viruses		NA
CTP_transf_3	The outer membrane lipooligosaccharides of some microorganisms contain terminal sialic acid attached to N-acetyllactosamine, and so this modification may be important in pathogenesis.	80% Bacteria, 15% Eukaryota	Could be associated with membrane modification.	NA
PapC_N	The PapC N-terminal domain is a structural domain found at the N-terminus of the E. coli PapC protein. Pili are assembled using the chaperone usher system. This domain is the substrate binding domain.	95% Bacteria, 5% Eukaryota		NA
eRF1_1	The release factor eRF1 terminates protein biosynthesis by recognizing stop codons at the A site of the ribosome and stimulating peptidyl-tRNA bond hydrolysis at the peptidyl transferase center.	80% Eukaryota, 20 % Archaea	Flagged as ELD	58
SPAM	The Salmonella typhimurium Surface Presentation of Antigens M gene (SpaM) is one of 12 that form a cluster responsible for invasion properties.	Bacteria	Known surface protein of Salmonella associated with invasion.	NA
TPR_1	The tetratrico peptide repeat (TPR) is a structural motif present in a wide range of proteins.	Bacteria, Eukaryota		NA
TPR_10	The tetratrico peptide repeat (TPR) is a structural motif present in a wide range of proteins.	Bacteria, Eukaryota		NA
TPR_11	The tetratrico peptide repeat (TPR) is a structural motif present in a wide range of proteins.	Bacteria, Eukaryota		NA
TPR_12	The tetratrico peptide repeat (TPR) is a structural motif present in a wide range of proteins.	Bacteria, Eukaryota		NA
TPR_14	The tetratrico peptide repeat (TPR) is a structural motif present in a wide range of proteins.	Bacteria, Eukaryota	Flagged as ELD	14
TPR_16	The tetratrico peptide repeat (TPR) is a structural motif present in a wide range of proteins.	Bacteria, Eukaryota		NA
TPR_17	The tetratrico peptide repeat (TPR) is a structural motif present in a wide range of proteins.	Bacteria, Eukaryota	Flagged as ELD	8
TPR_19	The tetratrico peptide repeat (TPR) is a structural motif present in a wide range of proteins.	Bacteria, Eukaryota		NA
TPR_2	The tetratrico peptide repeat (TPR) is a structural motif present in a wide range of proteins.	Bacteria, Eukaryota		NA
TPR_21	The tetratrico peptide repeat (TPR) is a structural motif present in a wide range of proteins.	Bacteria, Eukaryota	Flagged as ELD	4
TPR_3	The tetratrico peptide repeat (TPR) is a structural motif present in a wide range of proteins.	Bacteria, Eukaryota	Flagged as ELD	11
TPR_6	The tetratrico peptide repeat (TPR) is a structural motif present in a wide range of proteins.	Bacteria, Eukaryota		NA
TPR_7	The tetratrico peptide repeat (TPR) is a structural motif present in a wide range of proteins.	Bacteria, Eukaryota		NA
TPR_8	The tetratrico peptide repeat (TPR) is a structural motif present in a wide range of proteins.	Bacteria, Eukaryota		NA
TPR_9	The tetratrico peptide repeat (TPR) is a structural motif present in a wide range of proteins.	Bacteria, Eukaryota	Flagged as ELD	8
TPR_MalT	The tetratrico peptide repeat (TPR) is a structural motif present in a wide range of proteins.	Bacteria, Eukaryota		NA
Toprim_3	The toprim domain is found in a wide variety of enzymes involved in nucleic acid manipulation.	90% Bacteria, 9% Virus		NA
Virulence_RhuM	There is currently no experimental data for members of this group or their homologues,however, these proteins are implicated in virulence/pathogenicity because RhuM is encoded in the SPI-3 pathogenicity island in Salmonella typhimurium.	95% Bacteria	Found on a pathogenicity island	NA
Peptidase_C26	These peptidases have gamma-glutamyl hydrolase activity; that is, they catalyse the cleavage of the gamma-glutamyl bond in poly-gamma-glutamyl substrates.	75% Bacteria, 24% Eukryota		NA
IMS	These proteins are involved in UV protection.	All		NA
Apolipoprotein	These proteins contain several 22 residue repeats which form a pair of alpha helices.	Bacteria, Eukaryota	Flagged as ELD	4
Pentapeptide	These repeats are found in many cyanobacterial proteins. The repeats were first identified in hglK. The function of these repeats is unknown.	80% Bacteria, 18% Eukryota		NA
Pentapeptide_3	These repeats are found in many cyanobacterial proteins. The repeats were first identified in hglK. The function of these repeats is unknown.	90% Bacteria		NA
Pentapeptide_4	These repeats are found in many cyanobacterial proteins. The repeats were first identified in hglK. The function of these repeats is unknown.	80% Bacteria, 18% Eukryota		NA
AAA_25	This AAA domain is found in a wide variety of presumed DNA repair proteins.	80% Bacteria	Associated with DNA repair.	NA
AAA_24	This AAA domain is found in a wide variety of presumed phage proteins.	Bacteria, Viruses	Associated with phage proteins.	NA
DUF2532	This bacterial family of proteins has no known function.	Rickettsia		NA
DUF2659	This bacterial family of proteins has no known function.	Rickettsia		NA
BAAT_C	This catalytic domain is found at the C terminal of acyl-CoA thioester hydrolases and bile acid-CoA.	75% Eukaryota, 20% Bacteria	Flagged as ELD	7
BiPBP_C	This conserved region of approximately 90 residues is found in a sub-group of bacterial Penicillin-Binding Proteins (PBPs). A variable length loop region separates this region from the transpeptidase unit.	Bacteria	Bacterial antibiotic resistance domain	NA
YhcG_C	This domain can be found in uncharacterised proteins in viruses, archaea, and bacteria. Most notably it is found in YhcG proteins found in E.coli. This entry represents the C-terminal PDDEXK domain belonging to the PD-(D/E)XK superfamily of nucleases involved in DNA recombination and repair.	Bacteria	Flagged as ELD	15
Acetyltransf_3	This domain catalyses N-acetyltransferase reactions.	80% Bacteria, 15% Eukaryota		NA
Acetyltransf_7	This domain catalyses N-acetyltransferase reactions.	80% Bacteria, 15% Eukaryota		NA
Acetyltransf_9	This domain catalyses N-acetyltransferase reactions.	Bacteria, Eukaryota		NA
Gly_transporter	This domain contains three transmembrane helices. Proteins containing this domain are important for glycine utilization, being identified as glycine transporters.	95% Bacteria	Transmembrane protein	NA
Baculo_Y142	This domain family is found in Baculovirus proteins, including protein AC142, which is expressed in the cytoplasm and nucleus throughout infection. It is required for nucleocapsid envelopment in the budding virus to form the occlusion-derived virus and subsequent embedding of virions into polyhedra.	Viruses	Viral protein	NA
GerE	This domain is a DNA-binding, helix-turn-helix (HTH) domain of about 65 amino acids, present in transcription regulators of the LuxR/FixJ family of response regulators.	Bacteria	DNA binding domain in bacterial transcription regulators	NA
SpoU_sub_bind	This domain is a RNA 2'-O ribose methyltransferase substrate binding domain.	85% Bacteria, 15% Eukaryota	Translation-associated protein	NA
MazG	This domain is about 100 amino acid residues in length. It is found in the MazG protein from E. coli. It contains four conserved negatively charged residues that probably form an active site or metal binding site.	85% Bacteria		NA
DBD_HTH	This domain is associated with a transposon-related DNA-binding protein from Clostridium difficile.	Bacteria, Viruses	Transposon-related domain	NA
2_5_RNA_ligase2	This domain is associated with enzymatic proteins with similar structure to RNA ligase.	All		NA
DUF1543	This domain is found as 1-2 copies in a small family of proteins of unknown function.	Bacteria		NA
LPMO_10	This domain is found associated with a wide variety of cellulose-binding domains. This is a family of two very closely related proteins that together act as both a C1- and a C4-oxidizing lytic polysaccharide mono-oxygenase degrading cellulose. This domain is also found in baculoviral spheroidins and spindolins, protein of unknown function.	Bacteria, Eukaryota	Flagged as ELD	5
DUF1843	This domain is found at the C-terminus of a family of proteins that are functionally uncharacterised. The presumed domain is about 60 amino acid residues in length and is found independently in some proteins.	Bacteria		NA
UvrD_C_2	This domain is found at the C-terminus of a wide variety of helicase enzymes. This domain has a AAA-like structural fold.	90% Bacteria		NA
ASL_C	This domain is found at the C-terminus of adenylosuccinate lyase(ASL; PurB in E. coli). It has been identified in bacteria, eukaryotes, and archaea, and is found together with the lyase domain PF00206.	Bacteria, Archaea, Eukaryota	Flagged as ELD	5
RNase_J_C	This domain is found at the C-terminus of Ribonuclease J proteins. Its function is unknown, but deletion of this domain causes dissociation to monomers.	Bacteria		NA
HTH_WhiA	This domain is found at the C-terminus of the sporulation regulator WhiA. It is predicted to form a DNA-binding helix-turn-helix structure.	Bacteria		NA
NOG1_N	This domain is found at the N terminus of NOG1 GTPase proteins.	90% Eukaryota, 10% Archaea	Associated wth ribosome transport in eukaryotes.	NA
PrpR_N	This domain is found at the N terminus of several sigma54- dependent transcriptional activators including PrpR, which activates catabolism of propionate.	Bacteria		NA
DapH_N	This domain is found at the N terminus of t2,3,4,5-tetrahydropyridine-2,6-dicarboxylate N-acetyltransferase (DapH), which catalyses the acylation of L-2-amino-6-oxopimelate to 2-N-acetyl-6-oxopimelate in the meso-diaminopimelate/lysine biosynthetic pathway of bacteria, blue-green algae, and plants.	Bacteria	Lysin biosynthesis pathway componant.	NA
MgtE_N	This domain is found at the N-terminus of eubacterial magnesium transporters of the MgtE family PF01769. This domain is an intracellular domain that has an alpha-helical structure.	Bacteria	Mebrane transport protein	NA
Fic_N	This domain is found at the N-terminus of the Fic/DOC family.	90% Bacteria, 9% Archaea, 1% Virus		NA
bPH_2	This domain is found in an uncharacterised family of membrane proteins.	95% Bacteria, 2% Eukaryota		NA
DUF2075	This domain is found in at the C terminus of group 3 Schlafen proteins from mammals, and represents the DNA/RNA helicase domain. Schlafen proteins are involved in the control of cell proliferation, induction of immune responses, and in the regulation of viral replication.	80% Bacteria, 15% Eukaryota	Flagged as ELD	7
Hydrolase_4	This domain is found in bacteria and eukaryotes and is approximately 110 amino acids in length.	Bacteria, Eukaryota		NA
N6_Mtase	This domain is found in N-6 adenine-specific DNA methylase ( EC ) from Type I and Type IC restriction systems.	95% Bacteria	Associated with restriction modification systems in bacteria.	NA
Polysacc_deac_1	This domain is found in polysaccharide deacetylase.	80% Bacteria, 19% Eukryota		NA
GTA_TIM	This domain is found in the gene transfer agent protein. An unusual system of genetic exchange exists in the purple nonsulfur bacterium Rhodobacter capsulatus. DNA transmission is mediated by a small bacteriophage-like particle called the gene transfer agent (GTA) that transfers random 4.5-kb segments of the producing cell's genome to recipient cells, where allelic replacement occurs.	97% Bacteria	Gene transfer agent protein associated with bacteriphage-like elements.	NA
UPF0020	This domain is probably a methylase. It is associated with the THUMP domain that also occurs with RNA modification domains.	All		NA
FCD	This domain is the C-terminal ligand binding domain of many members of the GntR family. This domain binds to a range of effector molecules, including Lactate, Zn(II), Ni(II), Ca(II), Mg(II), citrate, sugar acids, sialic acid, and N-acetylglucosamine-6-P, that regulate the transcription of genes through the action of the N-terminal DNA-binding domain.	Bacteria	Bacterial transcription factor substrated binding domain.	NA
MCPsignal	This domain is thought to transduce the signal to CheA since it is highly conserved in very diverse MCPs.	95% Bacteria		NA
Recombinase	This domain is usually found associated with PF00239 in putative integrases/recombinases of mobile genetic elements of diverse bacteria and phages.	Bacteria	Phage-associated	NA
DUF2225	This domain, found in various hypothetical bacterial proteins, has no known function.	95% Bacteria, 5% Eukaryota		NA
DUF2125	This domain, found in various hypothetical prokaryotic proteins, has no known function.	Bacteria		NA
DUF2155	This domain, found in various hypothetical prokaryotic proteins, has no known function.	Bacteria		NA
DUF2163	This domain, found in various hypothetical prokaryotic proteins, has no known function.	Bacteria, Viruses		NA
DUF2164	This domain, found in various hypothetical prokaryotic proteins, has no known function.	Bacteria		NA
Phage_BR0599	This entry describes a family of proteins found almost exclusively in phage or in prophage regions of bacterial genomes, including the phage-like Rhodobacter capsulatus gene transfer agent, which packages DNA. An apparent exception is Wolbachia pipientis wMel, a bacterial endosymbiont of the fruit fly, which has several candidate phage-related genes physically separate from obvious prophage regio…	Bacteria, Viruses	Phage-associated protein	NA
Phage_m_T_join	This entry describes the head-tail adaptor protein of bacteriophage SPP1 and related proteins in other bacteriophage and prophage regions of bacterial genomes.	Bacteria, Viruses	Phage-associated protein	NA
CdhD	This entry represents a conserved region predicted to form a TIM alpha/beta barrel, and is found in the delta subunit of a number of CO dehydrogenase/acetyl-CoA synthase enzymes.	Bacteria, Archaea		NA
DUF155	This entry represents a domain found in RMND1 from mammals, Sif2/Sif3 from fission yeasts and Rmd1/Rmd8/YDR282C (Mrx10) from budding yeasts.	85% Eukaryota, 15% Bacteria	Flagged as ELD	7
SpoU_methylase	This entry represents a domain found in the spoU protein from E. coli that shows strong similarities to previously characterised 2'-O-methyltransferases.	85% Bacteria, 14% Eukaryota	Translation-associated protein	NA
Peptidase_S41	This entry represents a domain found in the tail-specific proteases, such as retinol-binding protein 3 (also known as IRBP) from animals, C-terminal processing peptidases from algae, and tricorn proteases from archaea.	85% Bacteria, 15% Eukaryota		NA
Peptidase_S15	This entry represents a domain found in Xaa-Pro dipeptidyl-peptidases, which belong to MEROPS peptidase family S15.	80% Bacteria, 19% Eukaryota		NA
Lipase_3	This entry represents a domain with an alpha/beta hydrolase fold found in feruloyl esterase A.	90% Eukaryota, 10% Bacteria	Flagged as ELD	18
Ubie_methyltran	This entry represents a family of methyltransferases involved in the biosynthesis of menaquinone and ubiqinone.	All	Biosynthesis enzyme	NA
DUF6031	This entry represents a member of a biosynthetic gene cluster (BGC). This BGC (BGC0000919) is described by MIBiG as an example of the following biosynthetic class, other (unspecified). This family includes a protein from the phaseolotoxin biosynthetic gene cluster from Pseudomonas syringae and appears to be predominantly found in bacteria.	Bacteria		NA
Peptidase_M16	This entry represents an N-terminal domain found in metallopeptidases and non-peptidase homologues belonging to MEROPS peptidase family M16 (clan ME), subfamilies M16A, M16B and M16C.	Bacteria, Eukaryota		NA
TnsD	This entry represents the C-terminal domain of TnsD, which is a putative Tn7-like transposition protein type D.	Bacteria		NA
TetR_C_17	This entry represents the C-terminal domain present in Yfir transcription regulator proteins found in Bacillus subtilus. TetR regulates the expression of the membrane-associated tetracycline resistance protein, TetA, which exports the tetracycline antibiotic out of the cell before it can attach to the ribosomes and inhibit protein synthesis.	Bacteria	Antibiotic resistance-associated transcription factor.	NA
RNase_m_2	This entry represents the ribonuclease H-like domain found in a group of uncharacterised proteins, including YprB from Bacillus subtilis.	Bacteria, Archaea, Viruses		NA
RNPP_C	This entry represents the TPR-containing domain as a whole. This family is called RNPP after (Rapm NprR, PrgX, and PlcR).	Bacteria		NA
Glyco_hydro_108	This family acts as a lysozyme (N-acetylmuramidase), EC:3.2.1.17. It contains a conserved EGGY motif near the N-terminus, the glutamic acid within this motif is essential for catalytic activity. In bacteria, it may activate the secretion of large proteins via the breaking and rearrangement of the peptidoglycan layer during secretion.	80% Bacteria, 15% Bacteria, 5% Eukaryota		NA
Methyltransf_23	This family appears to be a methyltransferase domain.	Bacteria, Eukaryota		NA
Methyltransf_24	This family appears to be a methyltransferase domain.	75% Bacteria, 22% Eukryota		NA
Methyltransf_25	This family appears to be a methyltransferase domain.	75% Bacteria, 22% Eukryota		NA
Methyltransf_31	This family appears to have methyltransferase activity.	Bacteria, Eukaryota		NA
Exonuc_VII_L	This family consist of exonuclease VII, large subunit.	97% Bacteria, 2% Archaea, 1% Virus		NA
HSDR_N	This family consists of a number of N-terminal regions found in type I restriction enzyme R (HSDR) proteins.	Bacteria	Associated with restriction modification system in bacteria.	NA
HSDR_N_2	This family consists of a number of N-terminal regions found in type I restriction enzyme R (HSDR) proteins.	Bacteria	Associated with restriction modification systems in bacteria.	NA
zf-ribbon_3	This family consists of a single zinc ribbon domain, i.e. half of a pair as in family DZR.	All		NA
zinc_ribbon_4	This family consists of a single zinc ribbon domain, i.e. half of a pair as in family DZR.	Bacteria		NA
zinc_ribbon_5	This family consists of a single zinc ribbon domain, i.e. half of a pair as in family DZR.	Bacteria		NA
Gp49	This family consists of hypothetical bacterial proteins of unknown function as well as phage Gp49 proteins.	97% Bacteria, 3% Viruses	Potential phage-related protein	NA
P2_Phage_GpR	This family consists of P2 phage tail completion protein R (GpR) like sequences. GpR is thought to be a tail completion protein which is essential for stable head joining.	80% Bacteria, 18% Archaea		NA
MetW	This family consists of several bacterial and one archaeal methionine biosynthesis MetW proteins.	95% Bacteria	Biosynthesis enzyme	NA
HicB	This family consists of several bacterial HicB related proteins. The function of HicB is unknown, although it is thought to be involved in pilus formation. It has been speculated that HicB performs a function antagonistic to that of pili and yet is necessary for invasion of certain niches.	Bacteria	Pili-associated domain	NA
DUF986	This family consists of several bacterial putative membrane proteins of unknown function.	Bacteria		NA
TraE	This family consists of several bacterial sex pilus assembly and synthesis proteins (TraE).	Bacteria	T4SS componant	NA
Zeta_toxin	This family consists of several bacterial zeta toxin proteins. Zeta toxin is thought to be part of a postregulational killing system in bacteria. It relies on antitoxin/toxin systems that secure stable inheritance of low and medium copy number plasmids during cell division and kill cells that have lost the plasmid.	Bacteria, Eukaryota	Flagged as ELD	12
Baculo_LEF-11	This family consists of several Baculovirus LEF-11 proteins. The exact function of this family is unknown although it has been shown that LEF-11 is required for viral DNA replication during the infection cycle.	Viruses	Viral protein	NA
Ac110_PIF	This family consists of several Baculovirus proteins of around 55 residues in length.	Viruses	Viral protein	NA
DUF1460	This family consists of several hypothetical bacterial proteins of around 260 residues in length. The function of this family is unknown.	Bacteria		NA
DUF1229	This family consists of several hypothetical proteins of around 415 residues in length, which seem to be specific to the bacterium Leptospira interrogans.	Bacteria		NA
Minor_tail_Z	This family consists of several prophage minor tail protein Z-like sequences from Escherichia coli, Salmonella typhimurium and Lambda-like bacteriophages.	Bacteria, Viruses	Phage tail protein	NA
TraK	This family consists of several TraK proteins from Escherichia coli, Salmonella typhi and Salmonella typhimurium. TraK is known to be essential for pilus assembly but its exact role in this process is unknown.	Bacteria	T4SS componant	NA
DUF4838	This family consists of several uncharacterized proteins found in various Bacteroides and Chloroflexus species. The function of this family is unknown.	95% Bacteria, 5% Eukaryota		NA
TauD	This family consists of taurine catabolism dioxygenases of the TauD, TfdA family.	Bacteria, Eukaryota		NA
Shigella_OspC	This family consists of the Shigella flexneri-specific protein OspC. The function of this family is unknown, but it is thought that Osp proteins may be involved in post invasion events related to virulence. Since bacterial pathogens adapt to multiple environments during the course of infecting a host, it has been proposed that Shigella evolved a mechanism to take advantage of a unique intracellul…	Bacteria	T3SS Shiguella effector	NA
CsiD	This family consists of various bacterial proteins pertaining to the non-haem Fe(II)-dependent oxygenase family. Exact function is unknown, but a putative role includes involvement in the control of utilization of gamma-aminobutyric acid.	Bacteria		NA
Sipho_Gp157	This family contains both viral and bacterial proteins which are related to the Gp157 protein of the Streptococcus thermophilus SFi bacteriophages. It is thought that bacteria possessing the gene coding for this protein have an increased resistance to the bacteriophage.	Bacteria, Viruses	Provides resistance to viruses in bacteria	NA
Esterase	This family contains Esterase D P10768, however, it is not clear if all members of the family have the same function. This family is related to the PF00135 family.	85% Bacteria, 14% Eukaryota		NA
Ferritin	This family contains ferritins and other ferritin-like proteins, such as members of the DPS family and bacterioferritins.	All		NA
Acetyltransf_1	This family contains proteins with N-acetyltransferase functions, such as Elp3-related proteins.	75% Bacteria, 20% Eukaryota		NA
Acetyltransf_10	This family contains proteins with N-acetyltransferase functions, such as Elp3-related proteins.	80% Bacteria, 15% Eukaryota		NA
Phage_T7_Capsid	This family contains the capsid assembly protein gp9 (scaffolding protein) of bacteriophage T7.	Bacteria, Viruses	Phage-associated protein	NA
Viral_helicase1	This family has been demonstrated to have helicase and NTPase activity. This helicase has multiple roles at different stages of viral RNA replication, as dissected by mutational analysis.	All	Flagged as ELD	16
Methyltransf_21	This family has members from bacteria to human, and appears to be a methyltransferase.	75% Bacteria, 22% Eukryota		NA
FUSC	This family includes a conserved region found in two proteins associated with fusaric acid resistance.	90% Bacteria, 10% Eukaryota	Antibiotic resistance domain	NA
Peripla_BP_6	This family includes a diverse range of periplasmic-binding proteins.	95% Bacteria		NA
DUF2974	This family includes a group of uncharacterised proteins from bacteria. Recently, a member from Gemella sanguinis M325, Mbeg1 (for "microbiome bacteria effector gene") has been identified as the first example of this protein family being associated with a potential effector function in the human microbiome.	90% Bacteria, 10% Eukaryota	Documented as able to affect the nfkb response.	NA
Pro_CA	This family includes carbonic anhydrases as well as a family of non-functional homologues related to YbcF.	Bacteria, Eukaryota		NA
AHSA1	This family includes eukaryotic, prokaryotic, and archael proteins that bear similarity to a C-terminal region of human activator of 90 kDa heat shock protein ATPase homolog 1.	80% Bacteria, 15% Eukaryota		NA
FdtA	This family includes FdtA (Q6T1W8) from Aneurinibacillus thermoaerophilus, which has been characterised as a dtdp-6-deoxy-3,4-keto-hexulose isomerase.	95% Bacteria	Biosynthesis enzyme	NA
PIF1	This family includes homologues of the PIF1 helicase, which inhibits telomerase activity and is cell cycle regulated.	85% Eukaryota, 14% Bacteria	Flagged as ELD	7
Hydrolase	This family includes L-2-haloacid dehalogenase, epoxide hydrolases, and phosphatases.	All		NA
MobL	This family includes members of relaxase enzymes.	Bacteria	Associated with DNA nicking.	NA
OmpH	This family includes outer membrane proteins, such as OmpH among others. Skp (OmpH) has been characterised as a molecular chaperone that interacts with unfolded proteins as they emerge in the periplasm from the Sec translocation machinery.	Bacteria		NA
DNA_pack_N	This family includes proteins that are probably involved in DNA packing in herpesvirus. This domain is normally found at the N-terminus of the protein.	Bacteria, Viruses	Viral protein domain	NA
RNA_helicase	This family includes RNA helicases thought to be involved in duplex unwinding during viral RNA replication. Members of this family are found in a variety of single stranded RNA viruses.	All	Flagged as ELD	33
LppC	This family includes several bacterial outer membrane antigens, whose molecular function is unknown.	Bacteria		NA
SieB	This family includes superinfection exclusion proteins. These proteins prevent the growth of superinfecting phage which are insensitive to repression. It aborts lytic development of superinfecting phage.	Bacteria, Eukaryota, Viruses		NA
Tim44	This family includes the C-terminal region of Tim44 that has been shown to form a stable proteolytic fragment in yeast. This region is also found in a set of smaller bacterial proteins. The molecular function of the bacterial members of this family is unknown but transport seems likely. The crystal structure of the C terminal of Tim44 has revealed a large hydrophobic pocket which might play an im…	Bacteria, Eukaryota	Flagged as ELD	5
Bro-N	This family includes the N-terminus of Baculovirus BRO and ALI motif proteins. The function of BRO proteins is unknown. It has been suggested that BRO-A and BRO-C are DNA-binding proteins that influence host DNA replication and/or transcription.	Bacteria, Viruses	Viral DNA binding protein	NA
DUF86	This family includes the toxic component HepT of a type II toxin-antitoxin (TA) system, which has RNase activity. These proteins contain a HEPN (higher eukaryotes and prokaryotes nucleotide-binding) domain and are neutralized through tri-AMPylation by the cognate antitoxin MntA, containing a MNT (minimal nucleotidyltransferase) domain.	Bacteria, Archaea	Toxin-associated domain	NA
120_Rick_ant	This family is a Rickettsia surface antigen of 120 KDa which may be used as an antigen for immune response against the bacterial species.	Rickettsia		NA
ComFB	This family is conserved in bacteria. Some members, with three conserved cysteines, are annotated as late competence development protein ComFB.	Bacteria		NA
DUF2608	This family is conserved in bacteria. The function is not known.	Bacteria		NA
SLT	This family is distantly related to PF00062. Members are found in phages, type II, type III, and type IV secretion systems.	95% Bacteria	Potential component of secretion systems	NA
ATPase	This family is in the P-loop NTPase superfamily and is found in archaea, bacteria, and eukaryotes.	Bacteria, Archaea, Eukaryota	Flagged as ELD	10
Hydrolase_6	This family is part of the HAD superfamily.	Bacteria, Eukaryota		NA
PsbP_2	This family is related to the PsbP family.	Bacteria, Archaea		NA
AsmA_2	This family is similar to the C-terminal of the AsmA protein of E. coli.	Bacteria		NA
AAA_14	This family of domains contain a P-loop motif that is characteristic of the AAA superfamily.	Mostly Bacteria	Flagged as ELD	24
AAA_16	This family of domains contain a P-loop motif that is characteristic of the AAA superfamily.	Mostly Bacteria		NA
AAA_11	This family of domains contain a P-loop motif that is characteristic of the AAA superfamily. Many of the proteins in this family are conjugative transfer proteins. There is a Walker A and Walker B.	80% Eukaryota	Flagged as ELD	6
AAA_12	This family of domains contain a P-loop motif that is characteristic of the AAA superfamily. Many of the proteins in this family are conjugative transfer proteins. There is a Walker A and Walker B.	85% Eukaryota		NA
AAA_30	This family of domains contain a P-loop motif that is characteristic of the AAA superfamily. Many of the proteins in this family are conjugative transfer proteins. There is a Walker A and Walker B.	85% Bacteria		NA
AAA_33	This family of domains contain only a P-loop motif, which is characteristic of the AAA superfamily. Many of the proteins in this family are just short fragments so there is no Walker B motif.	Bacteria, Eukaryota		NA
Acetyltransf_CG	This family of GCN5-related N-acetyl-transferases bind both CoA and acetyl-CoA.	80% Bacteria, 19% Eukaryota		NA
DUF3168	This family of proteins has no known function but is likely to be a component of bacteriophage.	Bacteria, Viruses	Likley a bacteriophage componant	NA
DUF4167	This family of proteins is functionally uncharacterized.	Bacteria		NA
DUF748	This family of proteins is functionally uncharacterized.	Bacteria		NA
DUF6036	This family of proteins is functionally uncharacterized. It belongs to the nucleotidyltransferase superfamily. This family of proteins is found in bacteria, archaea, and viruses. Proteins in this family are typically between 172 and 232 amino acids in length.	85% Bacteria, 12% Archae, 3% Eukaryota		NA
DUF6448	This family of proteins is functionally uncharacterized. This family of proteins is found in bacteria and archaea.	90% Bacteria, 10% Archaea		NA
DUF6314	This family of proteins is functionally uncharacterized. This family of proteins is found in bacteria and eukaryotes.	Bacteria, Eukaryota		NA
DUF6492	This family of proteins is functionally uncharacterized. This family of proteins is found in bacteria and eukaryotes.	90% Bacteria, 7% Eukaryota, 3 % Archaea		NA
DUF4065	This family of proteins is functionally uncharacterized. This family of proteins is found in bacteria, archaea, and viruses.	85% Bacteria		NA
DUF4385	This family of proteins is functionally uncharacterized. This family of proteins is found in bacteria, archaea, eukaryotes, and viruses. Proteins in this family are typically between 149 and 163 amino acids in length.	All	Flagged as ELD	8
DUF4419	This family of proteins is functionally uncharacterized. This family of proteins is found in bacteria, eukaryotes, and viruses. Proteins in this family are typically between 348 and 454 amino acids in length.	85% Eukaryota, 10% Bacteria, 5% Viruses	Flagged as ELD	25
DUF4404	This family of proteins is functionally uncharacterized. This family of proteins is found in bacteria. Proteins in this family are approximately 90 amino acids in length. There are two completely conserved residues (P and G) that may be functionally important.	95% Bacteria, 5 % Eukaryota		NA
DUF4317	This family of proteins is functionally uncharacterized. This family of proteins is found in bacteria. Proteins in this family are typically between 225 and 451 amino acids in length. There is a single completely conserved residue P that may be functionally important.	Bacteria		NA
DUF6267	This family of proteins is functionally uncharacterized. This family of proteins is primarily found in myoviruses.	Viruses		NA
DUF3563	This family of proteins is functionally uncharacterized. This protein is found in bacteria. Proteins in this family are about 50 amino acids in length. This protein has conserved AYL and DLE sequence motifs.	Bacteria		NA
DnaA_N	This family of proteins represents the N-terminal domain of DnaA, a protein involved in the initiation of bacterial chromosomal replication	Bacteria		NA
Transposase_31	This family of putative transposases includes the YhgA sequence from Escherichia coli.	Bacteria	Transposase	NA
GntR	This family of regulatory proteins consists of the N-terminal HTH region of GntR-like bacterial transcription factors. At the C-terminus there is usually an effector-binding/oligomerisation domain.	Bacteria	Bacterial transcription factor	NA
MazG-like	This family of short proteins are distantly related to the MazG enzyme. This suggests that these proteins are enzymes that catalyze a related reaction.	75% Bacteria, 23% Eukaryota	Flagged as ELD	6
DUF4127	This family of uncharacterized bacterial proteins are about 500 amino acids in length.	95% Bacteria		NA
HTH_Crp_2	This family represents a CRP-like helix-turn-helix domain that is likely to bind DNA.	Bacteria		NA
PHB_depo_C	This family represents the C-terminus of bacterial poly(3-hydroxybutyrate) (PHB) de-polymerase. This degrades PHB granules to oligomers and monomers of 3-hydroxy-butyric acid.	Bacteria		NA
Glyco_transf_61	This family represents the Glycosyltransferase Family 61. Members in this family are further processed into a mature form. It includes O-linked-mannose beta-1,4-N-acetylglucosaminyltransferase 2.	80% Eukaryota, 19% Bacteria	Flagged as ELD	9
HemY_N	This family represents the N-terminus (approximately 150 residues) of bacterial HemY porphyrin biosynthesis proteins. This is a membrane protein involved in a late step of protoheme IX synthesis.	Bacteria	Heme biosynthesis	NA
GATase_3	This group of enzymes was suggested to be related to the MinD family of ATPases involved in regulation of cell division in bacteria and archaea.	92% Bacteria, 7% Archaea	Cell division	NA
TraB_PrgY_gumN	This group of proteins has been identified as an ancient metalloprotease clan with a common protein architecture (cobbled from the folds of the EreA/ChaN/PMT group) that mediates proteolytic activities.	All	Flagged as ELD	7
HTH_38	This helix-turn-helix domain is often found in transferases and is likely to be DNA-binding.	No Data		NA
NUMOD1	This helix-turn-helix-containing DNA-binding domain is found associated in homing nucleases.	All	Flagged as ELD	43
SMBP	This histidine-rich protein binds metal ions.	95% Bacteria, 5% Eukaryota		NA
MMR_HSR1	This is a 50S ribosome-binding GTPase.	Bacteria, Eukaryota	Ribosomal protein	NA
MatP_C	This is a bacterial cell cycle DNA ineraction protein.	Bacteria		NA
DUF2748	This is a bacterial family of proteins with unknown function.	Rickettsiales		NA
DUF2802	This is a bacterial family of proteins with unknown function.	Bacteria		NA
DUF3021	This is a bacterial family of proteins with unknown function.	Bacteria, Archaea, Viruses		NA
DUF4294	This is a bacterial family of proteins with unknown function.	Bacteria		NA
DUF4375	This is a bacterial family of proteins with unknown function.	Bacteria		NA
DUF6168	This is a bacterial family of proteins with unknown function.	Bacteria		NA
DUF892	This is a bacterial family of proteins with unknown function.	Bacteria, Archaea		NA
DUF45	This is a conserved domain containing the catalytic zinc-metallopeptidase (HExxH) catalytic motif. Proteins containing this domain are found in some archaebacteria, as well as Helicobacter pylori.	95% Bacteria, 5% Archaea		NA
AAA_22	This is a domain associated with the AAA ATPases superfamily.	65% Bacteria		NA
DUF5615	This is a domain of unknown function found in potential toxin-antitoxin system components.	90% Bacteria, 7% Archaea		NA
DUF5710	This is a domain of unknown function which can be found in DNA primases such as TraC.	All		NA
NADAR	This is a domain of unknown function. It has been named been named the NADAR (NAD and ADP-ribose) domain.	Bacteria, Eukaryota	Flagged as ELD	5
Baculo_DNA_bind	This is a family of Baculovirus ssDNA-binding proteins.	Viruses	Viral ssDNA-bining protein	NA
Patatin	This is a family of patatin-like phospholipases that consist of various patatin glycoproteins from the total soluble protein from potato tubers and also some proteins found in vertebrates. Patatin is a storage protein, but it also has the enzymatic activity of phospholipase, catalysing the cleavage of fatty acids from membrane lipids.	Bacteria, Eukaryota	This domain is present in known Rickettsial effectors.	NA
DUF4116	This is a family of proteins with unknown function.	70% Eukaryota, 30% Bacteria	Flagged as ELD	132
DUF4125	This is a family of proteins with unknown function.	95% Bacteria		NA
DUF4878	This is a family of putative lipoproteins from bacteria. The family is probably related to the NTF2-like transpeptidase family.	Bacteria		NA
DUF5864	This is a family of uncharacterized proteins of unknown function predominantly found in Mimiviridae.	Viruses	Viral gene	NA
DUF1778	This is a family of uncharacterized proteins. The structure of one of the hypothetical proteins in this family has been solved, and it forms a helix structure which may form interactions with DNA.	Bacteria		NA
DUF5506	This is a family of unknown function found in fowl Aviadenovirus.	Viruses		NA
DUF5517	This is a family of unknown function found in Fuselloviridae. Structure analysis suggest a role in viral assembly.	Viruses		NA
DUF5410	This is a family of unknown function found in Rickettsia.	Rickettsia		NA
DUF5460	This is a family of unknown function found in Rickettsia. Family members are predicted to contain one trans-membrane region.	Rickettsia		NA
RP853	This is a family of unknown function found in Rickettsia. Family members are predicted to contain one trans-membrane region.	Rickettsia		NA
RP854	This is a family of unknown function found in Rickettsia. Members of this family are predicted to have one trans-membrane region.	Rickettsia		NA
DUF5394	This is a family of unknown function found in Rickettsiales.	Rickettsiales		NA
DUF5424	This is a family of unknown function specific to Rickettsia amblyommii.	Rickettsia amblyommii		NA
DO-GTPase1	This is a GTPase of a GTPase-centric, NTP-dependent ternary systems. The domain belongs to a previously unrecognised family of the TRAFAC clade with a conserved glutamate in its Walker B motif.	Bacteria	GTP-binding componant	NA
HTH_13	This is a helix-turn-helix DNA binding domain.	98% Bacteria		NA
HTH_25	This is a helix-turn-helix DNA binding domain.	Bacteria		NA
HTH_26	This is a helix-turn-helix DNA binding domain.	95% Bacteria, 5% Viruses		NA
HTH_31	This is a helix-turn-helix DNA binding domain.	98% Bacteria, 2% Viruses		NA
HTH_36	This is a helix-turn-helix DNA binding domain.	85% Bacteria, 14% Viruses		NA
PKD_2	This is a PKD-like family of proteins found in various Bacteroides species.	Bacteria		NA
RalF_SCD	This is a RalF associated domain.	Legionella		NA
SBP_bac_3	This is a sensor domain found in solute-binding protein family. Members from Gram-positive bacteria, Gram-negative bacteria, and archaea. It can also be found in the N-terminal of the membrane-bound lytic murein transglycosylase F (MltF) protein.	85% Eukaryota, 14% Bacteria	Periplasmic solute-binding protein	NA
Tli4_N	This is a t6ss effector used to modulate the replication of other bacteria.	Bacteria	Known effector, but not associated with host modification	NA
LPD23	This is an alpha-helical domain that is usually N-terminal to a metallopeptidase domain. The domain is found in both in polyvalent proteins of conjugative elements and phages/prophages.	75% Bacteria, 25% Viruses	Phage/conjugative element-associated domains	NA
LPP	This is leucine-zipper is found in the enterobacterial outer membrane lipoprotein LPP. It is likely that this domain oligomerises and is involved in protein-protein interactions. As such it is a bundle of alpha-helical coiled-coils, which are known to play key roles in mediating specific protein-protein interactions for in molecular recognition and the assembly of multi-protein complexes.	Bacteria		NA
FDX-ACB	This is the anticodon binding domain found in some phenylalanyl tRNA synthetases. The domain has a ferredoxin fold.	80% Bacteria, 20% Eukaryota	Anticodon-binding domain	NA
GerD	This is the central core domain found in GerD from a thermophilic Bacillus. GerD plays a critical role in nutrient receptor-mediated spore germination in Bacillus species. The crystal structure of GerD reveals this domain as a trimeric superhelical rope fold.	97% Bacteria, 3% Eukaryota		NA
VWA_3_C	This is the C-terminal domain of uncharacterized bacterial proteins containing a von Willebrand factor type A domain.	Bacteria	Associated with VWf	NA
PKS_DE	This is the dimerization element domain found in bacterial modular polyketide synthase ketoreductases.	Bacteria		NA
NB-ARC	This is the NB-ARC domain, a novel signalling motif found in bacteria and eukaryotes, shared by plant resistance gene products and regulators of cell death in animals.	85% Eukaryota, 15% Bacteria	Regulators of cell death in animals	NA
FucT_N	This is the N-terminal domain of the alpha chain found in Helicobacter pylori Fucosyltransferase protein, which is involved in the production of Lewis x trisaccharide, a major component of lipopolysaccharide. The N-terminal domain contains the catalyst base, Glu-95 which is equivalent to the Asp-100 of other members of the glycosyltransferases-B family. The domain contains the pocket where LacNAc…	95% Bacteria	Fucosilation is associated with tick MG cell entry.	NA
TolA_bind_tri	This is the N-terminal domain of the YbgF protein. YbgF binds to TolA. This domain mediates trimerization.	Bacteria	tolA-associated protein	NA
HTH_3	This large family of DNA binding helix-turn-helix proteins includes Cro P03036 and CI P03034. Within the protein Q5F9C2, the full protein fold incorporates a helix-turn-helix motif, but the function of this member is unlikely to be that of a DNA-binding regulator.	90% Bacteria		NA
DUF218	This large family of proteins contains several highly conserved charged amino acids, suggesting this may be an enzymatic domain.	95% Bacteria, 5% Eukaryota		NA
EcoRI_methylase	This methylase recognizes the double-stranded sequence GAATTC, causes specific methylation on A-3 on both strands, and protects the DNA from cleavage by the EcoRI endonuclease.	Bacteria		NA
DUF2460	This model represents a family of conserved hypothetical proteins. It is usually, but not always, found in apparent phage-derived regions of bacterial chromosomes.	95% Bacteria, 5% Viruses	Potential phage-derived domain	NA
NACHT	This NTPase domain is found in apoptosis proteins, as well as those involved in MHC transcription activation.	90% Eukaryota, 10% Bacteria	Flagged as ELD	13
YfiO	This outer membrane lipoprotein carries a TPR-like region towards its N-terminal. YfiO in E.coli is one of three outer membrane lipoproteins that form a multicomponent YaeT complex in the outer membrane of Gram-negative bacteria that is involved in the targeting and folding of beta-barrel outer membrane proteins.	Bacteria	Lipoprotein	NA
DUF4781	This presumed domain is functionally uncharacterized. This domain family is found in bacteria and eukaryotes, and is typically between 288 and 306 amino acids in length.	85% Eukaryota, 15% Bacteria	Flagged as ELD	32
Trp_repressor	This protein binds to tryptophan and represses transcription of the Trp operon.	Bacteria	Transcriptional regualator	NA
CGGC	This putative domain contains a quite highly conserved sequence of CGGC in its central region. The domain has many conserved cysteines and histidines suggestive of a zinc binding function.	Bacteria, Archaea		NA
Phage-tail_3	This putative domain is found in the large gene transfer agent protein.	Bacteria, Viruses	Phage-associated protein	NA
RelA_SpoT	This region of unknown function is found in RelA and SpoT of Escherichia coli, and their homologues in plants and in other eubacteria.	95% Bacteria, 5% Eukryota		NA
HTH_45	This winged helix-turn-helix domain contains an extended C-terminal alpha helix which is responsible for dimerization of this domain.	95% Archaea		NA
DUF3856	TPR-like protein. The 2hr2 structure belongs to the SCOP all alpha class, TPR-like superfamily, CT2138-like family.	All		NA
TraC_F_IV	TraC is a cytoplasmic peripheral membrane protein, and is one of the proteins encoded by the F transfer region of the conjugative plasmid that is required for the assembly of F pilin into the mature F pilus structure.	Mostly Bacteria	Part of the RAGE system	NA
LptC	Transport protein for lypopolysacheride.	Bacteria		NA
LptD_N	Transport protein for lypopolysacheride.	Bacteria		NA
Methylase_S	Type I restriction modification DNA specificity domain.	95% Bacteria	Baterial restriction modification targeting component	NA
Glyphos_transf	Wall-associated teichoic acids are a heterogeneous class of phosphate-rich polymers that are covalently linked to the cell wall peptidoglycan of gram-positive bacteria. They consist of a main chain of phosphodiester-linked polyols and/or sugar moieties attached to peptidoglycan via a linkage unit. CDP-glycerol:poly(glycerophosphate) glycerophosphotransferase is responsible for the polymerization …	97% Bacteria, 3% Archaea	Gram-positive cell wall modification protein	NA
XhlA	XhlA is a cell surface-associated haemolysin that lyses the two most prevalent types of insect immune cells, granulocytes and plasmatocytes, as well as rabbit and horse erythrocytes. This family has had DUF1267, PF06895 merged into it.	Bacteria, Viruses	Surface exposed hemolysin know to lyse insect imune cells	NA
ZapA	ZapA interacts with FtsZ, where FtsZ is part of a mid-cell cytokinetic structure termed the Z-ring that recruits a hierarchy of fission-related proteins early in the bacterial cell cycle. ZapA drives the polymerization and filament bundling of FtsZ, thereby contributing to the spatio-temporal tuning of the Z-ring.	Bacteria	Bacterial cell division	NA
All domains marked with "*" are >95% eukaryotic domains
