# Supplementary material for: Analysis of the Type 4 Effectome across the Genus Rickettsia
Source: Int J Mol Sci. 2022 Dec 8;23(24):15513. doi: 10.3390/ijms232415513 (PMC9779031; doi:10.3390/ijms232415513)
Supplement: Supplementary file 1 [file ijms-23-15513-s001.zip › Table S6.xlsx]

## Sheet: Tables
Gene Fragment Homologue Sets and theirCorresponding Large Genes
Effector Gene Fragments		Non-Effector Gene Fragments		< 300bp Gene Fragments
Gene Frg. Effector Hom. Tag	Large Gene Hom. Tag	Gene Fragment Hom. Tag	Large Gene Hom. Tag	Gene Fragment Hom. Tag	Large Gene Hom. Tag
RT4EHS_098	RHS_1753, RT4EHS_449	RHS_0061	RHS_1764	RHS_0012	RHS_2460
RT4EHS_456	RT4EHS_124	RHS_0381	RHS_0377	RHS_0021	RHS_1934
RT4EHS_054	RT4EHS_119	RHS_0068	RHS_2421	RHS_0022	RHS_1262
RT4EHS_075	RT4EHS_516, RT4EHS_338	RHS_1762	RHS_1763	RHS_0024	RHS_2443
RT4EHS_082	RT4EHS_045	RHS_1705	RHS_0425	RHS_0028	RHS_2442
RT4EHS_100	RT4EHS_327, RT4EHS_285	RHS_0282	RHS_1274	RHS_0029	RHS_2442
RT4EHS_104	RHS_1765	RHS_0885	RHS_2500	RHS_0034	RHS_2441, RHS_2923
RT4EHS_108	RHS_2257	RHS_1214	RHS_1730	RHS_0036	RHS_1254, RHS_2061, RHS_2922
RT4EHS_115	RT4EHS_389	RHS_1546	RHS_2624	RHS_0039	RHS_1251, RHS_2920
RT4EHS_121	RT4EHS_251	RHS_1223	RHS_2418	RHS_0062	RHS_2459
RT4EHS_123	RT4EHS_355	RHS_1618	RHS_1807	RHS_0080	RHS_2365
RT4EHS_127	RT4EHS_358	RHS_1682	RHS_1922	RHS_0098	RHS_1841
RT4EHS_141	RT4EHS_267	RHS_1726	RHS_2430	RHS_0100	RHS_2933
RT4EHS_146	RT4EHS_416, RT4EHS_346	RHS_1804	RHS_0941, RHS_2098	RHS_0122	RHS_2449
RT4EHS_156	RT4EHS_491, RT4EHS_505	RHS_0418	RHS_2166, RHS_2533	RHS_0132	RHS_2432
RT4EHS_164	RT4EHS_294	RHS_0672	RHS_2126	RHS_0133	RHS_1235, RHS_2432
RT4EHS_167	RT4EHS_424	RHS_1060	RHS_2674	RHS_0137	RHS_1283, RHS_2407
RT4EHS_168	RT4EHS_396, RT4EHS_238, RT4EHS_232	RHS_1237	RHS_2433	RHS_0138	RHS_1858, RHS_2407
RT4EHS_170	RT4EHS_012	RHS_1238	RHS_2433	RHS_0139	RHS_2407
RT4EHS_178	RT4EHS_028, RT4EHS_161	RHS_1241	RHS_2088	RHS_0154	RHS_2450
RT4EHS_179	RT4EHS_292	RHS_1262	RHS_0023, RHS_1861, RHS_2488, RHS_2650	RHS_0155	RHS_2451
RT4EHS_183	RT4EHS_301	RHS_1304	RHS_2656	RHS_0158	RHS_2452
RT4EHS_192	RHS_1765	RHS_1317	RHS_2650	RHS_0169	RHS_1293, RHS_2374
RT4EHS_199	RHS_2231	RHS_1352	RHS_1907, RHS_1908, RHS_2057	RHS_0180	RHS_2373
RT4EHS_209	RHS_1798	RHS_1418	RHS_1299, RHS_2265, RHS_2748	RHS_0214	RHS_2327
RT4EHS_232	RT4EHS_406, RHS_2430	RHS_1601	RHS_1665	RHS_0220	RHS_0221, RHS_2665
RT4EHS_270	RHS_1865	RHS_1656	RHS_0569, RHS_0727, RHS_0788, RHS_0882	RHS_0223	RHS_0135, RHS_2497
RT4EHS_337	RT4EHS_242	RHS_1677	RHS_2073	RHS_0225	RHS_1299, RHS_2749
RT4EHS_373	RT4EHS_053	RHS_1698	RHS_2087	RHS_0227	RHS_1299
RT4EHS_436	RT4EHS_031	RHS_1699	RHS_2087	RHS_0233	RHS_2216
RT4EHS_067	RHS_0260	RHS_1876	RHS_1774, RHS_2237	RHS_0256	RHS_1314, RHS_2651
RT4EHS_068	RHS_0245	RHS_1926	RHS_1132	RHS_0257	RHS_1969, RHS_2651
RT4EHS_069	RT4EHS_606	RHS_1983	RHS_2530	RHS_0258	RHS_2651
RT4EHS_070	RT4EHS_606	RHS_2160	RHS_2579	RHS_0268	RHS_2145, RHS_2488, RHS_2650
RT4EHS_072	RT4EHS_608	RHS_2488	RHS_0052, RHS_0116, RHS_0117, RHS_1861, RHS_1928, RHS_2092, RHS_2650	RHS_0285	RHS_1328
RT4EHS_073	RT4EHS_605, RT4EHS_608	RHS_2529	RHS_1693, RHS_1990, RHS_2083, RHS_2561, RHS_2683, RHS_2949	RHS_0299	RHS_0290
RT4EHS_076	RT4EHS_600, RT4EHS_583, RT4EHS_580	RHS_2975	RHS_2499	RHS_0300	RHS_2204
RT4EHS_077	RT4EHS_566	RHS_3006	RHS_2183	RHS_0302	RHS_2104
RT4EHS_084	RT4EHS_307	RHS_3007	RHS_2183	RHS_0303	RHS_2104
RT4EHS_095	RT4EHS_319	RHS_3010	RHS_2184	RHS_0315	RHS_2644
RT4EHS_099	RT4EHS_327	RHS_3013	RHS_3001	RHS_0316	RHS_1936
RT4EHS_120	RT4EHS_251	RHS_3020	RHS_1751	RHS_0333	RHS_1346
RT4EHS_124	RT4EHS_435	RHS_0025	RHS_2443	RHS_0351	RHS_2645
RT4EHS_126	RT4EHS_358	RHS_0053	RHS_1241, RHS_2088, RHS_2089	RHS_0352	RHS_2645
RT4EHS_128	RT4EHS_228	RHS_0082	RHS_0282, RHS_1274	RHS_0362	RHS_2315
RT4EHS_133	RT4EHS_238	RHS_0111	RHS_1009, RHS_1227, RHS_1871	RHS_0371	RHS_1358
RT4EHS_134	RT4EHS_238	RHS_0232	RHS_2217	RHS_0386	RHS_2524
RT4EHS_136	RT4EHS_247	RHS_0261	RHS_2650	RHS_0387	RHS_2524
RT4EHS_144	RT4EHS_349	RHS_0288	RHS_2943	RHS_0389	RHS_2525
RT4EHS_158	RHS_2125	RHS_0290	RHS_1968	RHS_0393	RHS_2527, RHS_2561
RT4EHS_161	RT4EHS_028	RHS_0388	RHS_2525, RHS_2526	RHS_0396	RHS_1753
RT4EHS_162	RT4EHS_292	RHS_0394	RHS_2527, RHS_2561	RHS_0398	RHS_2260, RHS_2530
RT4EHS_165	RHS_2364	RHS_0423	RHS_2119	RHS_0399	RHS_2530
RT4EHS_166	RHS_2432	RHS_0479	RHS_1385	RHS_0400	RHS_1983, RHS_2530
RT4EHS_172	RT4EHS_491	RHS_0559	RHS_2265, RHS_2551	RHS_0408	RHS_0802
RT4EHS_177	RT4EHS_028, RT4EHS_161	RHS_0592	RHS_1389	RHS_0409	RHS_0803
RT4EHS_180	RT4EHS_292	RHS_0611	RHS_2136, RHS_2557	RHS_0419	RHS_1953, RHS_2166
RT4EHS_181	RT4EHS_292, RT4EHS_162	RHS_0742	RHS_2139	RHS_0438	RHS_2125
RT4EHS_184	RHS_2343, RT4EHS_304	RHS_0760	RHS_2586	RHS_0439	RHS_2125
RT4EHS_185	RT4EHS_305	RHS_0765	RHS_2580	RHS_0445	RHS_1798, RHS_2956
RT4EHS_194	RT4EHS_330, RHS_306	RHS_0771	RHS_2489	RHS_0451	RHS_2957
RT4EHS_198	RT4EHS_117	RHS_0786	RHS_2257	RHS_0456	RHS_0457
RT4EHS_201	RT4EHS_290	RHS_0822	RHS_0425, RHS_1705	RHS_0462	RHS_2541
RT4EHS_204	RT4EHS_424, RT4EHS_237	RHS_0846	RHS_2496	RHS_0470	RHS_0469
RT4EHS_211	RT4EHS_435	RHS_0965	RHS_2473	RHS_0472	RHS_0471
RT4EHS_213	RT4EHS_301	RHS_0966	RHS_2473	RHS_0473	RHS_1382
RT4EHS_215	RHS_2010	RHS_0967	RHS_2232, RHS_2472	RHS_0475	RHS_1753
RT4EHS_216	RT4EHS_474, RT4EHS_323	RHS_1137	RHS_1693	RHS_0478	RHS_2302, RHS_2542
RT4EHS_220	RT4EHS_268	RHS_1138	RHS_2687	RHS_0483	RHS_1956
RT4EHS_224	RT4EHS_261	RHS_1139	RHS_1693, RHS_2688	RHS_0491	RHS_2168
RT4EHS_234	RT4EHS_001	RHS_1141	RHS_1693	RHS_0492	RHS_2168
RT4EHS_235	RT4EHS_423	RHS_1180	RHS_1871	RHS_0507	RHS_1396
RT4EHS_236	RT4EHS_424	RHS_1202	RHS_2695	RHS_0508	RHS_1396
RT4EHS_237	RT4EHS_424	RHS_1210	RHS_2430, RHS_2981	RHS_0512	RHS_2545
RT4EHS_239	RT4EHS_134	RHS_1250	RHS_1897	RHS_0521	RHS_2377
RT4EHS_244	RHS_2076	RHS_1261	RHS_2925	RHS_0522	RHS_2340
RT4EHS_246	RT4EHS_577	RHS_1280	RHS_2449	RHS_0525	RHS_2338
RT4EHS_252	RT4EHS_290	RHS_1283	RHS_2407	RHS_0548	RHS_2327
RT4EHS_264	RT4EHS_537	RHS_1323	RHS_1968	RHS_0549	RHS_2327
RT4EHS_285	RT4EHS_327	RHS_1329	RHS_2240	RHS_0558	RHS_2549, RHS_2972
RT4EHS_291	RT4EHS_159	RHS_1353	RHS_2057	RHS_0560	RHS_2266
RT4EHS_300	RHS_2136	RHS_1374	RHS_2132	RHS_0561	RHS_2266
RT4EHS_302	RT4EHS_035, RT4EHS_429	RHS_1375	RHS_2131	RHS_0562	RHS_2266
RT4EHS_304	RHS_2343	RHS_1416	RHS_2265, RHS_2550	RHS_0585	RHS_1863
RT4EHS_306	RT4EHS_045, RT4EHS_430	RHS_1417	RHS_2265, RHS_2550	RHS_0604	RHS_1849
RT4EHS_310	RT4EHS_467	RHS_1419	RHS_2265, RHS_2551	RHS_0608	RHS_2136, RHS_2556
RT4EHS_316	RHS_2219	RHS_1445	RHS_2343, RHS_2563	RHS_0609	RHS_2556
RT4EHS_329	RT4EHS_433	RHS_1460	RHS_0662	RHS_0610	RHS_2136, RHS_2556
RT4EHS_331	RT4EHS_388	RHS_1481	RHS_2057	RHS_0612	RHS_2557
RT4EHS_332	RHS_2169	RHS_1494	RHS_1903, RHS_2601	RHS_0618	RHS_2558
RT4EHS_333	RT4EHS_544, RT4EHS_233	RHS_1501	RHS_2242	RHS_0627	RHS_1987
RT4EHS_345	RT4EHS_359	RHS_1592	RHS_2506	RHS_0629	RHS_0717
RT4EHS_352	RHS_1753	RHS_1633	RHS_2467	RHS_0637	RHS_0635, RHS_2018, RHS_2566
RT4EHS_353	RT4EHS_008	RHS_1651	RHS_1013	RHS_0638	RHS_2566
RT4EHS_364	RT4EHS_491, RT4EHS_505	RHS_1658	RHS_2674	RHS_0655	RHS_1459
RT4EHS_367	RT4EHS_279	RHS_1667	RHS_1081	RHS_0673	RHS_2126, RHS_2577
RT4EHS_370	RT4EHS_256	RHS_1687	RHS_2683	RHS_0682	RHS_2578
RT4EHS_371	RT4EHS_018, RT4EHS_594	RHS_1761	RHS_0648	RHS_0684	RHS_1466
RT4EHS_374	RT4EHS_053	RHS_1766	RHS_0871	RHS_0685	RHS_1903, RHS_2601
RT4EHS_394	RT4EHS_464	RHS_1784	RHS_2231	RHS_0687	RHS_1492
RT4EHS_396	RT4EHS_238	RHS_1788	RHS_2660	RHS_0705	RHS_2850
RT4EHS_399	RT4EHS_578	RHS_1789	RHS_2660	RHS_0716	RHS_2409
RT4EHS_400	RHS_1908, RHS_2057	RHS_1801	RHS_0356	RHS_0723	RHS_2337
RT4EHS_403	RT4EHS_451	RHS_1802	RHS_0356	RHS_0724	RHS_2337
RT4EHS_404	RT4EHS_249	RHS_1810	RHS_1811	RHS_0740	RHS_1525
RT4EHS_405	RT4EHS_576	RHS_1812	RHS_1784, RHS_2231	RHS_0757	RHS_2839
RT4EHS_406	RHS_2430	RHS_1848	RHS_0449	RHS_0759	RHS_2587
RT4EHS_408	RT4EHS_324	RHS_1858	RHS_2407	RHS_0764	RHS_2581
RT4EHS_411	RT4EHS_558	RHS_1860	RHS_1289	RHS_0772	RHS_1931
RT4EHS_414	RT4EHS_557	RHS_1869	RHS_2068	RHS_0778	RHS_2181
RT4EHS_421	RT4EHS_094, RT4EHS_553	RHS_1870	RHS_2068	RHS_0779	RHS_1763, RHS_2043
RT4EHS_422	RT4EHS_553	RHS_1879	RHS_2113	RHS_0780	RHS_1762, RHS_1763
RT4EHS_425	RT4EHS_541	RHS_1880	RHS_0986	RHS_0781	RHS_1763
RT4EHS_426	RT4EHS_541	RHS_1882	RHS_1197	RHS_0793	RHS_2385
RT4EHS_428	RT4EHS_517	RHS_1884	RHS_1655	RHS_0806	RHS_1541, RHS_2623
RT4EHS_431	RT4EHS_516	RHS_1892	RHS_0108	RHS_0808	RHS_0807
RT4EHS_434	RT4EHS_433, RT4EHS_329	RHS_1900	RHS_0040	RHS_0821	RHS_1552
RT4EHS_438	RT4EHS_008	RHS_1906	RHS_2076	RHS_0832	RHS_2498
RT4EHS_439	RT4EHS_008	RHS_1910	RHS_1062	RHS_0834	RHS_1557
RT4EHS_440	RT4EHS_008	RHS_1919	RHS_2413	RHS_0835	RHS_1557
RT4EHS_441	RT4EHS_026	RHS_1944	RHS_0041	RHS_0836	RHS_1557
RT4EHS_443	RT4EHS_507	RHS_1951	RHS_1941, RHS_2341	RHS_0847	RHS_2319, RHS_2496
RT4EHS_444	RT4EHS_507	RHS_1967	RHS_0240	RHS_0848	RHS_2496
RT4EHS_447	RT4EHS_534	RHS_1973	RHS_2365	RHS_0853	RHS_2323
RT4EHS_449	RHS_1753	RHS_1984	RHS_0283	RHS_0863	RHS_2495
RT4EHS_453	RT4EHS_607	RHS_2005	RHS_2353	RHS_0864	RHS_2517
RT4EHS_454	RT4EHS_607	RHS_2006	RHS_2353	RHS_0865	RHS_2517
RT4EHS_457	RT4EHS_223	RHS_2013	RHS_0526	RHS_0876	RHS_1586
RT4EHS_462	RT4EHS_260	RHS_2014	RHS_0526	RHS_0888	RHS_1843
RT4EHS_463	RT4EHS_260	RHS_2019	RHS_2341	RHS_0926	RHS_1596
RT4EHS_470	RT4EHS_471	RHS_2020	RHS_2341	RHS_0928	RHS_2481
RT4EHS_495	RT4EHS_053	RHS_2031	RHS_2266	RHS_0929	RHS_1598
RT4EHS_497	RT4EHS_256	RHS_2048	RHS_0833	RHS_0945	RHS_1665
RT4EHS_499	RT4EHS_366	RHS_2058	RHS_0075	RHS_0950	RHS_1851
RT4EHS_503	RT4EHS_074	RHS_2059	RHS_0075	RHS_0952	RHS_1606
RT4EHS_554	RT4EHS_416	RHS_2064	RHS_1005	RHS_0956	RHS_2476
RT4EHS_555	RT4EHS_416	RHS_2070	RHS_1110	RHS_0964	RHS_2474
RT4EHS_567	RT4EHS_560	RHS_2071	RHS_1110	RHS_0968	RHS_0969, RHS_1806
RT4EHS_578	RHS_2608	RHS_2084	RHS_2689	RHS_0973	RHS_1620
RT4EHS_591	RT4EHS_600, RT4EHS_583	RHS_2085	RHS_2689	RHS_0974	RHS_1620
RT4EHS_592	RT4EHS_583	RHS_2092	RHS_0052, RHS_1928, RHS_3024	RHS_0985	RHS_1774
Total	141	RHS_2093	RHS_1132	RHS_1006	RHS_1656
		RHS_2098	RHS_0941	RHS_1011	RHS_1396
		RHS_2099	RHS_2060	RHS_1012	RHS_2427
		RHS_2122	RHS_0290, RHS_0527, RHS_0976, RHS_1968	RHS_1023	RHS_2012
		RHS_2123	RHS_0349	RHS_1038	RHS_1641
		RHS_2145	RHS_0116, RHS_0117, RHS_1861, RHS_2488, RHS_2650	RHS_1042	RHS_2078
		RHS_2151	RHS_0804	RHS_1044	RHS_2467
		RHS_2251	RHS_0349, RHS_0365	RHS_1055	RHS_2152
		RHS_2280	RHS_0829	RHS_1056	RHS_0425
		RHS_2283	RHS_1798	RHS_1059	RHS_1658, RHS_2674
		RHS_2288	RHS_0577	RHS_1061	RHS_2676
		RHS_2289	RHS_0577	RHS_1067	RHS_1665, RHS_2677
		RHS_2291	RHS_0801	RHS_1068	RHS_1665
		RHS_2298	RHS_2561	RHS_1069	RHS_1601, RHS_1665
		RHS_2299	RHS_2525	RHS_1100	RHS_1101
		RHS_2309	RHS_0621	RHS_1105	RHS_1104
		RHS_2321	RHS_0544, RHS_0639, RHS_1640, RHS_2497	RHS_1119	RHS_1865, RHS_1933
		RHS_2352	RHS_0369	RHS_1124	RHS_2414
		RHS_2375	RHS_2492	RHS_1135	RHS_1693
		RHS_2378	RHS_1835	RHS_1136	RHS_1693
		RHS_2382	RHS_0156	RHS_1152	RHS_2431
		RHS_2401	RHS_1807	RHS_1157	RHS_0425, RHS_1705
		RHS_2402	RHS_1807	RHS_1158	RHS_2690
		RHS_2422	RHS_2426	RHS_1172	RHS_2295
		RHS_2424	RHS_2426	RHS_1178	RHS_1711
		RHS_2429	RHS_1214, RHS_1730	RHS_1186	RHS_2215, RHS_2693
		RHS_2436	RHS_2089	RHS_1212	RHS_1939, RHS_2430
		RHS_2440	RHS_1251	RHS_1213	RHS_1730
		RHS_2457	RHS_2312	RHS_1225	RHS_1732
		RHS_2458	RHS_2421	RHS_1236	RHS_2433
		RHS_2461	RHS_0013	RHS_1239	RHS_0058
		RHS_2508	RHS_1843	RHS_1240	RHS_2088
		RHS_2518	RHS_2236	RHS_1242	RHS_0053, RHS_2436
		RHS_2525	RHS_2561	RHS_1245	RHS_2438
		RHS_2527	RHS_2561	RHS_1247	RHS_0051, RHS_1982
		RHS_2528	RHS_2561	RHS_1248	RHS_0051, RHS_1982, RHS_2439
		RHS_2542	RHS_2302	RHS_1252	RHS_2921
		RHS_2543	RHS_2302	RHS_1254	RHS_2061, RHS_2922
		RHS_2550	RHS_2265	RHS_1255	RHS_2061, RHS_2922
		RHS_2551	RHS_2265	RHS_1256	RHS_2061, RHS_2923
		RHS_2557	RHS_2136	RHS_1257	RHS_2441, RHS_2923
		RHS_2559	RHS_0620	RHS_1263	RHS_2926
		RHS_2568	RHS_0660	RHS_1264	RHS_2463, RHS_2926
		RHS_2570	RHS_1833	RHS_1265	RHS_2928
		RHS_2573	RHS_2130	RHS_1266	RHS_2928
		RHS_2581	RHS_2208	RHS_1269	RHS_1906, RHS_2076, RHS_2929
		RHS_2599	RHS_2139	RHS_1270	RHS_2421
		RHS_2601	RHS_1903	RHS_1273	RHS_2456
		RHS_2606	RHS_1473	RHS_1275	RHS_2454
		RHS_2607	RHS_1908	RHS_1276	RHS_2932
		RHS_2609	RHS_2852	RHS_1278	RHS_2934
		RHS_2621	RHS_1842	RHS_1281	RHS_2449
		RHS_2626	RHS_2169	RHS_1284	RHS_0055, RHS_0123, RHS_0140, RHS_0170, RHS_0530, RHS_0569, RHS_0572, RHS_0647, RHS_0703, RHS_0748, RHS_0828, RHS_0962, RHS_0988, RHS_1656, RHS_1753, RHS_2266
		RHS_2646	RHS_0341	RHS_1286	RHS_2936
		RHS_2655	RHS_0239	RHS_1287	RHS_2936
		RHS_2661	RHS_2660	RHS_1291	RHS_2452
		RHS_2677	RHS_1665	RHS_1292	RHS_2375
		RHS_2678	RHS_1081	RHS_1300	RHS_2660
		RHS_2679	RHS_1081	RHS_1301	RHS_2660
		RHS_2685	RHS_1693, RHS_1990, RHS_2083, RHS_2561, RHS_2683	RHS_1302	RHS_2660
		RHS_2687	RHS_1693	RHS_1303	RHS_2656
		RHS_2688	RHS_1693	RHS_1305	RHS_2656
		RHS_2690	RHS_2328	RHS_1306	RHS_2217
		RHS_2698	RHS_2418	RHS_1309	RHS_0242
		RHS_2712	RHS_0712, RHS_0713	RHS_1310	RHS_0242
		RHS_2733	RHS_0343	RHS_1311	RHS_0246
		RHS_2734	RHS_0343	RHS_1314	RHS_1969, RHS_2651
		RHS_2735	RHS_0319, RHS_0578	RHS_1315	RHS_2651
		RHS_2736	RHS_0307	RHS_1316	RHS_2651, RHS_2940
		RHS_2737	RHS_0298	RHS_1318	RHS_2650
		RHS_2739	RHS_0286	RHS_1321	RHS_2650
		RHS_2745	RHS_0238	RHS_1326	RHS_2489
		RHS_2746	RHS_0234	RHS_1327	RHS_2489
		RHS_2748	RHS_1299	RHS_1331	RHS_0288, RHS_2943
		RHS_2749	RHS_1299	RHS_1332	RHS_2943
		RHS_2767	RHS_0052, RHS_1928, RHS_2092, RHS_3024	RHS_1333	RHS_0290
		RHS_2790	RHS_2269	RHS_1334	RHS_0290
		RHS_2817	RHS_0622	RHS_1337	RHS_0303, RHS_2104
		RHS_2818	RHS_0622	RHS_1339	RHS_2644
		RHS_2819	RHS_1987	RHS_1340	RHS_2644
		RHS_2821	RHS_1922	RHS_1341	RHS_1936
		RHS_2823	RHS_0635, RHS_2018, RHS_2565	RHS_1343	RHS_0317
		RHS_2841	RHS_2455	RHS_1344	RHS_1682
		RHS_2848	RHS_0691	RHS_1345	RHS_2648
		RHS_2855	RHS_2409	RHS_1347	RHS_2645
		RHS_2860	RHS_2614	RHS_1349	RHS_2315
		RHS_2921	RHS_1253	RHS_1350	RHS_1769
		RHS_2928	RHS_2463	RHS_1351	RHS_1769
		RHS_2931	RHS_2421, RHS_2458	RHS_1354	RHS_2947
		RHS_2932	RHS_1621, RHS_2454	RHS_1355	RHS_1693, RHS_2685
		RHS_2941	RHS_2489	RHS_1364	RHS_1953, RHS_2166, RHS_2533
		RHS_2949	RHS_1693, RHS_1990, RHS_2083, RHS_2561, RHS_2683	RHS_1366	RHS_2535
		RHS_2956	RHS_1798, RHS_2283	RHS_1368	RHS_2536
		RHS_2972	RHS_2549	RHS_1369	RHS_2536
		RHS_2973	RHS_2265, RHS_2551	RHS_1371	RHS_2954
		Total	236	RHS_1376	RHS_0442
				RHS_1378	RHS_2957
				RHS_1381	RHS_0471
				RHS_1388	RHS_2396
				RHS_1397	RHS_2545
				RHS_1402	RHS_2546
				RHS_1403	RHS_2546
				RHS_1410	RHS_0545
				RHS_1413	RHS_2549
				RHS_1414	RHS_2549
				RHS_1415	RHS_2265, RHS_2550
				RHS_1420	RHS_2029
				RHS_1422	RHS_2812
				RHS_1423	RHS_2387
				RHS_1425	RHS_1863
				RHS_1428	RHS_2388
				RHS_1429	RHS_2389
				RHS_1431	RHS_2813
				RHS_1433	RHS_0614
				RHS_1434	RHS_0614
				RHS_1436	RHS_2558
				RHS_1444	RHS_2343, RHS_2563
				RHS_1448	RHS_2564
				RHS_1449	RHS_1922, RHS_2821
				RHS_1451	RHS_0635, RHS_2565
				RHS_1453	RHS_0635, RHS_2565, RHS_2823
				RHS_1457	RHS_0282
				RHS_1461	RHS_1833
				RHS_1463	RHS_2126, RHS_2576
				RHS_1465	RHS_2830
				RHS_1471	RHS_2162
				RHS_1472	RHS_2493
				RHS_1474	RHS_1473
				RHS_1475	RHS_0397, RHS_1753, RHS_2658
				RHS_1476	RHS_0691, RHS_2848
				RHS_1477	RHS_2608
				RHS_1479	RHS_1753, RHS_2658
				RHS_1480	RHS_2218
				RHS_1488	RHS_2162
				RHS_1489	RHS_2162
				RHS_1490	RHS_2162
				RHS_1491	RHS_2162
				RHS_1493	RHS_1903, RHS_2601
				RHS_1498	RHS_2455
				RHS_1499	RHS_2455
				RHS_1502	RHS_2597
				RHS_1504	RHS_1043
				RHS_1505	RHS_2593, RHS_2839
				RHS_1506	RHS_2408
				RHS_1508	RHS_2225
				RHS_1509	RHS_2219
				RHS_1513	RHS_2409
				RHS_1517	RHS_2611
				RHS_1520	RHS_2337
				RHS_1536	RHS_0786, RHS_2257
				RHS_1537	RHS_2861
				RHS_1542	RHS_1546, RHS_2624
				RHS_1543	RHS_2624
				RHS_1544	RHS_2624
				RHS_1545	RHS_2624
				RHS_1549	RHS_2169, RHS_2625
				RHS_1550	RHS_2169, RHS_2625
				RHS_1551	RHS_0811
				RHS_1556	RHS_0170, RHS_0479, RHS_0530, RHS_1385, RHS_1606, RHS_2207
				RHS_1559	RHS_2331
				RHS_1560	RHS_2331
				RHS_1562	RHS_2496
				RHS_1563	RHS_0846, RHS_2496
				RHS_1568	RHS_0850
				RHS_1569	RHS_1865, RHS_1933
				RHS_1570	RHS_1865, RHS_1933
				RHS_1573	RHS_2495
				RHS_1574	RHS_0863
				RHS_1577	RHS_2515
				RHS_1578	RHS_0866
				RHS_1587	RHS_0879
				RHS_1590	RHS_0425, RHS_1828
				RHS_1593	RHS_0425
				RHS_1594	RHS_0424
				RHS_1599	RHS_0941, RHS_2097
				RHS_1603	RHS_2877
				RHS_1604	RHS_0040, RHS_0750
				RHS_1607	RHS_2107
				RHS_1609	RHS_2476
				RHS_1610	RHS_2476
				RHS_1611	RHS_2105, RHS_2476
				RHS_1617	RHS_1807, RHS_2401
				RHS_1619	RHS_0969
				RHS_1622	RHS_1774
				RHS_1623	RHS_1774
				RHS_1624	RHS_1774
				RHS_1625	RHS_1774
				RHS_1626	RHS_0999, RHS_1852
				RHS_1629	RHS_2152
				RHS_1630	RHS_2275
				RHS_1632	RHS_2467, RHS_2886
				RHS_1638	RHS_2078
				RHS_1642	RHS_1035
				RHS_1644	RHS_2672
				RHS_1646	RHS_2672
				RHS_1647	RHS_2673
				RHS_1648	RHS_2673
				RHS_1649	RHS_1104, RHS_2096
				RHS_1652	RHS_1013
				RHS_1653	RHS_2427
				RHS_1659	RHS_1658, RHS_2674
				RHS_1666	RHS_0073, RHS_0166, RHS_0195, RHS_0550, RHS_0688, RHS_0881, RHS_0882, RHS_1033, RHS_1039
				RHS_1668	RHS_2680
				RHS_1669	RHS_2680, RHS_2891
				RHS_1670	RHS_2680
				RHS_1674	RHS_2898
				RHS_1675	RHS_1115
				RHS_1676	RHS_1115
				RHS_1678	RHS_2073
				RHS_1681	RHS_1922
				RHS_1683	RHS_0140, RHS_0962
				RHS_1688	RHS_2683
				RHS_1691	RHS_1130
				RHS_1692	RHS_1132, RHS_1926
				RHS_1709	RHS_2673
				RHS_1710	RHS_2392
				RHS_1713	RHS_2906
				RHS_1715	RHS_2907
				RHS_1716	RHS_2695
				RHS_1719	RHS_1202, RHS_2695
				RHS_1727	RHS_1211, RHS_1939, RHS_2430
				RHS_1728	RHS_1939, RHS_2430
				RHS_1734	RHS_0648
				RHS_1739	RHS_1737
				RHS_1750	RHS_3020
				RHS_1780	RHS_1753
				RHS_1790	RHS_2213
				RHS_1791	RHS_2212
				RHS_1799	RHS_0941, RHS_1804, RHS_2098
				RHS_1800	RHS_0961
				RHS_1806	RHS_0969
				RHS_1809	RHS_0883
				RHS_1816	RHS_1817
				RHS_1825	RHS_0758
				RHS_1826	RHS_0758
				RHS_1828	RHS_0425
				RHS_1829	RHS_0425
				RHS_1830	RHS_2308
				RHS_1832	RHS_2311
				RHS_1834	RHS_1835
				RHS_1845	RHS_2211
				RHS_1847	RHS_0959
				RHS_1853	RHS_0844
				RHS_1866	RHS_0059
				RHS_1873	RHS_2095
				RHS_1874	RHS_1875
				RHS_1881	RHS_1215
				RHS_1883	RHS_1655
				RHS_1886	RHS_1007
				RHS_1893	RHS_0032
				RHS_1894	RHS_0032
				RHS_1896	RHS_1253
				RHS_1899	RHS_0040
				RHS_1915	RHS_2073
				RHS_1916	RHS_2073
				RHS_1925	RHS_1711
				RHS_1927	RHS_1132, RHS_1762, RHS_2093
				RHS_1930	RHS_2489
				RHS_1937	RHS_2414
				RHS_1940	RHS_2088
				RHS_1948	RHS_2151
				RHS_1949	RHS_2154
				RHS_1952	RHS_1953, RHS_2166
				RHS_1976	RHS_2361
				RHS_1986	RHS_1763
				RHS_1991	RHS_2337
				RHS_1992	RHS_1396
				RHS_1993	RHS_0546
				RHS_1997	RHS_2323
				RHS_1998	RHS_2263
				RHS_1999	RHS_2142
				RHS_2000	RHS_1903, RHS_2638
				RHS_2003	RHS_2274
				RHS_2012	RHS_1922
				RHS_2022	RHS_2269
				RHS_2024	RHS_2269
				RHS_2030	RHS_0561, RHS_2266
				RHS_2032	RHS_2245
				RHS_2037	RHS_2036, RHS_2243
				RHS_2043	RHS_1762, RHS_1763
				RHS_2044	RHS_0494, RHS_0495, RHS_1792
				RHS_2045	RHS_0494, RHS_0495
				RHS_2047	RHS_0833, RHS_2048
				RHS_2050	RHS_2253
				RHS_2054	RHS_0738
				RHS_2055	RHS_1767, RHS_1768
				RHS_2075	RHS_0040, RHS_0750
				RHS_2108	RHS_0953, RHS_2109
				RHS_2117	RHS_2060
				RHS_2120	RHS_2119
				RHS_2146	RHS_2488, RHS_2650
				RHS_2153	RHS_1628
				RHS_2165	RHS_0090, RHS_1953
				RHS_2175	RHS_2903
				RHS_2192	RHS_1759
				RHS_2203	RHS_2482
				RHS_2206	RHS_1482
				RHS_2222	RHS_2971
				RHS_2234	RHS_2210
				RHS_2271	RHS_2199
				RHS_2277	RHS_1987, RHS_2819
				RHS_2281	RHS_0829
				RHS_2304	RHS_0699
				RHS_2314	RHS_1792
				RHS_2317	RHS_0849
				RHS_2333	RHS_1762, RHS_1763, RHS_2794
				RHS_2360	RHS_1526
				RHS_2371	RHS_0212
				RHS_2372	RHS_0223, RHS_1284, RHS_2662
				RHS_2393	RHS_0599
				RHS_2453	RHS_0781, RHS_1763, RHS_1986
				RHS_2456	RHS_2312
				RHS_2470	RHS_0424
				RHS_2479	RHS_0933
				RHS_2493	RHS_0697
				RHS_2505	RHS_0425, RHS_1829
				RHS_2538	RHS_1832, RHS_2311
				RHS_2548	RHS_2377
				RHS_2554	RHS_2390
				RHS_2569	RHS_0660
				RHS_2574	RHS_2128
				RHS_2577	RHS_2126
				RHS_2584	RHS_2209
				RHS_2590	RHS_0459, RHS_2219
				RHS_2602	RHS_2140
				RHS_2618	RHS_2681
				RHS_2622	RHS_1842
				RHS_2623	RHS_1541
				RHS_2630	RHS_1972
				RHS_2631	RHS_2469
				RHS_2642	RHS_2198
				RHS_2657	RHS_0397
				RHS_2659	RHS_1753
				RHS_2663	RHS_0221
				RHS_2664	RHS_0221
				RHS_2665	RHS_0221
				RHS_2670	RHS_2373
				RHS_2671	RHS_0176
				RHS_2697	RHS_1938
				RHS_2699	RHS_1572
				RHS_2707	RHS_0732
				RHS_2711	RHS_0714
				RHS_2718	RHS_0494
				RHS_2726	RHS_1953
				RHS_2741	RHS_0260
				RHS_2752	RHS_0200, RHS_2666
				RHS_2753	RHS_0200, RHS_2666
				RHS_2760	RHS_0116
				RHS_2764	RHS_0031
				RHS_2765	RHS_0031
				RHS_2781	RHS_1134
				RHS_2782	RHS_1085
				RHS_2786	RHS_1753, RHS_2659
				RHS_2787	RHS_1753, RHS_2658
				RHS_2788	RHS_1753
				RHS_2794	RHS_1762, RHS_1763
				RHS_2795	RHS_1763
				RHS_2796	RHS_1763
				RHS_2800	RHS_0849
				RHS_2804	RHS_0976
				RHS_2811	RHS_0235
				RHS_2812	RHS_2387
				RHS_2815	RHS_1849
				RHS_2822	RHS_2565
				RHS_2824	RHS_1454
				RHS_2827	RHS_1817
				RHS_2829	RHS_2575
				RHS_2830	RHS_2578
				RHS_2835	RHS_2209
				RHS_2836	RHS_2208
				RHS_2838	RHS_1482, RHS_2206
				RHS_2842	RHS_2455
				RHS_2845	RHS_1496
				RHS_2847	RHS_2272
				RHS_2853	RHS_2411, RHS_2523
				RHS_2857	RHS_1529
				RHS_2859	RHS_1534
				RHS_2867	RHS_0424
				RHS_2871	RHS_0872
				RHS_2875	RHS_0954
				RHS_2880	RHS_1807, RHS_2402
				RHS_2883	RHS_0999
				RHS_2884	RHS_0425, RHS_1829
				RHS_2885	RHS_1628
				RHS_2887	RHS_2467
				RHS_2888	RHS_1041
				RHS_2889	RHS_1640
				RHS_2890	RHS_1660, RHS_2675
				RHS_2892	RHS_1670
				RHS_2894	RHS_1092
				RHS_2895	RHS_1943
				RHS_2897	RHS_1113
				RHS_2900	RHS_1688, RHS_2083, RHS_2683
				RHS_2901	RHS_2689
				RHS_2903	RHS_1972
				RHS_2904	RHS_1165, RHS_2476
				RHS_2908	RHS_2695
				RHS_2909	RHS_2695
				RHS_2910	RHS_1720
				RHS_2911	RHS_1730, RHS_1938
				RHS_2913	RHS_1732
				RHS_2914	RHS_2342
				RHS_2916	RHS_1240, RHS_2088
				RHS_2917	RHS_2089, RHS_2436
				RHS_2920	RHS_1251
				RHS_2927	RHS_2463
				RHS_2929	RHS_1906, RHS_2076
				RHS_2930	RHS_2076, RHS_2459
				RHS_2939	RHS_1313, RHS_2651
				RHS_2944	RHS_0317
				RHS_2945	RHS_1682, RHS_1922
				RHS_2950	RHS_2521
				RHS_2952	RHS_1338
				RHS_2953	RHS_2534
				RHS_2958	RHS_0462, RHS_2541
				RHS_2959	RHS_0471
				RHS_2961	RHS_2396
				RHS_2967	RHS_1403, RHS_2546
				RHS_2974	RHS_2029
				RHS_2982	RHS_0319, RHS_2735
				RHS_3011	RHS_1747
				RHS_3032	RHS_2125
				Total	563
