# Supplementary material for: Analysis of the Type 4 Effectome across the Genus Rickettsia
Source: Int J Mol Sci. 2022 Dec 8;23(24):15513. doi: 10.3390/ijms232415513 (PMC9779031; doi:10.3390/ijms232415513)
Supplement: Supplementary file 1 [file ijms-23-15513-s001.zip › Table S7.xlsx]

## Sheet: Tables
Categorized T4 Effectors
Core T4 Effector Homologues and their Members
Effector Tag	Gene Name	HMM Prediction (Pfam_A)	R. bellii RML369-C	R. sp. MEAM1 (Bemisia tabaci)	R. felis str. URRWXCal2	R. akari str. Hartford	R. rickettsii str. Sheila Smith	R. montanensis str. OSU 85-930	R. prowazekii str. Breinl	R. typhi str. Wilmington	R. bellii str. An04 Plasmid	R. felis str. URRWXCal2 Plasmid	R. felis str. URRWXCal2 Plasmid Δ	% Predicted	Species Count	Notes
RT4EHS_011	Hypothetical	DUF2125	[locus_tag=RBE_0515]_h_356	[locus_tag=BA173_00325]_h_360	[locus_tag=RF_1065]_h_356	[locus_tag=A1C_01465]_h_356	[locus_tag=A1G_01490]_h_356	[locus_tag=MCI_05495]_h_356	[locus_tag=H375_4210]_h_347	[locus_tag=RT0188]_h_355				1	8
RT4EHS_038	Hypothetical	DUF155	[locus_tag=RBE_0689]_h_276	[locus_tag=BA173_00545]_h_263	[locus_tag=RF_0810]_h_292	[locus_tag=A1C_04120]_h_263	[locus_tag=A1G_04320]_h_263	[locus_tag=MCI_00985]_h_263	[locus_tag=H375_1460]_h_276	[locus_tag=RT0450]_h_263				1	8
RT4EHS_042	Hypothetical		[locus_tag=RBE_0718]_l_556	[locus_tag=BA173_00705]_l_556	[locus_tag=RF_0838]_l_560	[locus_tag=A1C_03835]_l_551	[locus_tag=A1G_04095]_m_526	[locus_tag=MCI_01115]_l_552	[locus_tag=H375_1310]_h_528	[locus_tag=RT0465]_m_556				1	8
RT4EHS_041	Hypothetical	PsbP_2	[locus_tag=RBE_0727]_h_224	[locus_tag=BA173_00935]_h_224	[locus_tag=RF_0830]_h_246	[locus_tag=A1C_03870]_h_230	[locus_tag=A1G_04050]_h_251	[locus_tag=MCI_01080]_h_251	[locus_tag=H375_1370]_h_231	[locus_tag=RT0460]_h_226				1	8
RT4EHS_040	Hypothetical	HemY_N, Pex24p, TPR_10, TPR_12	[locus_tag=RBE_0728]_h_324	[locus_tag=BA173_00940]_242	[locus_tag=RF_0829]_l_334	[locus_tag=A1C_03875]_l_334	[locus_tag=A1G_04045]_l_334	[locus_tag=MCI_01075]_l_334	[locus_tag=H375_1380]_l_334	[locus_tag=RT0459]_l_334				0.875	8
RT4EHS_043	sca4	120_Rick_ant, Talin_middle, Ins_allergen_rp, DBD_HTH	[locus_tag=RBE_0769]_l_1122	[locus_tag=BA173_01005]_1131	[locus_tag=RF_0725]_l_1039	[locus_tag=A1C_03580]_l_1016	[locus_tag=A1G_03790]_1020	[locus_tag=MCI_00430]_l_1018	[locus_tag=H375_1130]_l_1022	[locus_tag=RT0485]_l_1019				0.75	8	Known effector with unknown secreation system
RT4EHS_044	Hypothetical	LptC, LptD_N	[locus_tag=RBE_0775]_m_197	[locus_tag=BA173_01035]_l_197	[locus_tag=RF_0719]_l_199	[locus_tag=A1C_03550]_l_199	[locus_tag=A1G_03755]_l_198	[locus_tag=MCI_00400]_l_198	[locus_tag=H375_1070]_201	[locus_tag=RT0491]_201				0.75	8
RT4EHS_039	Hypothetical	Hydrolase_4, Peptidase_S15, Peptidase_S9, Abhydrolase_1, DLH, FSH1, Abhydrolase_6, Esterase, BAAT_C	[locus_tag=RBE_0787]_h_235	[locus_tag=BA173_01105]_h_235	[locus_tag=RF_0828]_h_239	[locus_tag=A1C_03880]_h_239	[locus_tag=A1G_04040]_h_239	[locus_tag=MCI_01070]_h_238	[locus_tag=H375_1390]_h_238	[locus_tag=RT0458]_h_238				1	8
RT4EHS_023	asmA	AsmA, AsmA_2, DUF748	[locus_tag=RBE_0838]_l_841	[locus_tag=BA173_01480]_l_838	[locus_tag=RF_0553]_l_841	[locus_tag=A1C_02600]_l_830	[locus_tag=A1G_02675]_l_830	[locus_tag=MCI_06580]_l_830	[locus_tag=H375_2630]_l_829	[locus_tag=RT0336]_l_831				1	8
RT4EHS_003	Hypothetical	SPOR	[locus_tag=RBE_1303]_l_228	[locus_tag=BA173_01560]_228	[locus_tag=RF_0108]_m_224	[locus_tag=A1C_00510]_m_224	[locus_tag=A1G_00590]_m_224	[locus_tag=MCI_04680]_m_224	[locus_tag=H375_5640]_l_222	[locus_tag=RT0066]_215				0.75	8
RT4EHS_051	Pat1	Patatin, RNase_J_C, Chitin_synth_2, CTP_transf_3, Gp-FAR-1	[locus_tag=RBE_0843]_395	[locus_tag=BA173_01750]_511 [locus_tag=BA173_01785]_511 [locus_tag=BA173_01810]_511	[locus_tag=RF_0360]_h_549	[locus_tag=A1C_04710]_h_502	[locus_tag=A1G_05085]_l_490	[locus_tag=MCI_01810]_l_490	[locus_tag=H375_120]_l_494	[locus_tag=RT0590]_498	[locus_tag=A3306_07430]_351	[locus_tag=RF_p11]_h_536	[locus_tag=RF_pd11]_h_536	0.538462	11	Known effector with unknown secreation system
RT4EHS_016	hlpA	OmpH, COG2, LPP, BBP1_C, ATG14	[locus_tag=RBE_0288]_m_184	[locus_tag=BA173_01940]_m_184	[locus_tag=RF_1016]_m_182	[locus_tag=A1C_01915]_h_168	[locus_tag=A1G_02015]_h_161	[locus_tag=MCI_05960]_h_184	[locus_tag=H375_3520]_h_168	[locus_tag=RT0255]_h_168				1	8
RT4EHS_046	Hypothetical	DUF2335	[locus_tag=RBE_0302]_h_115	[locus_tag=BA173_02030]_h_115	[locus_tag=RF_0759]_h_110	[locus_tag=A1C_03745]_l_110	[locus_tag=A1G_03925]_m_109	[locus_tag=MCI_00620]_m_109	[locus_tag=H375_830]_m_110	[locus_tag=RT0519]_l_110				1	8
RT4EHS_002	Hypothetical	Methyltransf_23, TPR_1, TPR_2, Methyltransf_25, TPR_12, TPR_8, Methyltransf_31, Methyltransf_12, TPR_17, ANAPC3, Methyltransf_PK, Methyltransf_11, TPR_7, TPR_19, TPR_6, YfiO, Ubie_methyltran	[locus_tag=RBE_1332]_h_337	[locus_tag=BA173_02090]_h_337	[locus_tag=RF_0075]_h_334	[locus_tag=A1C_00655]_h_334	[locus_tag=A1G_00720]_h_334	[locus_tag=MCI_04815]_h_334	[locus_tag=H375_5390]_h_334	[locus_tag=RT0045]_h_336				1	8
RT4EHS_033	Hypothetical	DivIC	[locus_tag=RBE_0747]_h_108	[locus_tag=BA173_02175]_m_108	[locus_tag=RF_0654]_m_107	[locus_tag=A1C_03170]_h_107	[locus_tag=A1G_03315]_h_101	[locus_tag=MCI_00055]_h_101	[locus_tag=H375_1860]_h_107	[locus_tag=RT0409]_h_107				1	8
RT4EHS_034	Hypothetical	Tim44	[locus_tag=RBE_1234]_m_211	[locus_tag=BA173_02355]_m_211	[locus_tag=RF_0668]_l_211	[locus_tag=A1C_03235]_l_211	[locus_tag=A1G_03400]_l_211	[locus_tag=MCI_00125]_l_211	[locus_tag=H375_1750]_l_212	[locus_tag=RT0421]_l_212				1	8
RT4EHS_004	Hypothetical	DUF4127, SPAM	[locus_tag=RBE_1357]_l_125	[locus_tag=BA173_02550]_l_116	[locus_tag=RF_0128]_m_141	[locus_tag=A1C_00420]_l_127	[locus_tag=A1G_00490]_m_127	[locus_tag=MCI_04565]_m_127	[locus_tag=H375_5800]_l_127	[locus_tag=RT0080]_m_131				1	8
RT4EHS_065	Hypothetical		[locus_tag=RBE_0070]_l_503	[locus_tag=BA173_02575]_l_505	[locus_tag=RF_1352]_l_523	[locus_tag=A1C_06620]_l_523	[locus_tag=A1G_07255]_l_523	[locus_tag=MCI_03900]_l_523	[locus_tag=H375_6620]_l_513	[locus_tag=RT0844]_l_520				1	8
RT4EHS_064	Hypothetical	RP854	[locus_tag=RBE_0069]_l_205	[locus_tag=BA173_02580]_l_211	[locus_tag=RF_1351]_l_212	[locus_tag=A1C_06615]_l_212	[locus_tag=A1G_07250]_l_211	[locus_tag=MCI_03895]_l_211	[locus_tag=H375_6630]_l_212	[locus_tag=RT0843]_l_211				1	8
RT4EHS_063	Hypothetical	RP853	[locus_tag=RBE_0068]_h_308	[locus_tag=BA173_02585]_h_308	[locus_tag=RF_1350]_h_317	[locus_tag=A1C_06610]_h_317	[locus_tag=A1G_07245]_h_316	[locus_tag=MCI_03890]_h_316	[locus_tag=H375_6640]_h_322	[locus_tag=RT0842]_h_321				1	8
RT4EHS_006	Hypothetical	DUF5394	[locus_tag=RBE_0031]_l_222	[locus_tag=BA173_03070]_l_222	[locus_tag=RF_0040]_l_219	[locus_tag=A1C_00195]_l_222	[locus_tag=A1G_00230]_l_219	[locus_tag=MCI_04360]_l_222	[locus_tag=H375_6020]_l_219	[locus_tag=RT0099]_l_219				1	8
RT4EHS_029	Hypothetical	Cupredoxin_1, Gemini_AL1	[locus_tag=RBE_0326]_l_127	[locus_tag=BA173_03220]_h_128	[locus_tag=RF_0615]_126	[locus_tag=A1C_02950]_126	[locus_tag=A1G_03070]_l_126	[locus_tag=MCI_06915]_l_126	[locus_tag=H375_2160]_125	[locus_tag=RT0382]_126				0.5	8
RT4EHS_030	Hypothetical	FKBP_C	[locus_tag=RBE_0327]_328	[locus_tag=BA173_03225]_328	[locus_tag=RF_0616]_m_331	[locus_tag=A1C_02960]_m_331	[locus_tag=A1G_03075]_m_331	[locus_tag=MCI_06920]_m_331	[locus_tag=H375_2140]_l_333	[locus_tag=RT0383]_l_333				0.75	8
RT4EHS_061	Hypothetical	HTH_3, HTH_26, TetR_C_17, CENP-B_N	[locus_tag=RBE_0133]_h_84	[locus_tag=BA173_03640]_l_79	[locus_tag=RF_1230]_108	[locus_tag=A1C_05990]_m_78	[locus_tag=A1G_06540]_l_78	[locus_tag=MCI_03200]_l_78	[locus_tag=H375_7570]_m_78	[locus_tag=RT0753]_h_78				0.875	8
RT4EHS_057	Hypothetical	Peripla_BP_6, LppC	[locus_tag=RBE_1412]_h_372	[locus_tag=BA173_03925]_h_372	[locus_tag=RF_1195]_h_372	[locus_tag=A1C_05710]_340	[locus_tag=A1G_06375]_l_372	[locus_tag=MCI_03035]_372	[locus_tag=H375_7760]_h_371	[locus_tag=RT0733]_h_371				0.75	8
RT4EHS_058	Hypothetical	HTH_26	[locus_tag=RBE_1403]_m_160	[locus_tag=BA173_03990]_m_160	[locus_tag=RF_1201]_l_164	[locus_tag=A1C_05680]_l_164	[locus_tag=A1G_06405]_h_164	[locus_tag=MCI_03065]_h_161	[locus_tag=H375_7700]_l_163	[locus_tag=RT0739]_h_152				1	8
RT4EHS_066	holC	DNA_pol3_chi	[locus_tag=RBE_1421]_153	[locus_tag=BA173_04075]_154	[locus_tag=RF_1375]_l_154	[locus_tag=A1C_06740]_l_154	[locus_tag=A1G_07390]_l_154	[locus_tag=MCI_04025]_l_154	[locus_tag=H375_6420]_l_142	[locus_tag=RT0863]_h_154				0.75	8
RT4EHS_062	Hypothetical	DUF3971, AsmA_2, Phage_T4_gp36	[locus_tag=RBE_0076]_l_837	[locus_tag=BA173_04235]_l_837	[locus_tag=RF_1246]_h_837	[locus_tag=A1C_06060]_h_837	[locus_tag=A1G_06650]_l_836	[locus_tag=MCI_03305]_h_836	[locus_tag=H375_7420]_l_624	[locus_tag=RT0767]_l_837				1	8
RT4EHS_056	Hypothetical	SspB	[locus_tag=RBE_0365]_h_169	[locus_tag=BA173_04350]_h_169	[locus_tag=RF_0179]_m_178	[locus_tag=A1C_05875]_l_157	[locus_tag=A1G_06150]_m_157	[locus_tag=MCI_02835]_l_157	[locus_tag=H375_7950]_h_159	[locus_tag=RT0714]_h_159				1	8
RT4EHS_014	Hypothetical	TPR_6, TPR_16, TPR_2, TPR_19, YfiO, ANAPC3, TolA_bind_tri, DNA_pack_N, DUF1229, TPR_21, TPR_17	[locus_tag=RBE_0227]_250	[locus_tag=BA173_04415]_l_249	[locus_tag=RF_0991]_l_245	[locus_tag=A1C_01700]_l_245	[locus_tag=A1G_01780]_l_245	[locus_tag=MCI_05760]_l_245	[locus_tag=H375_3870]_m_229	[locus_tag=RT0222]_l_242				0.875	8
RT4EHS_015	Hypothetical	DUF2659, TPR_21, DUF6267, YhcG_C, Ac110_PIF	[locus_tag=RBE_0226]_222	[locus_tag=BA173_04420]_222	[locus_tag=RF_0992]_m_220	[locus_tag=A1C_01705]_l_220	[locus_tag=A1G_01785]_m_220	[locus_tag=MCI_05765]_m_220	[locus_tag=H375_3860]_l_220	[locus_tag=RT0223]_l_220				0.75	8
RT4EHS_049	Hypothetical	TRPM_tetra, DUF3563	[locus_tag=RBE_1221]_l_309	[locus_tag=BA173_04495]_l_309	[locus_tag=RF_0897]_l_349	[locus_tag=A1C_04370]_l_332	[locus_tag=A1G_04725]_l_319	[locus_tag=MCI_01485]_l_319	[locus_tag=H375_510]_l_322	[locus_tag=RT0552]_l_321				1	8
RT4EHS_020	Hypothetical	DUF4125	[locus_tag=RBE_0267]_l_323	[locus_tag=BA173_04580]_l_273	[locus_tag=RF_0506]_l_327	[locus_tag=A1C_02320]_l_326	[locus_tag=A1G_02410]_l_323	[locus_tag=MCI_06315]_l_323	[locus_tag=H375_3020]_l_289	[locus_tag=RT0301]_l_320				1	8
RT4EHS_013	Hypothetical	DUF2497, ANAPC4, IMS	[locus_tag=RBE_0233]_l_127	[locus_tag=BA173_04610]_l_127	[locus_tag=RF_0986]_h_132	[locus_tag=A1C_01675]_m_132	[locus_tag=A1G_01750]_l_122	[locus_tag=MCI_05735]_m_132	[locus_tag=H375_3930]_l_127	[locus_tag=RT0217]_l_137				1	8
RT4EHS_025	Hypothetical	DUF2155	[locus_tag=RBE_0400]_l_158	[locus_tag=BA173_04715]_h_158	[locus_tag=RF_0569]_m_157	[locus_tag=A1C_02685]_m_160	[locus_tag=A1G_02765]_m_157	[locus_tag=MCI_06655]_m_157	[locus_tag=H375_2510]_m_155	[locus_tag=RT0348]_l_155				1	8
RT4EHS_010	Hypothetical	zinc_ribbon_4, zinc_ribbon_5, zf-ribbon_3	[locus_tag=RBE_1142]_213	[locus_tag=BA173_04950]_213	[locus_tag=RF_1074]_l_210	[locus_tag=A1C_01380]_206	[locus_tag=A1G_01385]_l_210	[locus_tag=MCI_05450]_210	[locus_tag=H375_4290]_l_207	[locus_tag=RT0182]_h_207				0.5	8
RT4EHS_009	holA	DNA_pol3_delta	[locus_tag=RBE_1106]_l_330	[locus_tag=BA173_05150]_l_333	[locus_tag=RF_1078]_l_321	[locus_tag=A1C_01355]_l_326	[locus_tag=A1G_01360]_l_324	[locus_tag=MCI_05430]_l_324	[locus_tag=H375_4340]_l_321	[locus_tag=RT0179]_l_321				1	8
RT4EHS_019	Hypothetical	DUF2608	[locus_tag=RBE_0637]_336	[locus_tag=BA173_05635]_292	[locus_tag=RF_0480]_h_294	[locus_tag=A1C_02195]_h_295	[locus_tag=A1G_02275]_294	[locus_tag=MCI_06170]_294	[locus_tag=H375_3190]_h_298	[locus_tag=RT0286]_h_295				0.5	8
RT4EHS_048	Hypothetical	LepB_N	[locus_tag=RBE_0919]_h_497	[locus_tag=BA173_05785]_h_507	[locus_tag=RF_0855]_h_582	[locus_tag=A1C_03990]_h_513	[locus_tag=A1G_04485]_l_513	[locus_tag=MCI_01220]_h_514	[locus_tag=H375_760]_h_513	[locus_tag=RT0527]_h_511				1	8	*R1P predicted
RT4EHS_032	Hypothetical	LPAM_1	[locus_tag=RBE_0877]_l_214	[locus_tag=BA173_05930]_l_214	[locus_tag=RF_0637]_h_218	[locus_tag=A1C_03065]_h_218	[locus_tag=A1G_03175]_h_216	[locus_tag=MCI_07030]_m_219	[locus_tag=H375_1960]_h_219	[locus_tag=RT0399]_m_218				1	8
RT4EHS_037	Hypothetical	DUF2532	[locus_tag=RBE_0574]_h_167	[locus_tag=BA173_06715]_h_150	[locus_tag=RF_0804]_h_202	[locus_tag=A1C_04150]_h_171	[locus_tag=A1G_04370]_h_161	[locus_tag=MCI_00930]_h_160	[locus_tag=H375_1520]_h_163	[locus_tag=RT0445]_h_163				1	8
RT4EHS_036	mltE2	SLT, DUF2255, HPD	[locus_tag=RBE_0573]_h_233	[locus_tag=BA173_06725]_h_233	[locus_tag=RF_0803]_h_279	[locus_tag=A1C_04155]_h_273	[locus_tag=A1G_04375]_h_229	[locus_tag=MCI_00925]_h_280	[locus_tag=H375_1530]_h_224	[locus_tag=RT0444]_h_262				1	8
Group Specific T4 Effector Homologues and their Members
Effector Tag	Gene Name	HMM Prediction (Pfam_A)	R. bellii RML369-C	R. sp. MEAM1 (Bemisia tabaci)	R. felis str. URRWXCal2	R. akari str. Hartford	R. rickettsii str. Sheila Smith	R. montanensis str. OSU 85-930	R. prowazekii str. Breinl	R. typhi str. Wilmington	% Predicted	Species Count	Notes
RT4EHS_223	Hypothetical	SBP_bac_3, Gly_transporter			[locus_tag=RF_0251]_l_360	[locus_tag=A1C_05225]_522					0.5	2
RT4EHS_214	Hypothetical	Abhydrolase_6			[locus_tag=RF_0820]_l_208	[locus_tag=A1C_03910]_l_180					1	2
RT4EHS_219	Hypothetical	Ank_2, Ank_3, Ank_5, Ank_4, Ank			[locus_tag=RF_0939]_h_226	[locus_tag=A1C_04475]_182					0.5	2
RT4EHS_208	Hypothetical				[locus_tag=RF_1052]_l_177	[locus_tag=A1C_01735]_l_133					1	2
RT4EHS_205	Hypothetical	Ank_2, Ank			[locus_tag=RF_1081]_l_214	[locus_tag=A1C_01340]_h_163					1	2
RT4EHS_228	Hypothetical				[locus_tag=RF_1274]_l_368	[locus_tag=A1C_06225]_l_363					1	2
RT4EHS_232	Hypothetical				[locus_tag=RF_1378]_h_103	[locus_tag=A1C_06760]_l_99					1	2
RT4EHS_368	Hypothetical	HTH_26, HTH_3, HTH_19	[locus_tag=RBE_0557]_l_144	[locus_tag=BA173_00140]_l_120							1	2
RT4EHS_373	Hypothetical		[locus_tag=RBE_0507]_h_323	[locus_tag=BA173_00365]_h_231							1	2
RT4EHS_375	Hypothetical	Ank_4, Ank_2, Ank, Ank_5, Ank_3	[locus_tag=RBE_0489]_h_239	[locus_tag=BA173_00450]_h_234							1	2
RT4EHS_376	Hypothetical	DUF5410	[locus_tag=RBE_0466]_l_399	[locus_tag=BA173_00495]_l_399							1	2
RT4EHS_377	Hypothetical	Prominin	[locus_tag=RBE_0293]_l_186	[locus_tag=BA173_00875]_l_186							1	2
RT4EHS_380	Hypothetical	DUF4419	[locus_tag=RBE_0783]_h_213	[locus_tag=BA173_01075]_h_169							1	2
RT4EHS_384	Hypothetical		[locus_tag=RBE_0734]_h_179	[locus_tag=BA173_01185]_h_154							1	2
RT4EHS_386	Hypothetical		[locus_tag=RBE_0839]_h_250	[locus_tag=BA173_01470]_h_159							1	2
RT4EHS_388	Hypothetical	DUF4172, Fic, Fic_N	[locus_tag=RBE_0753]_h_364	[locus_tag=BA173_01675]_h_364							1	2
RT4EHS_389	Hypothetical		[locus_tag=RBE_0755]_l_303	[locus_tag=BA173_01680]_m_208							1	2
RT4EHS_391	Hypothetical		[locus_tag=RBE_1259]_l_105	[locus_tag=BA173_01955]_66							0.5	2
RT4EHS_392	Hypothetical	LAGLIDADG_1	[locus_tag=RBE_0297]_l_224	[locus_tag=BA173_02010]_m_180							1	2
RT4EHS_393	Hypothetical		[locus_tag=RBE_0061]_107 [locus_tag=RBE_0062]_l_101	[locus_tag=BA173_02420]_l_106							0.666667	2
RT4EHS_395	Hypothetical	Methyltransf_21	[locus_tag=RBE_0190]_240	[locus_tag=BA173_02660A]_h_146							0.5	2
RT4EHS_398	Hypothetical		[locus_tag=RBE_0334]_l_146	[locus_tag=BA173_03255]_h_93							1	2
RT4EHS_401	Hypothetical	LRR_6, HTH_45, CGGC, Fer2_BFD	[locus_tag=RBE_0110]_279	[locus_tag=BA173_03495]_h_387							0.5	2
RT4EHS_402	Hypothetical	DUF1460, DUF669	[locus_tag=RBE_0274]_h_368	[locus_tag=BA173_03510]_h_376							1	2
RT4EHS_409	Hypothetical		[locus_tag=RBE_0395]_l_138	[locus_tag=BA173_04690]_l_113							1	2
RT4EHS_410	Hypothetical	HTH_26, HTH_3, HTH_19, DUF4294, DUF5097	[locus_tag=RBE_1127]_l_145	[locus_tag=BA173_05020]_l_145							1	2
RT4EHS_412	Hypothetical		[locus_tag=RBE_1116]_h_231	[locus_tag=BA173_05085]_h_176							1	2
RT4EHS_413	Hypothetical		[locus_tag=RBE_1111]_l_106	[locus_tag=BA173_05115]_m_126							1	2
RT4EHS_418	Hypothetical		[locus_tag=RBE_1081]_132	[locus_tag=BA173_05300]_l_132							0.5	2
RT4EHS_420	Hypothetical	2_5_RNA_ligase2, LigT_PEase	[locus_tag=RBE_1070]_194	[locus_tag=BA173_05365]_l_212							0.5	2
RT4EHS_424	Hypothetical	TPR_12, TPR_10, TPR_1, TPR_7, TPR_2, TPR_8, NB-ARC, AAA_22, AAA_14, TPR_6, AAA_30, AAA, SHNi-TPR, TPR_9, PhoH, ATPase, AAA_16, DUF2225, RsgA_GTPase, TPR_16	[locus_tag=RBE_0634]_l_1136	[locus_tag=BA173_05610]_l_730							1	2
RT4EHS_427	Hypothetical		[locus_tag=RBE_0880]_l_137	[locus_tag=BA173_05915]_h_145							1	2
RT4EHS_429	Hypothetical	Erf4, Matrilin_ccoil	[locus_tag=RBE_0684]_l_430	[locus_tag=BA173_06265]_l_458							1	2
RT4EHS_430	Hypothetical	GerD	[locus_tag=RBE_0950]_l_802	[locus_tag=BA173_06415]_l_802							1	2
RT4EHS_432	Hypothetical		[locus_tag=RBE_0660]_l_194	[locus_tag=BA173_06560]_l_178							1	2
RT4EHS_433	Hypothetical	OTT_1508_deam	[locus_tag=RBE_0658]_l_539	[locus_tag=BA173_06565A]_l_589							1	2
RT4EHS_436	Hypothetical		[locus_tag=RBE_0580]_h_173	[locus_tag=BA173_06680]_h_173							1	2
RT4EHS_437	Hypothetical		[locus_tag=RBE_0576]_m_129	[locus_tag=BA173_06700]_l_128							1	2
RT4EHS_104	Hypothetical	CBM39					[locus_tag=A1G_04610]_h_118	[locus_tag=MCI_01325]_h_112			1	2
RT4EHS_111	Hypothetical						[locus_tag=A1G_05075]_l_91	[locus_tag=MCI_01805]_h_108			1	2
RT4EHS_121	Hypothetical						[locus_tag=A1G_06205]_l_104	[locus_tag=MCI_02890]_104			0.5	2
RT4EHS_123	Hypothetical	AID					[locus_tag=A1G_06330]_l_123	[locus_tag=MCI_03000]_l_154			1	2
RT4EHS_125	Hypothetical						[locus_tag=A1G_06520]_l_356	[locus_tag=MCI_03180]_l_356			1	2
RT4EHS_140	Hypothetical	MCPsignal					[locus_tag=A1G_00770]_l_136	[locus_tag=MCI_04870]_h_98			1	2
RT4EHS_143	Hypothetical	Baculo_DNA_bind					[locus_tag=A1G_01145]_m_196	[locus_tag=MCI_05220]_l_196			1	2
RT4EHS_157	Hypothetical	Trp_repressor					[locus_tag=A1G_02485]_h_196	[locus_tag=MCI_06395]_l_156			1	2
RT4EHS_160	Hypothetical	Ank_2, Ank_4, Ank_3, Ank, Ank_5					[locus_tag=A1G_02840]_140	[locus_tag=MCI_06735]_h_206			0.5	2
RT4EHS_164	Hypothetical						[locus_tag=A1G_03020]_l_133	[locus_tag=MCI_06870]_l_133			1	2
RT4EHS_022	Hypothetical	Glycos_transf_1, Glyco_trans_1_4							[locus_tag=H375_2700]_l_338	[locus_tag=RT0330]_l_338	1	2
RT4EHS_018	Hypothetical	TAFH							[locus_tag=H375_3390]_l_371	[locus_tag=RT0269]_l_380	1	2	below %ID cutoff for RFp_27, *R1P predicted
Species Specific T4 Effector Homologues and their Members
Effector Tag	Gene Name	HMM Prediction (Pfam_A)	R. bellii RML369-C	R. sp. MEAM1 (Bemisia tabaci)	R. felis str. URRWXCal2	R. akari str. Hartford	R. rickettsii str. Sheila Smith	R. montanensis str. OSU 85-930	R. prowazekii str. Breinl	R. typhi str. Wilmington	% Predicted	Species Count	Notes
RT4EHS_367	Hypothetical	Ank_2, Ank_4, Ank_3		[locus_tag=BA173_00100A]_h_135							1	1
RT4EHS_369	Hypothetical	Ank_4, Ank, Ank_3, Ank_2, Ank_5		[locus_tag=BA173_00155]_h_144							1	1
RT4EHS_370	Hypothetical			[locus_tag=BA173_00160B]_l_122							1	1
RT4EHS_371	Hypothetical			[locus_tag=BA173_00175]_m_265							1	1	Gene Fragment of RFp_27 which may be an insect associated effector
RT4EHS_372	Hypothetical	PIN		[locus_tag=BA173_00205]_m_137							1	1
RT4EHS_374	Hypothetical			[locus_tag=BA173_00370]_l_181							1	1
RT4EHS_378	Hypothetical			[locus_tag=BA173_00950]_l_168							1	1
RT4EHS_379	Hypothetical	DUF6492		[locus_tag=BA173_00985]_l_361							1	1
RT4EHS_381	Hypothetical	Acetyltransf_3		[locus_tag=BA173_01135]_l_185							1	1
RT4EHS_382	Hypothetical	Glyco_transf_61		[locus_tag=BA173_01140]_l_508							1	1
RT4EHS_383	Hypothetical	FdtA		[locus_tag=BA173_01155]_l_133							1	1
RT4EHS_385	Hypothetical	DUF5460		[locus_tag=BA173_01455]_l_439							1	1
RT4EHS_387	Hypothetical	DUF1778		[locus_tag=BA173_01545]_h_103							1	1
RT4EHS_390	Hypothetical	PIN, DUF5615		[locus_tag=BA173_01905]_l_120							1	1
RT4EHS_394	Hypothetical	Ank_2		[locus_tag=BA173_02640]_h_129							1	1
RT4EHS_396	Hypothetical	TPR_1, TPR_7, TPR_16, TPR_2, TPR_12		[locus_tag=BA173_03065]_m_385							1	1
RT4EHS_397	Hypothetical	Glyphos_transf		[locus_tag=BA173_03165]_l_384							1	1
RT4EHS_399	Hypothetical			[locus_tag=BA173_03390]_l_152							1	1
RT4EHS_400	Hypothetical	YhcG_C, PDDEXK_4		[locus_tag=BA173_03440B]_l_154							1	1
RT4EHS_403	Hypothetical			[locus_tag=BA173_03550]_l_118							1	1
RT4EHS_404	Hypothetical	Viral_helicase1, AAA_11		[locus_tag=BA173_03585]_m_202							1	1
RT4EHS_405	Hypothetical	TPR_2, TPR_1		[locus_tag=BA173_03670]_h_324							1	1
RT4EHS_406	Hypothetical	HSDR_N, HSDR_N_2		[locus_tag=BA173_04055]_h_196							1	1
RT4EHS_407	Hypothetical			[locus_tag=BA173_04220]_h_305							1	1
RT4EHS_408	Hypothetical	DUF6036, EcoRI_methylase		[locus_tag=BA173_04260]_l_206							1	1
RT4EHS_411	Hypothetical			[locus_tag=BA173_05025]_h_216							1	1
RT4EHS_414	Hypothetical	Ank_2		[locus_tag=BA173_05120]_l_177							1	1
RT4EHS_415	Hypothetical	Ank_2, Ank_4, DUF4116, Ank_5		[locus_tag=BA173_05130]_h_180							1	1
RT4EHS_416	Hypothetical	TPR_16, TPR_19, TPR_1, TPR_12, TPR_2, TPR_11, TPR_10		[locus_tag=BA173_05250]_m_621							1	1
RT4EHS_417	Hypothetical			[locus_tag=BA173_05290]_l_194							1	1
RT4EHS_419	Hypothetical	Ank, Ank_2, Ank_4, Ank_3, Ank_5		[locus_tag=BA173_05350]_h_151							1	1
RT4EHS_421	Hypothetical			[locus_tag=BA173_05560]_l_155							1	1
RT4EHS_422	Hypothetical			[locus_tag=BA173_05565]_l_227							1	1
RT4EHS_423	Hypothetical	Lipase_3, DUF2974		[locus_tag=BA173_05605]_h_325							1	1
RT4EHS_425	Hypothetical	Ank_4, Ank_2, Ank_5, Ank, Ank_3		[locus_tag=BA173_05765]_h_296							1	1
RT4EHS_426	Hypothetical			[locus_tag=BA173_05775]_l_109							1	1
RT4EHS_428	Hypothetical			[locus_tag=BA173_06075]_l_154							1	1
RT4EHS_431	Hypothetical			[locus_tag=BA173_06540]_h_242							1	1
RT4EHS_434	Hypothetical			[locus_tag=BA173_06565B]_l_101							1	1
RT4EHS_435	Hypothetical	PDDEXK_2		[locus_tag=BA173_06605]_h_288							1	1
RT4EHS_438	Hypothetical			[locus_tag=BA173_06740A]_h_259							1	1	Gene Fragment of Risk1, a known T4 Effector
RT4EHS_439	Hypothetical			[locus_tag=BA173_06740B]_h_137							1	1	Gene Fragment of Risk1, a known T4 Effector
RT4EHS_440	Hypothetical			[locus_tag=BA173_06740C]_h_320							1	1	Gene Fragment of Risk1, a known T4 Effector
RT4EHS_441	Hypothetical	DUF5410, DUF5864		[locus_tag=BA173_06915]_m_146							1	1
RT4EHS_442	Hypothetical	DUF4317, Chalcone_3		[locus_tag=BA173_07015]_m_150							1	1
RT4EHS_443	Hypothetical			[locus_tag=BA173_07035A]_l_217							1	1
RT4EHS_444	Hypothetical	Zeta_toxin		[locus_tag=BA173_07035B]_l_271							1	1
RT4EHS_077	Hypothetical							[locus_tag=MCI_00165]_l_115			1	1
RT4EHS_084	Hypothetical							[locus_tag=MCI_00530]_l_109			1	1
RT4EHS_086	Hypothetical	PDEase_I						[locus_tag=MCI_00550]_l_129			1	1
RT4EHS_095	Hypothetical							[locus_tag=MCI_00895]_l_222			1	1
RT4EHS_099	Hypothetical	HEAT_2, HEAT, Cnd1, Vitellogenin_N						[locus_tag=MCI_01195]_l_262			1	1
RT4EHS_100	Hypothetical							[locus_tag=MCI_01205]_l_110 [locus_tag=MCI_06075]_l_110			1	1
RT4EHS_106	Hypothetical							[locus_tag=MCI_01385]_l_115			1	1
RT4EHS_113	Hypothetical							[locus_tag=MCI_01955]_h_135			1	1
RT4EHS_120	Hypothetical							[locus_tag=MCI_02880]_m_116			1	1
RT4EHS_126	Hypothetical	DUF4838						[locus_tag=MCI_03280]_l_399			1	1
RT4EHS_128	Hypothetical							[locus_tag=MCI_03460]_l_145			1	1
RT4EHS_131	Hypothetical							[locus_tag=MCI_03960]_l_103			1	1
RT4EHS_132	Hypothetical	Ank_2, Ank, Ank_4, Ank_3						[locus_tag=MCI_03965]_h_114			1	1
RT4EHS_133	Hypothetical	TPR_2, FAT						[locus_tag=MCI_04365]_m_357			1	1
RT4EHS_134	Hypothetical							[locus_tag=MCI_04370]_m_262			1	1
RT4EHS_136	Hypothetical	IFT81_CH						[locus_tag=MCI_04430]_l_242			1	1
RT4EHS_139	Hypothetical							[locus_tag=MCI_04865]_h_132			1	1
RT4EHS_144	Hypothetical	CmcI, Methyltransf_3, Methyltransf_25						[locus_tag=MCI_05350]_l_147			1	1
RT4EHS_147	Hypothetical	MMR_HSR1, DO-GTPase1						[locus_tag=MCI_05470]_l_126			1	1
RT4EHS_149	Hypothetical							[locus_tag=MCI_05620]_l_110			1	1
RT4EHS_150	Hypothetical							[locus_tag=MCI_05625]_m_211			1	1
RT4EHS_154	Hypothetical	CARD						[locus_tag=MCI_06040]_m_165			1	1
RT4EHS_158	Hypothetical	DUF2608						[locus_tag=MCI_06420]_l_118			1	1
RT4EHS_161	Hypothetical	XhlA						[locus_tag=MCI_06765]_h_285			1	1	Gene Fragment of RalF, a known T4 Effector
RT4EHS_162	Hypothetical							[locus_tag=MCI_06785]_l_269			1	1
RT4EHS_445	Hypothetical		[locus_tag=RBE_0035]_h_230								1	1
RT4EHS_446	Hypothetical	N6_Mtase, UPF0020, HSDR_N, HSDR_N_2	[locus_tag=RBE_0057]_l_507 [locus_tag=RBE_0859]_l_307								1	1
RT4EHS_447	Hypothetical	N6_Mtase	[locus_tag=RBE_0058]_l_190								1	1
RT4EHS_448	Hypothetical	Methylase_S	[locus_tag=RBE_0059]_h_159								1	1
RT4EHS_449	Hypothetical	BID	[locus_tag=RBE_0073]_m_149								1	1
RT4EHS_450	Hypothetical		[locus_tag=RBE_0104]_l_184								1	1
RT4EHS_451	Hypothetical		[locus_tag=RBE_0109]_l_490								1	1
RT4EHS_452	Hypothetical	TPR_1, TPR_2, TPR_8, TPR_12, TPR_6, TPR_16, TPR_14	[locus_tag=RBE_0125]_l_470								1	1
RT4EHS_453	Hypothetical		[locus_tag=RBE_0168]_m_521								1	1
RT4EHS_454	Hypothetical		[locus_tag=RBE_0169]_l_223								1	1
RT4EHS_455	Hypothetical	Ank_3, Ank_2, Ank_4, BNR, Mistic	[locus_tag=RBE_0191]_l_515								1	1
RT4EHS_456	Hypothetical	PDDEXK_2, PKD_2, DUF667	[locus_tag=RBE_0195]_h_139 [locus_tag=RBE_0518]_l_128 [locus_tag=RBE_0814]_l_169 [locus_tag=RBE_1414]_l_127								1	1
RT4EHS_457	Hypothetical	Gly_transporter	[locus_tag=RBE_0206]_l_205								1	1
RT4EHS_458	Hypothetical		[locus_tag=RBE_0219]_m_124								1	1
RT4EHS_459	Hypothetical	Ank_2, Ank_4, Ank_3, Ank, Ank_5	[locus_tag=RBE_0220]_h_826								1	1
RT4EHS_460	Hypothetical		[locus_tag=RBE_0221]_h_232								1	1
RT4EHS_461	Hypothetical		[locus_tag=RBE_0222]_m_313								1	1
RT4EHS_462	Hypothetical		[locus_tag=RBE_0240]_m_138								1	1
RT4EHS_463	Hypothetical		[locus_tag=RBE_0241]_l_190								1	1
RT4EHS_464	Hypothetical		[locus_tag=RBE_0261]_h_331								1	1
RT4EHS_465	Hypothetical		[locus_tag=RBE_0263]_h_269								1	1
RT4EHS_466	Hypothetical	HAD_2, PrpR_N, Hydrolase_like, Hydrolase	[locus_tag=RBE_0287]_l_243								1	1
RT4EHS_467	Hypothetical	Phage_BR0599, DUF2163	[locus_tag=RBE_0303]_h_261								1	1
RT4EHS_468	Hypothetical	Rad10	[locus_tag=RBE_0308]_l_140								1	1
RT4EHS_469	Hypothetical	Ank_2, Ank_4, Ank_5, Ank_3, Ank, DUF3447	[locus_tag=RBE_0317]_h_273								1	1
RT4EHS_470	Hypothetical		[locus_tag=RBE_0318]_m_336								1	1
RT4EHS_471	Hypothetical	Ank_2, Ank_5, Ank_3, Ank_4, Ank	[locus_tag=RBE_0319]_h_719								1	1
RT4EHS_472	Hypothetical		[locus_tag=RBE_0337]_h_112								1	1
RT4EHS_473	Hypothetical		[locus_tag=RBE_0338]_l_128								1	1
RT4EHS_474	Hypothetical		[locus_tag=RBE_0339]_h_443								1	1
RT4EHS_475	Hypothetical		[locus_tag=RBE_0345]_l_771								1	1
RT4EHS_476	Hypothetical		[locus_tag=RBE_0352]_l_357								1	1
RT4EHS_477	Hypothetical	GRDP-like, PRESAN	[locus_tag=RBE_0361]_m_140								1	1
RT4EHS_478	Hypothetical		[locus_tag=RBE_0373]_m_391								1	1
RT4EHS_479	Hypothetical	Peptidase_S41	[locus_tag=RBE_0375]_l_112								1	1
RT4EHS_480	Hypothetical	Peptidase_S41	[locus_tag=RBE_0376]_l_109								1	1
RT4EHS_481	Hypothetical	DUF1543	[locus_tag=RBE_0377]_h_178								1	1
RT4EHS_482	Hypothetical		[locus_tag=RBE_0389]_l_327								1	1
RT4EHS_483	Hypothetical	HSDR_N, HSDR_N_2	[locus_tag=RBE_0403]_h_129								1	1
RT4EHS_484	Hypothetical		[locus_tag=RBE_0405]_l_112								1	1
RT4EHS_485	Hypothetical	LRR_6	[locus_tag=RBE_0408]_h_327								1	1
RT4EHS_486	Hypothetical		[locus_tag=RBE_0448]_l_703								1	1
RT4EHS_487	Hypothetical	Fic, Sigma70_r4	[locus_tag=RBE_0460]_h_407								1	1
RT4EHS_488	Hypothetical		[locus_tag=RBE_0463]_l_174								1	1
RT4EHS_489	Hypothetical	LegC3_N	[locus_tag=RBE_0464]_h_114								1	1
RT4EHS_490	Hypothetical		[locus_tag=RBE_0472]_l_219								1	1
RT4EHS_491	Hypothetical	TPR_2, TPR_1, TPR_8, TPR_12, TPR_19, TPR_10, TPR_7, TPR_6, TPR_14, Fis1_TPR_C, TPR_16	[locus_tag=RBE_0476]_m_700								1	1
RT4EHS_492	Hypothetical		[locus_tag=RBE_0479]_h_144								1	1
RT4EHS_493	Hypothetical	PIN	[locus_tag=RBE_0493]_l_105								1	1
RT4EHS_494	Hypothetical		[locus_tag=RBE_0500]_m_430								1	1
RT4EHS_495	Hypothetical	DUF986	[locus_tag=RBE_0506]_l_243								1	1
RT4EHS_496	Hypothetical		[locus_tag=RBE_0546]_l_410								1	1
RT4EHS_497	Hypothetical	NB-ARC, AAA_22	[locus_tag=RBE_0551]_l_220								1	1
RT4EHS_498	Hypothetical	Ank_3, Ank, Ank_4, Ank_2, Ank_5	[locus_tag=RBE_0555]_h_231								1	1
RT4EHS_499	Hypothetical	Bro-N	[locus_tag=RBE_0556]_l_118								1	1
RT4EHS_500	Hypothetical	Glyco_transf_61	[locus_tag=RBE_0562]_m_356								1	1
RT4EHS_501	Hypothetical		[locus_tag=RBE_0571]_m_224								1	1
RT4EHS_502	Hypothetical		[locus_tag=RBE_0575]_h_149								1	1
RT4EHS_503	Hypothetical	Ank_2, Ank_3, Ank_4, Ank, Ank_5	[locus_tag=RBE_0585]_m_164								1	1
RT4EHS_504	Hypothetical		[locus_tag=RBE_0587]_l_177								1	1
RT4EHS_505	Hypothetical		[locus_tag=RBE_0588]_l_722								1	1
RT4EHS_506	Hypothetical	Ank_2, Ank_4, Ank, Ank_3, Ank_5	[locus_tag=RBE_0589]_h_350								1	1
RT4EHS_507	Hypothetical	Zeta_toxin	[locus_tag=RBE_0615]_l_501								1	1
RT4EHS_508	Hypothetical		[locus_tag=RBE_0616]_l_604								1	1
RT4EHS_509	Hypothetical	LRR_6	[locus_tag=RBE_0618]_h_153								1	1
RT4EHS_510	Hypothetical		[locus_tag=RBE_0619]_l_182								1	1
RT4EHS_511	Hypothetical	Ank_2, Ank_4, Ank_3, Ank_5, Ank	[locus_tag=RBE_0623]_h_250								1	1
RT4EHS_512	Hypothetical		[locus_tag=RBE_0630]_m_153								1	1
RT4EHS_513	Hypothetical	GTA_TIM, Phage-tail_3	[locus_tag=RBE_0635]_l_850								1	1
RT4EHS_514	Hypothetical	DUF4167	[locus_tag=RBE_0643]_l_217								1	1
RT4EHS_515	Hypothetical	OTT_1508_deam	[locus_tag=RBE_0659]_l_192								1	1
RT4EHS_516	Hypothetical	Peptidase_C26, GATase, GATase_3	[locus_tag=RBE_0662]_h_800								1	1
RT4EHS_517	Hypothetical		[locus_tag=RBE_0670]_l_418								1	1
RT4EHS_518	Hypothetical		[locus_tag=RBE_0672]_l_238								1	1
RT4EHS_519	Hypothetical		[locus_tag=RBE_0677]_l_513								1	1
RT4EHS_520	Hypothetical		[locus_tag=RBE_0683]_m_435								1	1
RT4EHS_521	Hypothetical	Gp49	[locus_tag=RBE_0720]_m_141								1	1
RT4EHS_522	Hypothetical	Ank_2	[locus_tag=RBE_0730]_h_453								1	1
RT4EHS_523	Hypothetical	Fic_N, Fic, HTH_13	[locus_tag=RBE_0752]_h_388								1	1
RT4EHS_524	Hypothetical		[locus_tag=RBE_0784]_m_273								1	1
RT4EHS_525	Hypothetical		[locus_tag=RBE_0793]_h_313								1	1
RT4EHS_526	Hypothetical		[locus_tag=RBE_0795]_l_291								1	1
RT4EHS_527	Hypothetical		[locus_tag=RBE_0796]_l_136								1	1
RT4EHS_528	Hypothetical		[locus_tag=RBE_0799]_l_158								1	1
RT4EHS_529	Hypothetical	Ank_2, Ank_5, DUF3447, Ank_4	[locus_tag=RBE_0801]_h_775								1	1
RT4EHS_530	Hypothetical	DUF5410	[locus_tag=RBE_0831]_h_216								1	1
RT4EHS_531	Hypothetical	HTH_19, Ank_2	[locus_tag=RBE_0836]_h_523								1	1
RT4EHS_532	Hypothetical		[locus_tag=RBE_0845]_h_348								1	1
RT4EHS_533	Hypothetical		[locus_tag=RBE_0846]_m_272								1	1
RT4EHS_534	Hypothetical	N6_Mtase, Methylase_S	[locus_tag=RBE_0858]_l_540								1	1
RT4EHS_535	Hypothetical		[locus_tag=RBE_0882]_l_215								1	1
RT4EHS_536	Hypothetical	LRR_6, SpoU_sub_bind, LRR_4, LRR_1, FAM76	[locus_tag=RBE_0895]_h_441								1	1
RT4EHS_537	Hypothetical		[locus_tag=RBE_0896]_l_169								1	1
RT4EHS_538	Hypothetical		[locus_tag=RBE_0903]_h_300								1	1
RT4EHS_539	Hypothetical		[locus_tag=RBE_0910]_l_462								1	1
RT4EHS_540	Hypothetical	LRR_6, LRR_1, LRR_4	[locus_tag=RBE_0915]_h_301								1	1
RT4EHS_541	Hypothetical	Ank_2, Ank_4, Ank_5, Ank, Ank_3	[locus_tag=RBE_0921]_h_694								1	1
RT4EHS_542	Hypothetical	NADAR	[locus_tag=RBE_0923]_l_235								1	1
RT4EHS_543	Hypothetical		[locus_tag=RBE_0936]_l_213								1	1
RT4EHS_544	Hypothetical	Ank_2, Ank, Ank_5, Ank_3	[locus_tag=RBE_0984]_l_387								1	1
RT4EHS_545	Hypothetical	Ank_5, Ank_2	[locus_tag=RBE_0985]_m_335								1	1
RT4EHS_546	Hypothetical		[locus_tag=RBE_0986]_l_171								1	1
RT4EHS_547	Hypothetical		[locus_tag=RBE_0987]_m_101								1	1
RT4EHS_548	Hypothetical	Ank_4, Ank_5, Ank_2, Ank, Ank_3	[locus_tag=RBE_1025]_h_225								1	1
RT4EHS_549	Hypothetical	bPH_2, DUF3021	[locus_tag=RBE_1028]_l_147								1	1
RT4EHS_550	Hypothetical	LRR_6, LRR_4, LRR_1, LRR_8	[locus_tag=RBE_1029]_h_472								1	1
RT4EHS_551	Hypothetical		[locus_tag=RBE_1031]_l_524								1	1
RT4EHS_552	Hypothetical	LRR_8	[locus_tag=RBE_1032]_l_1238								1	1
RT4EHS_553	Hypothetical		[locus_tag=RBE_1035]_l_497								1	1
RT4EHS_555	Hypothetical	PTEN_C2	[locus_tag=RBE_1089]_h_324								1	1
RT4EHS_556	Hypothetical		[locus_tag=RBE_1108]_h_118								1	1
RT4EHS_557	Hypothetical	Ank_2, Ank_4	[locus_tag=RBE_1110]_h_247								1	1
RT4EHS_558	Hypothetical		[locus_tag=RBE_1126]_m_442								1	1
RT4EHS_559	Hypothetical		[locus_tag=RBE_1186]_h_225								1	1
RT4EHS_560	Hypothetical	Glyco_hydro_108, FliG_C	[locus_tag=RBE_1206]_l_1102								1	1
RT4EHS_561	Hypothetical	Ank_2, Ank_3, Ank_5, Ank, Ank_4	[locus_tag=RBE_1215]_h_120								1	1
RT4EHS_562	Hypothetical	DUF4375	[locus_tag=RBE_1216]_l_439								1	1
RT4EHS_563	Hypothetical		[locus_tag=RBE_1219]_h_112								1	1
RT4EHS_564	Hypothetical		[locus_tag=RBE_1222]_h_114								1	1
RT4EHS_565	Hypothetical	PIN	[locus_tag=RBE_1229]_l_139								1	1
RT4EHS_566	Hypothetical	TPR_19, TPR_17	[locus_tag=RBE_1240]_m_610								1	1
RT4EHS_567	Hypothetical		[locus_tag=RBE_1253]_l_443								1	1
RT4EHS_568	Hypothetical	FliG_C	[locus_tag=RBE_1254]_m_244								1	1
RT4EHS_569	Hypothetical		[locus_tag=RBE_1268]_m_355								1	1
RT4EHS_570	Hypothetical	MMR_HSR1, RsgA_GTPase, ABC_tran, AAA_16, AAA_29, NB-ARC	[locus_tag=RBE_1269]_l_332								1	1
RT4EHS_571	Hypothetical		[locus_tag=RBE_1284]_h_321								1	1
RT4EHS_572	Hypothetical		[locus_tag=RBE_1285]_m_220								1	1
RT4EHS_573	Hypothetical		[locus_tag=RBE_1322]_l_919								1	1
RT4EHS_574	Hypothetical		[locus_tag=RBE_1323]_h_189								1	1
RT4EHS_575	Hypothetical	HEAT_2	[locus_tag=RBE_1365]_l_535								1	1
RT4EHS_576	Hypothetical		[locus_tag=RBE_1369]_l_707								1	1
RT4EHS_577	Hypothetical		[locus_tag=RBE_1371]_l_703								1	1
RT4EHS_578	Hypothetical		[locus_tag=RBE_1382]_l_230								1	1
RT4EHS_579	Hypothetical	Imm39	[locus_tag=RBE_1397]_m_147								1	1
RT4EHS_580	Hypothetical		[locus_tag=RBE_1399]_l_135								1	1
RT4EHS_067	Hypothetical	BiPBP_C							[locus_tag=H375_4270]_l_134		1	1
RT4EHS_310	Hypothetical	DUF2163			[locus_tag=RF_0756]_l_133						1	1
RT4EHS_316	Hypothetical	DUF2608			[locus_tag=RF_0790]_l_146						1	1
RT4EHS_353	Hypothetical	FDX-ACB			[locus_tag=RF_1136]_h_282						1	1	Gene Fragment of Risk1, a known T4 Effector
RT4EHS_306	Hypothetical	GerD			[locus_tag=RF_0712]_l_418						1	1
RT4EHS_236	Hypothetical	Lipase_3, DUF2974			[locus_tag=RF_0024]_l_399						1	1
RT4EHS_194	Hypothetical	LRR_6					[locus_tag=A1G_04685]_l_100				1	1
RT4EHS_215	Hypothetical	MerR, MerR_1				[locus_tag=A1C_04080]_h_129					1	1
RT4EHS_304	Hypothetical	PapC_N			[locus_tag=RF_0705]_l_284						1	1
RT4EHS_166	Hypothetical	Patatin					[locus_tag=A1G_00055]_h_119				1	1
RT4EHS_211	Hypothetical	PDDEXK_2				[locus_tag=A1C_03125]_h_130					1	1
RT4EHS_345	Hypothetical	PDDEXK_2			[locus_tag=RF_1042]_l_101						1	1
RT4EHS_204	Hypothetical	Pfg27				[locus_tag=A1C_00275]_h_169					1	1
RT4EHS_237	Hypothetical	TPR_12, TPR_10, TPR_2, TPR_8, TPR_1, TPR_7, DUF2225, TPR_14, TPR_9, TPR_16, TPR_17, DUF4404, TPR_19, TPR_6			[locus_tag=RF_0026]_m_549						1	1
RT4EHS_352	Hypothetical	Transposase_31			[locus_tag=RF_1102]_h_152						1	1
RT4EHS_177	Hypothetical	XhlA, Sipho_Gp157					[locus_tag=A1G_02880]_h_130				1	1
RT4EHS_169	Hypothetical						[locus_tag=A1G_00285]_l_165				1	1
RT4EHS_171	Hypothetical	HEAT_2					[locus_tag=A1G_02135]_l_129				1	1
RT4EHS_174	Hypothetical	TPR_1, TPR_11, TPR_8, TPR_2					[locus_tag=A1G_02670]_l_144				1	1
RT4EHS_175	Hypothetical	CopG_antitoxin, BrnA_antitoxin					[locus_tag=A1G_02695]_l_154				1	1
RT4EHS_068	Hypothetical								[locus_tag=H375_4360]_l_194		1	1
RT4EHS_069	Hypothetical								[locus_tag=H375_5480]_l_208		1	1
RT4EHS_182	Hypothetical						[locus_tag=A1G_03515]_h_119				1	1
RT4EHS_070	Hypothetical								[locus_tag=H375_5500]_h_138		1	1
RT4EHS_072	Hypothetical								[locus_tag=H375_6140]_l_620		1	1
RT4EHS_186	Hypothetical	GAGBD					[locus_tag=A1G_03680]_m_105				1	1
RT4EHS_187	Hypothetical	Acetyltransf_1, Acetyltransf_10, Acetyltransf_7, Acetyltransf_CG, Acetyltransf_15					[locus_tag=A1G_04180]_h_149				1	1
RT4EHS_188	Hypothetical	Ank_2, Ank_5, Ank					[locus_tag=A1G_04305]_h_201				1	1
RT4EHS_189	Hypothetical						[locus_tag=A1G_04310]_h_112				1	1
RT4EHS_193	Hypothetical						[locus_tag=A1G_04660]_m_159				1	1
RT4EHS_073	Hypothetical								[locus_tag=H375_6150]_l_302		1	1
RT4EHS_076	Hypothetical								[locus_tag=H375_8230]_h_147		1	1
RT4EHS_202	Hypothetical						[locus_tag=A1G_07090]_l_125				1	1
RT4EHS_206	Hypothetical					[locus_tag=A1C_01425]_l_105					1	1
RT4EHS_207	Hypothetical					[locus_tag=A1C_01430]_l_107					1	1
RT4EHS_212	Hypothetical					[locus_tag=A1C_03270]_h_146					1	1
RT4EHS_217	Hypothetical					[locus_tag=A1C_04165]_l_131					1	1
RT4EHS_222	Hypothetical	Ank_2, Ank_3				[locus_tag=A1C_04845]_h_129					1	1
RT4EHS_172	Hypothetical						[locus_tag=A1G_02365]_h_147				1	1
RT4EHS_231	Hypothetical					[locus_tag=A1C_06630]_l_108					1	1
RT4EHS_180	Hypothetical						[locus_tag=A1G_02920]_l_108				1	1
RT4EHS_233	Hypothetical	Ank_5, Ank_2, Ank_4			[locus_tag=RF_0011]_h_325						1	1
RT4EHS_181	Hypothetical						[locus_tag=A1G_02945]_l_117				1	1
RT4EHS_184	Hypothetical						[locus_tag=A1G_03625]_h_117				1	1
RT4EHS_185	Hypothetical						[locus_tag=A1G_03660]_l_105				1	1
RT4EHS_198	Hypothetical						[locus_tag=A1G_05605]_h_140				1	1
RT4EHS_201	Hypothetical						[locus_tag=A1G_06185]_h_104				1	1
RT4EHS_240	Hypothetical				[locus_tag=RF_0046]_l_412						1	1
RT4EHS_241	Hypothetical	Ank_2, Ank, Ank_4, Ank_3, ComFB, Ank_5			[locus_tag=RF_0063]_h_234						1	1
RT4EHS_242	Hypothetical				[locus_tag=RF_0064]_l_297						1	1
RT4EHS_243	Hypothetical	Peptidase_C48			[locus_tag=RF_0112]_h_1356						1	1
RT4EHS_213	Hypothetical					[locus_tag=A1C_03390]_l_168					1	1
RT4EHS_245	Hypothetical				[locus_tag=RF_0148]_l_257						1	1
RT4EHS_216	Hypothetical					[locus_tag=A1C_04105]_h_122					1	1
RT4EHS_247	Hypothetical				[locus_tag=RF_0154]_l_534						1	1
RT4EHS_248	Hypothetical				[locus_tag=RF_0160]_l_108						1	1
RT4EHS_250	Hypothetical				[locus_tag=RF_0167]_l_160						1	1
RT4EHS_251	Hypothetical				[locus_tag=RF_0170]_l_439						1	1
RT4EHS_220	Hypothetical					[locus_tag=A1C_04785]_h_108					1	1
RT4EHS_254	Hypothetical				[locus_tag=RF_0185]_l_176 [locus_tag=RF_0258]_l_176						1	1
RT4EHS_257	Hypothetical				[locus_tag=RF_0223]_l_398						1	1
RT4EHS_258	Hypothetical	CAP59_mtransfer, Glyco_tranf_2_4			[locus_tag=RF_0224]_l_304						1	1
RT4EHS_259	Hypothetical				[locus_tag=RF_0232]_l_153						1	1
RT4EHS_260	Hypothetical				[locus_tag=RF_0237]_l_335						1	1
RT4EHS_262	Hypothetical	Ank_2, Ank_3, Ank_4, Ank, Shigella_OspC, Ank_5			[locus_tag=RF_0266]_h_406						1	1
RT4EHS_265	Hypothetical				[locus_tag=RF_0317]_l_216						1	1
RT4EHS_266	Hypothetical				[locus_tag=RF_0318]_h_352						1	1
RT4EHS_267	Hypothetical	NTase_sub_bind, Polbeta, NTP_transf_2, DUF86			[locus_tag=RF_0329]_l_234						1	1
RT4EHS_268	Hypothetical				[locus_tag=RF_0345]_l_388						1	1
RT4EHS_272	Hypothetical				[locus_tag=RF_0362]_m_484						1	1
RT4EHS_273	Hypothetical				[locus_tag=RF_0377]_l_212						1	1
RT4EHS_274	spoT13	Ank_4, Ank_2, Ank_3, Ank_5, Ank, RelA_SpoT, Shigella_OspC, DUF249, P2_Phage_GpR, VWA_3_C, Peptidase_M16			[locus_tag=RF_0381]_h_1179						1	1
RT4EHS_275	Hypothetical	BNR_2			[locus_tag=RF_0385]_l_142						1	1
RT4EHS_276	Hypothetical	BNR_2			[locus_tag=RF_0386]_h_149						1	1
RT4EHS_277	Hypothetical				[locus_tag=RF_0395]_l_448						1	1
RT4EHS_278	Hypothetical	TPR_2, TPR_1, TPR_12, TPR_6, TPR_16, TPR_19, TPR_8, ANAPC3, TPR_7, TPR_11, TPR_14, PPR, RPN7, SNAP, PPR_2, TPR_3, SPO22			[locus_tag=RF_0421]_h_175						1	1
RT4EHS_280	Hypothetical				[locus_tag=RF_0434]_m_185						1	1
RT4EHS_282	Hypothetical	TPR_1, TPR_2, TPR_11, TPR_8, TPR_16, TPR_12, TPR_14, TPR_6, TPR_17, TPR_19, ANAPC3, TPR_9, NARP1, CPSase_L_D3			[locus_tag=RF_0444]_l_349						1	1
RT4EHS_283	Hypothetical	AHSA1			[locus_tag=RF_0446]_l_160						1	1
RT4EHS_284	Hypothetical	HEAT_2, DUF3475, FANCI_HD1			[locus_tag=RF_0448]_l_473						1	1
RT4EHS_224	Hypothetical					[locus_tag=A1C_05250]_l_101					1	1
RT4EHS_286	Hypothetical				[locus_tag=RF_0479]_l_368						1	1
RT4EHS_287	Hypothetical	Fic			[locus_tag=RF_0485]_h_273						1	1
RT4EHS_288	Hypothetical				[locus_tag=RF_0501]_m_249						1	1
RT4EHS_289	Hypothetical				[locus_tag=RF_0502]_m_252						1	1
RT4EHS_290	Hypothetical	SipA			[locus_tag=RF_0503]_h_201						1	1
RT4EHS_234	Hypothetical				[locus_tag=RF_0013]_h_127						1	1
RT4EHS_292	Hypothetical				[locus_tag=RF_0589]_l_1081						1	1
RT4EHS_293	Hypothetical	Ank_2, eRF1_1			[locus_tag=RF_0591]_h_241						1	1
RT4EHS_296	Hypothetical				[locus_tag=RF_0638]_l_154						1	1
RT4EHS_297	Hypothetical				[locus_tag=RF_0652]_l_172						1	1
RT4EHS_298	Hypothetical				[locus_tag=RF_0663]_h_144						1	1
RT4EHS_299	Hypothetical				[locus_tag=RF_0674]_m_107						1	1
RT4EHS_235	Hypothetical				[locus_tag=RF_0023]_h_106						1	1
RT4EHS_301	Hypothetical				[locus_tag=RF_0688]_l_438						1	1
RT4EHS_239	Hypothetical				[locus_tag=RF_0042]_h_154						1	1
RT4EHS_303	Hypothetical	TraB_PrgY_gumN			[locus_tag=RF_0695]_l_202						1	1
RT4EHS_244	Hypothetical				[locus_tag=RF_0144]_h_122						1	1
RT4EHS_305	Hypothetical	LPMO_10			[locus_tag=RF_0708]_l_222						1	1
RT4EHS_246	Hypothetical				[locus_tag=RF_0151]_l_388						1	1
RT4EHS_307	Hypothetical				[locus_tag=RF_0745]_h_191						1	1
RT4EHS_308	Hypothetical				[locus_tag=RF_0746]_h_131						1	1
RT4EHS_252	Hypothetical				[locus_tag=RF_0172]_h_105						1	1
RT4EHS_311	Hypothetical				[locus_tag=RF_0768]_h_185						1	1
RT4EHS_312	Hypothetical				[locus_tag=RF_0778]_l_255						1	1
RT4EHS_313	Hypothetical	Ank_3, Ank_2, Ank, Ank_5			[locus_tag=RF_0782]_h_181						1	1
RT4EHS_314	Hypothetical	Ank_2, Ank_3, Ank_4, Ank_5			[locus_tag=RF_0783]_l_215						1	1
RT4EHS_315	Hypothetical	Acetyltransf_1, FR47, Acetyltransf_9, Acetyltransf_10, Acetyltransf_7, GNAT_acetyltran, Gly_acyl_tr_C			[locus_tag=RF_0784]_l_252						1	1
RT4EHS_285	Hypothetical				[locus_tag=RF_0449]_m_332						1	1
RT4EHS_317	Hypothetical				[locus_tag=RF_0791]_l_222						1	1
RT4EHS_319	Hypothetical				[locus_tag=RF_0794]_l_343						1	1
RT4EHS_320	Hypothetical	SpoU_methylase			[locus_tag=RF_0796]_l_133						1	1
RT4EHS_321	Hypothetical				[locus_tag=RF_0801]_m_216						1	1
RT4EHS_322	Hypothetical				[locus_tag=RF_0802]_h_101						1	1
RT4EHS_323	Hypothetical				[locus_tag=RF_0813]_l_479						1	1
RT4EHS_325	Hypothetical				[locus_tag=RF_0822]_m_212						1	1
RT4EHS_328	Hypothetical				[locus_tag=RF_0878]_l_149						1	1
RT4EHS_291	Hypothetical				[locus_tag=RF_0541]_m_250						1	1
RT4EHS_330	Hypothetical	LRR_6			[locus_tag=RF_0883]_h_387						1	1
RT4EHS_300	Hypothetical				[locus_tag=RF_0682]_h_298						1	1
RT4EHS_302	Hypothetical				[locus_tag=RF_0690]_m_118						1	1
RT4EHS_334	Hypothetical				[locus_tag=RF_0928]_h_177						1	1
RT4EHS_335	Hypothetical				[locus_tag=RF_0929]_h_114						1	1
RT4EHS_336	Hypothetical				[locus_tag=RF_0932]_l_247						1	1
RT4EHS_339	Hypothetical	Acetyltransf_10, Acetyltransf_1, Acetyltransf_7, FR47			[locus_tag=RF_0969]_l_234						1	1
RT4EHS_340	Hypothetical	OTT_1508_deam			[locus_tag=RF_0972]_m_437						1	1
RT4EHS_341	Hypothetical				[locus_tag=RF_0973]_l_259						1	1
RT4EHS_344	Hypothetical				[locus_tag=RF_1032]_h_572						1	1
RT4EHS_329	Hypothetical				[locus_tag=RF_0882]_h_167						1	1
RT4EHS_346	Hypothetical				[locus_tag=RF_1070]_l_627						1	1
RT4EHS_347	Hypothetical	ATG17_like			[locus_tag=RF_1080]_l_140						1	1
RT4EHS_348	Hypothetical				[locus_tag=RF_1082]_l_130						1	1
RT4EHS_351	Hypothetical	Ank_5, Ank_2, Ank_4, Ank_3, Ank			[locus_tag=RF_1099]_h_267						1	1
RT4EHS_331	Hypothetical				[locus_tag=RF_0907]_m_144						1	1
RT4EHS_332	Hypothetical				[locus_tag=RF_0918]_l_476						1	1
RT4EHS_354	Hypothetical	Ank_2, Ank_3, Ank_4, Ank, Ank_5			[locus_tag=RF_1158]_h_148						1	1
RT4EHS_355	Hypothetical				[locus_tag=RF_1192]_l_317						1	1
RT4EHS_356	Hypothetical				[locus_tag=RF_1193]_l_130						1	1
RT4EHS_358	Hypothetical	DUF2164			[locus_tag=RF_1243]_l_776						1	1
RT4EHS_361	Hypothetical	Ank_2, Ank_4, Ank_3, Ank_5, Ank, Phage_T7_Capsid			[locus_tag=RF_1306]_h_380						1	1
RT4EHS_362	Hypothetical	LRR_6, TPR_2, TPR_12, TPR_11			[locus_tag=RF_1330]_h_327						1	1
RT4EHS_363	Hypothetical				[locus_tag=RF_1331]_h_106						1	1
RT4EHS_364	Hypothetical				[locus_tag=RF_1354]_l_123						1	1
RT4EHS_365	Hypothetical				[locus_tag=RF_1355]_l_228						1	1
Plasmid Born Effector Homologues and their Members
Effector Tag	Gene Name	HMM Prediction (Pfam_A)	R. bellii RML369-C	R. sp. MEAM1 (Bemisia tabaci)	R. felis str. URRWXCal2	R. akari str. Hartford	R. rickettsii str. Sheila Smith	R. montanensis str. OSU 85-930	R. prowazekii str. Breinl	R. typhi str. Wilmington	R. bellii str. An04 Plasmid	R. felis str. URRWXCal2 Plasmid	R. felis str. URRWXCal2 Plasmid Δ	% Predicted	Species Count	Notes
RT4EHS_597	Hypothetical										[locus_tag=A3306_07425]_l_103			1	1
RT4EHS_051	Pat1	Patatin, RNase_J_C, Chitin_synth_2, CTP_transf_3, Gp-FAR-1	[locus_tag=RBE_0843]_395	[locus_tag=BA173_01750]_511 [locus_tag=BA173_01785]_511 [locus_tag=BA173_01810]_511	[locus_tag=RF_0360]_h_549	[locus_tag=A1C_04710]_h_502	[locus_tag=A1G_05085]_l_490	[locus_tag=MCI_01810]_l_490	[locus_tag=H375_120]_l_494	[locus_tag=RT0590]_498	[locus_tag=A3306_07430]_351	[locus_tag=RF_p11]_h_536	[locus_tag=RF_pd11]_h_536	0.538462	11	Known effector with unknown secreation system
RT4EHS_590	Hypothetical										[locus_tag=A3306_07435]_l_231 [locus_tag=A3306_07440]_l_231 [locus_tag=A3306_07445]_l_231 [locus_tag=A3306_07450]_l_231	[locus_tag=RF_p15]_l_261		1	2
RT4EHS_598	Hypothetical										[locus_tag=A3306_07480]_l_477			1	1
RT4EHS_599	Hypothetical										[locus_tag=A3306_07495]_h_100			1	1
RT4EHS_600	Hypothetical	DnaA_N									[locus_tag=A3306_07500]_l_790			1	1
RT4EHS_586	Hypothetical										[locus_tag=A3306_07520]_l_296	[locus_tag=RF_p40]_l_357	[locus_tag=RF_pd40]_l_357	1	3
RT4EHS_601	Hypothetical										[locus_tag=A3306_07530]_l_513			1	1
RT4EHS_602	Hypothetical										[locus_tag=A3306_07535]_l_199			1	1
RT4EHS_603	Hypothetical										[locus_tag=A3306_07550]_m_136			1	1
RT4EHS_604	Hypothetical										[locus_tag=A3306_07575]_l_269			1	1
RT4EHS_581	Hypothetical	HTH_26, HTH_3										[locus_tag=RF_p02]_l_122	[locus_tag=RF_pd02]_l_122	1	2
RT4EHS_582	Hypothetical											[locus_tag=RF_p04]_h_106	[locus_tag=RF_pd04]_h_106	1	2
RT4EHS_583	Hypothetical	DnaA_N, MarR, HTH_Crp_2										[locus_tag=RF_p05]_l_774	[locus_tag=RF_pd05]_l_774	1	2
RT4EHS_584	Hypothetical	HSDR_N_2, HSDR_N										[locus_tag=RF_p06]_m_233	[locus_tag=RF_pd06]_m_233	1	2
RT4EHS_585	Hypothetical											[locus_tag=RF_p12]_l_281	[locus_tag=RF_pd12]_l_281	1	2
RT4EHS_591	Hypothetical	DnaA_N										[locus_tag=RF_p19]_l_396		1	1
RT4EHS_592	Hypothetical	MarR, HTH_36										[locus_tag=RF_p20]_l_179		1	1
RT4EHS_593	Hypothetical	HTH_3, HTH_19, HTH_38, HTH_31, HTH_23, HTH_25, NUMOD1										[locus_tag=RF_p21]_h_164		1	1
RT4EHS_594	Hypothetical											[locus_tag=RF_p27]_l_599		1	1
RT4EHS_017	Hypothetical								[locus_tag=H375_3400]_h_228	[locus_tag=RT0268]_m_228		[locus_tag=RF_p28]_224		0.666667	3
RT4EHS_595	Hypothetical	HTH_26, HTH_3										[locus_tag=RF_p29]_m_220		1	1
RT4EHS_596	Hypothetical											[locus_tag=RF_p36]_h_246		1	1
RT4EHS_587	Hypothetical	Ank_2, Ank_4, Ank_5, Ank, Ank_3										[locus_tag=RF_p42]_h_205	[locus_tag=RF_pd42]_h_205	1	2
RT4EHS_588	Hypothetical											[locus_tag=RF_p46]_l_350	[locus_tag=RF_pd46]_l_350	1	2
RT4EHS_589	Hypothetical											[locus_tag=RF_p62]_l_387	[locus_tag=RF_pd62]_l_387	1	2

## Sheet: Table Key
Description	Explination
Yellow Effector Tag	Identified Gene Fragment
*R1P predicted	EHSs marked as *R1P in the notes section were identified in association with the T4SS in a coimmunoprecipitation assay [13]
[locus_tag=***]_h_159	Locus tag is given inside the brackets, h/m/l denote effector prediction level (most-likely/probable/less-likely), the number is the amino acids length of the deduced protein sequence
