# Supplementary material for: Analysis of the Type 4 Effectome across the Genus Rickettsia
Source: Int J Mol Sci. 2022 Dec 8;23(24):15513. doi: 10.3390/ijms232415513 (PMC9779031; doi:10.3390/ijms232415513)
Supplement: Supplementary file 1 [file ijms-23-15513-s001.zip › Table S8.xlsx]

## Sheet: Tables
“Other” T4 Effectors Separated into GL Groups
GL1 T4 Effector Homologue Sets from the "Other" list of Effectors
Effector Tag	Gene Name	HMM Prediction (Pfam_A)	R. bellii RML369-C	R. sp. MEAM1 (Bemisia tabaci)	R. felis str. URRWXCal2	R. akari str. Hartford	R. rickettsii str. Sheila Smith	R. montanensis str. OSU 85-930	R. prowazekii str. Breinl	R. typhi str. Wilmington	% Predicted	Species Count	Notes
RT4EHS_050	Hypothetical	Haem_oxygenas_2		[locus_tag=BA173_00580]_151	[locus_tag=RF_0965]_m_200	[locus_tag=A1C_04595]_m_200	[locus_tag=A1G_04970]_h_200	[locus_tag=MCI_01710]_h_200	[locus_tag=H375_230]_h_204	[locus_tag=RT0581]_m_204	0.857143	7
RT4EHS_024	Hypothetical	AsmA_2	[locus_tag=RBE_0767]_l_878	[locus_tag=BA173_00840]_l_878	[locus_tag=RF_0556]_l_877		[locus_tag=A1G_02685]_l_876	[locus_tag=MCI_06590]_l_891	[locus_tag=H375_2610]_l_868	[locus_tag=RT0338]_l_875	1	7
RT4EHS_001	Hypothetical	Polysacc_deac_1	[locus_tag=RBE_1198]_h_314	[locus_tag=BA173_02475A]_l_174		[locus_tag=A1C_00315]_h_318	[locus_tag=A1G_00085]_h_307	[locus_tag=MCI_04220]_h_307	[locus_tag=H375_6190]_m_366	[locus_tag=RT0011]_m_357	1	7
RT4EHS_071	Hypothetical	DUF6168, Pro_CA	[locus_tag=RBE_0009]_h_164	[locus_tag=BA173_02950]_h_159	[locus_tag=RF_0129]_192	[locus_tag=A1C_00415]_l_186	[locus_tag=A1G_00485]_l_186	UNANOTATED HOMOLOGUE	[locus_tag=H375_5810]_h_188		0.833333	7
RT4EHS_059	Hypothetical	ZapA	[locus_tag=RBE_0041]_h_105		[locus_tag=RF_1210]_h_105	[locus_tag=A1C_05645]_h_105	[locus_tag=A1G_06445]_h_105	[locus_tag=MCI_03100]_h_105	[locus_tag=H375_7680]_m_105	[locus_tag=RT0741]_h_105	1	7
RT4EHS_005	Hypothetical	DUF2748	[locus_tag=RBE_1368]_440		[locus_tag=RF_0156]_440	[locus_tag=A1C_00105]_440	[locus_tag=A1G_00300]_l_440	[locus_tag=MCI_04420]_l_436	[locus_tag=H375_5970]_l_422	[locus_tag=RT0096]_l_440	0.571429	7
RT4EHS_008	Risk1	Sec34, PI3_PI4_kinase, FDX-ACB	[locus_tag=RBE_0570]_h_675		[locus_tag=RF_1135]_h_387	[locus_tag=A1C_01045]_h_704	[locus_tag=A1G_01070]_h_704	[locus_tag=MCI_05145]_h_704	[locus_tag=H375_4810]_h_590	[locus_tag=RT0135]_h_707	1	7	Known T4 secreated effector
RT4EHS_026	Hypothetical	DUF5410	[locus_tag=RBE_1001]_m_280		[locus_tag=RF_0572]_l_356	[locus_tag=A1C_02710]_l_353	[locus_tag=A1G_02790]_l_333	[locus_tag=MCI_06675]_h_339	[locus_tag=H375_2480]_m_233	[locus_tag=RT0351]_l_331	1	7
RT4EHS_109	RickA	Perilipin, Drf_FH1, WH2	[locus_tag=RBE_0855]_m_518	[locus_tag=BA173_01655]_l_539	[locus_tag=RF_0371]_h_529	[locus_tag=A1C_04650]_m_523	[locus_tag=A1G_05015]_h_494	[locus_tag=MCI_01750]_l_587			1	6	Known effector with unknown secreation system
RT4EHS_116	Hypothetical		[locus_tag=RBE_1066]_l_129	[locus_tag=BA173_05385]_h_152	[locus_tag=RF_0274]_h_150	[locus_tag=A1C_05125]_109	[locus_tag=A1G_05580]_h_150	[locus_tag=MCI_02260]_h_150			0.833333	6
RT4EHS_083	Hypothetical		[locus_tag=RBE_0951]_l_539	[locus_tag=BA173_06420]_l_536	[locus_tag=RF_0734]_l_559	[locus_tag=A1C_03630]_l_447	[locus_tag=A1G_03830]_l_559	[locus_tag=MCI_00480]_l_601			1	6
RT4EHS_152	Hypothetical	DUF4781, PHB_depo_C	[locus_tag=RBE_0955]_l_339	[locus_tag=BA173_06450]_l_339	[locus_tag=RF_1029]_l_358	[locus_tag=A1C_01845]_l_356	[locus_tag=A1G_01935]_l_356	[locus_tag=MCI_05900]_l_358			1	6
RT4EHS_007	Hypothetical	DUF3106, Baculo_PEP_C			[locus_tag=RF_1141]_l_126	[locus_tag=A1C_01035]_l_144	[locus_tag=A1G_01060]_l_144	[locus_tag=MCI_05135]_l_144	[locus_tag=H375_4850]_l_144	[locus_tag=RT0133]_l_144	1	6
RT4EHS_060	Hypothetical	DUF5460, DUF5517			[locus_tag=RF_1215]_l_549	[locus_tag=A1C_05625]_l_435	[locus_tag=A1G_06470]_l_433	[locus_tag=MCI_03125]_l_432	[locus_tag=H375_7630]_h_373	[locus_tag=RT0746]_h_420	1	6
RT4EHS_055	Hypothetical	MerR_1			[locus_tag=RF_0202]_148	[locus_tag=A1C_05550]_h_98	[locus_tag=A1G_06045]_h_98	[locus_tag=MCI_02725]_h_93	[locus_tag=H375_8250]_h_157	[locus_tag=RT0702]_h_146	0.833333	6
RT4EHS_028	RalF	Sec7, RalF_SCD, COG5	[locus_tag=RBE_0868]_h_669	[locus_tag=BA173_05985]_h_661	[locus_tag=RF_0585]_h_649	[locus_tag=A1C_02770]_h_649			[locus_tag=H375_2360]_h_458	[locus_tag=RT0362]_h_454	1	6	Known T4 secreated effector
RT4EHS_135	Hypothetical				[locus_tag=RF_0155]_l_128	[locus_tag=A1C_00100]_l_163	[locus_tag=A1G_00305]_l_116	[locus_tag=MCI_04425]_l_104			1	4
RT4EHS_137	Hypothetical	DUF5424			[locus_tag=RF_0147]_l_163	[locus_tag=A1C_00700]_l_163	[locus_tag=A1G_00385]_163	[locus_tag=MCI_04470]_l_165			0.75	4
RT4EHS_142	Hypothetical				[locus_tag=RF_1144]_387	[locus_tag=A1C_01020]_m_342	[locus_tag=A1G_01045]_l_379	[locus_tag=MCI_05120]_391			0.5	4
RT4EHS_151	Hypothetical				[locus_tag=RF_0340]_l_533	[locus_tag=A1C_01635]_l_533	[locus_tag=A1G_01685]_l_528	[locus_tag=MCI_05675]_l_528			1	4
RT4EHS_102	Hypothetical	Pentapeptide, Pentapeptide_4, Pentapeptide_3			[locus_tag=RF_0864]_h_959	[locus_tag=A1C_04030]_h_954	[locus_tag=A1G_04555]_959	[locus_tag=MCI_01270]_l_959			0.75	4
RT4EHS_103	Hypothetical	MgtE_N, Latarcin, FliG_C			[locus_tag=RF_0870]_l_439	[locus_tag=A1C_04060]_l_342	[locus_tag=A1G_04590]_l_420	[locus_tag=MCI_01305]_l_427			1	4
RT4EHS_097	Hypothetical				[locus_tag=RF_0805]_l_111	[locus_tag=A1C_04145]_73	[locus_tag=A1G_04350]_l_151	[locus_tag=MCI_00960]_101			0.5	4
GL2 T4 Effector Homologue Sets from the "Other" list of Effectors
Effector Tag	Gene Name	HMM Prediction (Pfam_A)	R. bellii RML369-C	R. sp. MEAM1 (Bemisia tabaci)	R. felis str. URRWXCal2	R. akari str. Hartford	R. rickettsii str. Sheila Smith	R. montanensis str. OSU 85-930	R. prowazekii str. Breinl	R. typhi str. Wilmington	% Predicted	Species Count	Notes
RT4EHS_027	Hypothetical	DUF5410, Biotin_carb_C	[locus_tag=RBE_1000]_h_406		[locus_tag=RF_0574]_h_273	[locus_tag=A1C_02715]_h_387	[locus_tag=A1G_02795]_m_387		[locus_tag=H375_2470]_l_386	[locus_tag=RT0352]_l_387	1	6	*R1P predicted
RT4EHS_047	Pat2	Patatin, UCH_N, TnsD	[locus_tag=RBE_1194]_h_587	[locus_tag=BA173_01435]_h_589	[locus_tag=RF_0743]_h_370			[locus_tag=MCI_00520]_h_611	[locus_tag=H375_810]_h_598	[locus_tag=RT0522]_h_584	1	6	Known effector with unknown secreation system
RT4EHS_098	Hypothetical	Transposase_31	[locus_tag=RBE_0049]_74	[locus_tag=BA173_02560]_l_72 [locus_tag=BA173_02820]_72 [locus_tag=BA173_04250]_64 [locus_tag=BA173_04930]_l_109		[locus_tag=A1C_02165]_m_92	[locus_tag=A1G_04075]_h_81	[locus_tag=MCI_01100]_h_162			0.625	5
RT4EHS_200	Hypothetical	Apolipoprotein, FUT8_N_cat, OmpH, Muted, DASH_Dam1, Baculo_PEP_C, Pex19, Prominin, Histidinol_dh, Exonuc_VII_L, FUSC, ApoLp-III, MatP_C, GSH_synth_ATP, SMBP	[locus_tag=RBE_0180]_l_141	[locus_tag=BA173_02790]_l_88	[locus_tag=RF_0200]_l_153	[locus_tag=A1C_05560]_153	[locus_tag=A1G_06055]_l_155				0.8	5
RT4EHS_124	Hypothetical	PDDEXK_2, Baculo_Y142, CdhD, KORA, LPD23, DUF2802, DUF3071, SYF2	[locus_tag=RBE_0194]_m_72 [locus_tag=RBE_0813]_l_120 [locus_tag=RBE_1415]_l_100	[locus_tag=BA173_00310]_l_294 [locus_tag=BA173_01375]_l_196		[locus_tag=A1C_06160]_78	[locus_tag=A1G_06355]_m_188	[locus_tag=MCI_03025]_m_209			0.875	5
RT4EHS_119	Hypothetical	Peptidase_C48	[locus_tag=RBE_0198]_l_710	[locus_tag=BA173_02295]_l_709	[locus_tag=RF_0209]_l_619		[locus_tag=A1G_05975]_l_633	[locus_tag=MCI_02665]_l_632			1	5
RT4EHS_091	Hypothetical	DUF2460	[locus_tag=RBE_0304]_l_197		[locus_tag=RF_0755]_l_199	[locus_tag=A1C_03725]_116	[locus_tag=A1G_03905]_162	[locus_tag=MCI_00595]_l_180			0.6	5
RT4EHS_114	Hypothetical	IalB	[locus_tag=RBE_0458]_h_178		[locus_tag=RF_0412]_h_178	[locus_tag=A1C_04900]_l_188	[locus_tag=A1G_05310]_h_178	[locus_tag=MCI_02015]_h_178			1	5
RT4EHS_080	Hypothetical		[locus_tag=RBE_0622]_l_111	[locus_tag=BA173_05735]_l_111	[locus_tag=RF_0696]_m_102		[locus_tag=A1G_03580]_m_102	[locus_tag=MCI_00285]_h_75			1	5
RT4EHS_096	Hypothetical	BrnA_antitoxin, CopG_antitoxin	[locus_tag=RBE_0669]_h_89		[locus_tag=RF_0169]_l_93	[locus_tag=A1C_05835]_l_93	[locus_tag=A1G_04015]_107	[locus_tag=MCI_00900]_l_81			0.8	5
RT4EHS_108	Hypothetical			[locus_tag=BA173_05655]_l_77	[locus_tag=RF_0892]_l_104	[locus_tag=A1C_04345]_l_56	[locus_tag=A1G_04700]_m_88	[locus_tag=MCI_01460]_l_57			1	5
RT4EHS_031	Hypothetical	SieB			[locus_tag=RF_0622]_h_241	[locus_tag=A1C_02990]_h_393	[locus_tag=A1G_03105]_l_319		[locus_tag=H375_2080]_l_247	[locus_tag=RT0389]_l_249	1	5
RT4EHS_045	Hypothetical	Pentapeptide, Pentapeptide_4, GerD			[locus_tag=RF_0711]_l_949	[locus_tag=A1C_03490]_l_952		[locus_tag=MCI_00355]_l_949	[locus_tag=H375_1010]_l_950	[locus_tag=RT0496]_l_953	1	5
RT4EHS_227	Hypothetical		[locus_tag=RBE_0112]_l_350	[locus_tag=BA173_03480]_l_350	[locus_tag=RF_1226]_l_365	[locus_tag=A1C_05960]_h_365					1	4
RT4EHS_359	Hypothetical	PDDEXK_2, Transposase_31, Trp_repressor	[locus_tag=RBE_0099]_l_279	[locus_tag=BA173_03720]_l_269	[locus_tag=RF_1281]_l_278						1	3
RT4EHS_226	Hypothetical		[locus_tag=RBE_0136]_l_212		[locus_tag=RF_0164]_l_220	[locus_tag=A1C_05825]_l_136					1	3
RT4EHS_256	Hypothetical	TPR_12, TPR_2, TPR_8, TPR_1, ANAPC3, TPR_10, SPO22, TPR_7, DUF3856, TPR_19, TPR_14, TPR_16, TPR_11, NB-ARC, TPR_21, TPR_MalT, RPN7, RNPP_C	[locus_tag=RBE_0187]_l_741 [locus_tag=RBE_0554]_l_506 [locus_tag=RBE_0791]_l_636 [locus_tag=RBE_1124]_l_436 [locus_tag=RBE_1125]_329	[locus_tag=BA173_00160A]_l_534 [locus_tag=BA173_02750]_l_556	[locus_tag=RF_0206]_l_744						0.875	3
RT4EHS_210	Hypothetical	DUF4385	[locus_tag=RBE_0370]_m_159		[locus_tag=RF_0552]_m_159	[locus_tag=A1C_02585]_l_126					1	3
RT4EHS_074	Hypothetical	Ank_2, Ank_3, Ank, Ank_4, ASL_C	[locus_tag=RBE_0586]_l_516	[locus_tag=BA173_06655]_h_683					[locus_tag=H375_8050]_l_686		1	3
RT4EHS_343	Hypothetical	DUF218, RNase_m_2	[locus_tag=RBE_0597]_l_282	[locus_tag=BA173_00120]_l_209	[locus_tag=RF_1003]_m_281						1	3
RT4EHS_279	Hypothetical	Ank_3, Ank_2, Ank_4, Ank_5, Shigella_OspC, Ank, DUF3447, Tli4_N	[locus_tag=RBE_0601]_h_366	[locus_tag=BA173_00100B]_l_226 [locus_tag=BA173_07130B]_h_302	[locus_tag=RF_0422]_l_412						1	3
RT4EHS_230	Hypothetical		[locus_tag=RBE_0629]_m_254		[locus_tag=RF_1335]_m_139	[locus_tag=A1C_06525]_m_151					1	3
RT4EHS_195	Hypothetical	DNA_alkylation	[locus_tag=RBE_0692]_l_253	[locus_tag=BA173_00560]_l_184			[locus_tag=A1G_04790]_l_173				1	3
RT4EHS_021	Hypothetical	Methyltransf_11, MetW, Methyltransf_25, DHR10	[locus_tag=RBE_0707]_h_350						[locus_tag=H375_2750]_l_373	[locus_tag=RT0325]_l_373	1	3
RT4EHS_309	Hypothetical	DUF5506	[locus_tag=RBE_0785]_l_379	[locus_tag=BA173_01095B]_248	[locus_tag=RF_0747]_l_247						0.666667	3	Poor blast hit to flea specific (RiOG_1497)
RT4EHS_333	Hypothetical	Ank_2, Ank, Ank_3, Ank_4, Ank_5, Minor_tail_Z, DUF6031, FCD, ApoA-II, HTH_WhiA	[locus_tag=RBE_0902]_h_559	[locus_tag=BA173_06215]_h_327	[locus_tag=RF_0922]_179 [locus_tag=RF_0923]_h_311						0.75	3	gene fragmet of 2 two other Ank proteins with > 300aa length
RT4EHS_129	Hypothetical	Clavanin, Sec8_exocyst, UBN_AB	[locus_tag=RBE_0922]_h_184 [locus_tag=RBE_0924]_l_217				[locus_tag=A1G_07135]_h_120	[locus_tag=MCI_03775]_h_163			1	3
RT4EHS_163	Hypothetical	Fic	[locus_tag=RBE_0939]_h_325				[locus_tag=A1G_03000]_h_322	[locus_tag=MCI_06845]_h_322			1	3
RT4EHS_326	Hypothetical		[locus_tag=RBE_0944]_l_84	[locus_tag=BA173_06380]_l_86	[locus_tag=RF_0842]_l_105						1	3
RT4EHS_360	Hypothetical	DUF2383, DUF892, Ferritin	[locus_tag=RBE_1144]_l_113	[locus_tag=BA173_04940]_h_148	[locus_tag=RF_1288]_l_148						1	3
RT4EHS_225	Hypothetical		[locus_tag=RBE_1326]_h_172		[locus_tag=RF_0190]_l_133	[locus_tag=A1C_05615]_94					0.666667	3
RT4EHS_357	Hypothetical	HicB	[locus_tag=RBE_1327]_l_113	[locus_tag=BA173_02055]_m_113	[locus_tag=RF_1240]_l_113						1	3
RT4EHS_229	Hypothetical	HTH_3, HTH_31, HTH_19, HTH_25, PhdYeFM_antitox	[locus_tag=RBE_1376]_m_120		[locus_tag=RF_1287]_l_119	[locus_tag=A1C_06295]_l_107					1	3
RT4EHS_148	Hypothetical			[locus_tag=BA173_04380]_l_90			[locus_tag=A1G_01605]_l_147	[locus_tag=MCI_05595]_l_138			1	3
RT4EHS_053	Hypothetical				[locus_tag=RF_0222]_m_642				[locus_tag=H375_8410]_l_641	[locus_tag=RT0686]_l_652	1	3
RT4EHS_079	Hypothetical				[locus_tag=RF_0685]_h_120	[locus_tag=A1C_03375]_m_137		[locus_tag=MCI_00225]_l_115			1	3
RT4EHS_196	Hypothetical				[locus_tag=RF_0917]_l_111	[locus_tag=A1C_04455]_m_98	[locus_tag=A1G_04825]_62				0.666667	3
RT4EHS_145	Hypothetical					[locus_tag=A1C_01345]_l_114	[locus_tag=A1G_01350]_l_113	[locus_tag=MCI_05420]_l_115			1	3
RT4EHS_054	Hypothetical	Rep_N				[locus_tag=A1C_05500]_l_332			[locus_tag=H375_8300]_m_319	[locus_tag=RT0696]_h_316	1	3
RT4EHS_075	Hypothetical	GATase, DUF1667, Peptidase_C26			[locus_tag=RF_0949]_h_134				[locus_tag=H375_8110]_h_154		1	2
RT4EHS_082	Hypothetical				[locus_tag=RF_0713]_192			[locus_tag=MCI_00370]_l_193			0.5	2
RT4EHS_085	Hypothetical	Baculo_LEF-11		[locus_tag=BA173_01090]_h_253				[locus_tag=MCI_00535]_l_164			1	2
RT4EHS_088	Hypothetical	Phage_m_T_join	[locus_tag=RBE_0307]_h_111					[locus_tag=MCI_00575]_l_112			1	2
RT4EHS_092	Hypothetical	LRR_6	[locus_tag=RBE_0439]_h_594					[locus_tag=MCI_00705]_h_594			1	2
RT4EHS_093	Hypothetical	GerE, TPR_12	[locus_tag=RBE_0418]_l_983					[locus_tag=MCI_00785]_l_983			1	2
RT4EHS_094	Hypothetical		[locus_tag=RBE_0414]_l_569					[locus_tag=MCI_00805]_l_569			1	2
RT4EHS_101	Hypothetical	Prefoldin_2			[locus_tag=RF_0857]_l_343			[locus_tag=MCI_01230]_l_342			1	2
RT4EHS_110	Hypothetical	DUF6314			[locus_tag=RF_0363]_m_215			[locus_tag=MCI_01790]_l_164			1	2
RT4EHS_112	Hypothetical				[locus_tag=RF_0430]_130			[locus_tag=MCI_01890]_l_117			0.5	2
RT4EHS_115	Hypothetical				[locus_tag=RF_0406]_h_178			[locus_tag=MCI_02060]_h_177			1	2
RT4EHS_117	Hypothetical				[locus_tag=RF_0269]_h_303			[locus_tag=MCI_02285]_h_237			1	2
RT4EHS_127	Hypothetical	DUF2164				[locus_tag=A1C_06045]_l_114		[locus_tag=MCI_03285]_l_186			1	2
RT4EHS_138	Hypothetical				[locus_tag=RF_0071]_l_336			[locus_tag=MCI_04785]_l_338			1	2
RT4EHS_141	Hypothetical	Polbeta, NTP_transf_2	[locus_tag=RBE_1175]_101					[locus_tag=MCI_05010]_l_101			0.5	2
RT4EHS_146	Hypothetical	TPR_2, TPR_12, TPR_16, TPR_1, TPR_19, TPR_21, TPR_11, TPR_10, SHNi-TPR, DUF3808, TPR_8, SNAP	[locus_tag=RBE_1088]_m_169					[locus_tag=MCI_05465]_258			0.666667	2
RT4EHS_153	Hypothetical	Acid_PPase			[locus_tag=RF_1017]_l_203			[locus_tag=MCI_05955]_m_196			1	2
RT4EHS_156	Hypothetical		[locus_tag=RBE_1239]_104					[locus_tag=MCI_06270]_h_93			0.5	2
RT4EHS_165	Hypothetical	PemK_toxin		[locus_tag=BA173_04560]_106			[locus_tag=A1G_00030]_h_79				0.5	2
RT4EHS_167	Hypothetical	NB-ARC, AAA_22, AAA_14, NACHT, RsmJ, Roc, ATPase, DnaB_C, PhoH			[locus_tag=RF_0025]_l_232		[locus_tag=A1G_00145]_l_246				1	2
RT4EHS_168	Hypothetical	TPR_1, TPR_2, TPR_12				[locus_tag=A1C_00185]_m_151	[locus_tag=A1G_00240]_h_131				1	2
RT4EHS_170	Hypothetical	Mod_r, ATG17_like, Bac_thur_toxin		[locus_tag=BA173_04625]_l_225			[locus_tag=A1G_01730]_l_214				1	2
RT4EHS_173	Hypothetical	AAA_25				[locus_tag=A1C_02545]_104	[locus_tag=A1G_02640]_l_67				0.5	2
RT4EHS_176	Hypothetical	YCII			[locus_tag=RF_0561]_l_100		[locus_tag=A1G_02720]_67				0.5	2
RT4EHS_178	Hypothetical					[locus_tag=A1C_02130]_h_104	[locus_tag=A1G_02885]_h_99				1	2	Gene Fragment of RalF, a known T4 Effector
RT4EHS_179	Hypothetical					[locus_tag=A1C_02800]_h_79	[locus_tag=A1G_02910]_h_109				1	2
RT4EHS_183	Hypothetical					[locus_tag=A1C_03400]_82	[locus_tag=A1G_03525]_l_101				0.5	2
RT4EHS_190	mazG	MazG, MazG-like	[locus_tag=RBE_0488]_m_161				[locus_tag=A1G_04425]_l_102				1	2
RT4EHS_191	Hypothetical	AAA_18, CPT, AAA_33, AAA, AAA_14, AAA_24, Zeta_toxin, AAA_16, NB-ARC, ABC_tran, Myosin_head, Cytidylate_kin	[locus_tag=RBE_0480]_l_199				[locus_tag=A1G_04440]_135				0.5	2
RT4EHS_192	Hypothetical			[locus_tag=BA173_00050]_l_159			[locus_tag=A1G_04615]_l_132				1	2
RT4EHS_197	Hypothetical				[locus_tag=RF_0361]_l_106		[locus_tag=A1G_05080]_l_111				1	2
RT4EHS_199	Hypothetical	FucT_N		[locus_tag=BA173_00390]_m_119			[locus_tag=A1G_05875]_96				0.5	2
RT4EHS_209	Hypothetical		[locus_tag=RBE_0714]_m_84			[locus_tag=A1C_02450]_l_107					1	2
RT4EHS_218	Hypothetical	Ank_3, Ank_2, Ank_4, Ank_5, Ank	[locus_tag=RBE_1220]_h_154			[locus_tag=A1C_04380]_h_204					1	2
RT4EHS_221	Hypothetical	PIN, PIN_3, PIN_12	[locus_tag=RBE_0604]_l_130			[locus_tag=A1C_04835]_l_125					1	2
RT4EHS_238	Hypothetical	TPR_7, TPR_16, TPR_1, TPR_2	[locus_tag=RBE_0030]_l_810		[locus_tag=RF_0041]_m_751						1	2
RT4EHS_249	Hypothetical	AAA_12, AAA_11, Viral_helicase1, AAA_19, AAA_30, DUF2075, UvrD_C_2, RNA_helicase, AAA_24, AAA	[locus_tag=RBE_0135]_l_1088		[locus_tag=RF_0165]_l_1028						1	2
RT4EHS_253	Hypothetical		[locus_tag=RBE_0674]_h_190		[locus_tag=RF_0173]_m_155						1	2
RT4EHS_255	Hypothetical	Virulence_RhuM, HTH_38, Proteasome_A_N	[locus_tag=RBE_0192]_l_157		[locus_tag=RF_0193]_136						0.5	2
RT4EHS_261	Hypothetical		[locus_tag=RBE_0251]_l_596		[locus_tag=RF_0246]_h_593						1	2
RT4EHS_263	Hypothetical	Ank_2, Ank_4, Ank, Ank_3, Ank_5	[locus_tag=RBE_0347]_h_334		[locus_tag=RF_0314]_h_227						1	2
RT4EHS_264	Hypothetical		[locus_tag=RBE_0348]_103 [locus_tag=RBE_0447]_m_152		[locus_tag=RF_0316]_l_85						0.666667	2
RT4EHS_269	Hypothetical	Acetyltransf_1, Acetyltransf_7, Acetyltransf_10, Acetyltransf_9, FR47, Acetyltransf_4	[locus_tag=RBE_0860]_h_142		[locus_tag=RF_0354]_h_142						1	2
RT4EHS_270	Hypothetical	HEPN		[locus_tag=BA173_03930B]_m_140	[locus_tag=RF_0357]_l_113						1	2
RT4EHS_271	Hypothetical	Resolvase, Recombinase	[locus_tag=RBE_0441]_l_516		[locus_tag=RF_0359]_l_527						1	2
RT4EHS_281	Hypothetical	PIF1	[locus_tag=RBE_0545]_l_461		[locus_tag=RF_0443]_m_323						1	2
RT4EHS_294	Hypothetical	MobL	[locus_tag=RBE_0935]_h_180		[locus_tag=RF_0605]_l_290						1	2
RT4EHS_295	Hypothetical	RTP1_C1, HEAT_2, HEAT, DNA_pol_phi, Adaptin_N	[locus_tag=RBE_0890]_h_300		[locus_tag=RF_0628]_h_239 [locus_tag=RF_1122]_l_245						1	2
RT4EHS_318	Hypothetical	DUF4065		[locus_tag=BA173_01485]_l_212	[locus_tag=RF_0793]_l_213						1	2
RT4EHS_324	Hypothetical		[locus_tag=RBE_0343]_l_391		[locus_tag=RF_0819]_l_264						1	2
RT4EHS_327	Hypothetical	HEAT_2, HEAT	[locus_tag=RBE_1366]_l_751		[locus_tag=RF_0850]_l_641						1	2
RT4EHS_337	Hypothetical		[locus_tag=RBE_0475]_h_201		[locus_tag=RF_0937]_l_172						1	2
RT4EHS_338	Hypothetical	Ank_2, Ank_4, Ank_5, Ank_3, Ank, Peptidase_C26, GATase, DUF3447, GATase_3, SNO	[locus_tag=RBE_0997]_h_614		[locus_tag=RF_0950]_h_395						1	2
RT4EHS_342	Hypothetical	DUF2310	[locus_tag=RBE_0451]_l_268		[locus_tag=RF_0982]_267						0.5	2
RT4EHS_349	Hypothetical	CmcI, Methyltransf_3, Methyltransf_24	[locus_tag=RBE_0477]_l_251		[locus_tag=RF_1097]_m_248						1	2
RT4EHS_350	Hypothetical	TauD, CsiD	[locus_tag=RBE_0478]_l_317		[locus_tag=RF_1098]_247						0.5	2
RT4EHS_366	Hypothetical	Bro-N	[locus_tag=RBE_0975]_l_281		[locus_tag=RF_1397]_l_274						1	2
RT4EHS_554	Hypothetical		[locus_tag=RBE_1087]_l_104								1	2
RT4EHS_035	Hypothetical	Hydrolase_6, SKA2				[locus_tag=A1C_03405]_l_455	[locus_tag=A1G_03530]_l_450	[locus_tag=MCI_00250]_l_450	[locus_tag=H375_1610]_l_454	[locus_tag=RT0435]_l_454	1	5	*R1P predicted
GL3 T4 Effector Homologue Sets from the "Other" list of Effectors
Effector Tag	Gene Name	HMM Prediction (Pfam_A)	R. bellii RML369-C	R. sp. MEAM1 (Bemisia tabaci)	R. felis str. URRWXCal2	R. akari str. Hartford	R. rickettsii str. Sheila Smith	R. montanensis str. OSU 85-930	R. prowazekii str. Breinl	R. typhi str. Wilmington	% Predicted	Species Count	Notes
RT4EHS_159	Hypothetical	Glyco_tran_28_C, Glyco_transf_4, Glyphos_transf	[locus_tag=RBE_0043]_h_357			[locus_tag=A1C_02495]_l_424	[locus_tag=A1G_02605]_l_445	[locus_tag=MCI_06505]_l_446			1	4
RT4EHS_155	Hypothetical	DUF45, WLM	[locus_tag=RBE_0276]_l_229		[locus_tag=RF_0488]_l_229		[locus_tag=A1G_02305]_h_230	[locus_tag=MCI_06200]_l_229			1	4
RT4EHS_089	Hypothetical	DUF3168, PIN7	[locus_tag=RBE_0306]_l_136		[locus_tag=RF_0752]_h_133	[locus_tag=A1C_03715]_m_190		[locus_tag=MCI_00580]_h_133			1	4
RT4EHS_087	Hypothetical		[locus_tag=RBE_0786]_m_172	[locus_tag=BA173_01100]_m_174	[locus_tag=RF_0748]_l_202			[locus_tag=MCI_00555]_128			0.75	4
RT4EHS_081	famC	PapD_N	[locus_tag=RBE_0978]_h_114		[locus_tag=RF_0704]_l_145		[locus_tag=A1G_03620]_79	[locus_tag=MCI_00325]_l_130			0.75	4
RT4EHS_130	Hypothetical	HTH_3, ARID	[locus_tag=RBE_1079]_99		[locus_tag=RF_1316]_h_105		[locus_tag=A1G_07175]_49	[locus_tag=MCI_03815]_l_79			0.5	4	Two DNA bnding domains, one of which is predominantly found it Eukariotic transcription factors
RT4EHS_122	Hypothetical	NUDIX, WD40_alt	[locus_tag=RBE_1312]_h_212		[locus_tag=RF_1183]_187		[locus_tag=A1G_06270]_184	[locus_tag=MCI_02940]_h_123			0.5	4
RT4EHS_012	Hypothetical	DASH_Ask1, NOG1_N	[locus_tag=RBE_0235]_m_399		[locus_tag=RF_0984]_l_396			[locus_tag=MCI_05725]_m_397	[locus_tag=H375_3950]_l_398	[locus_tag=RT0215]_l_398	1	5
RT4EHS_078	Hypothetical			[locus_tag=BA173_01865]_h_168	[locus_tag=RF_0678]_h_152			[locus_tag=MCI_00195]_97			0.666667	3
RT4EHS_118	Hypothetical		[locus_tag=RBE_0244]_l_172		[locus_tag=RF_0240]_h_127			[locus_tag=MCI_02450]_h_95			1	3
RT4EHS_090	Hypothetical	NTase_sub_bind, DUF86	[locus_tag=RBE_0305]_l_132		[locus_tag=RF_0753]_l_130			[locus_tag=MCI_00585]_81			0.666667	3
RT4EHS_105	Hypothetical	PAN_2	[locus_tag=RBE_0452]_m_221		[locus_tag=RF_0925]_h_145			[locus_tag=MCI_01370]_l_202			1	3
RT4EHS_107	Hypothetical		[locus_tag=RBE_0627]_m_139			[locus_tag=A1C_04335]_l_199		[locus_tag=MCI_01450]_l_203			1	3
RT4EHS_203	Hypothetical		[locus_tag=RBE_1384]_h_307		[locus_tag=RF_1391]_h_276		[locus_tag=A1G_07480]_l_150				1	3
RT4EHS_052	RARP2	DUF1843, PKS_DE, Fea1, Phage_T7_Capsid, DapH_N, Ank_4, Ank_2, DUF4878, Ank_3, DUF3447, DUF6448			[locus_tag=RF_0346]_h_475		[locus_tag=A1G_05165]_h_616			[locus_tag=RT0600]_h_612	1	3	Known T4 secreated effector. Gene seporated by origion of replication in R. prowazeki str. Breinel, but full length gene present in other strains

## Sheet: Table Key
Description	Explination
Yellow Effector Tag	Identified Gene Fragment
*R1P predicted	EHSs marked as *R1P in the notes section were identified in association with the T4SS in a coimmunoprecipitation assay [13]
[locus_tag=***]_h_159	Locus tag is given inside the brackets, h/m/l denote effector prediction level (most-likely/probable/less-likely), the number is the amino acids length of the deduced protein sequence
