# Supplementary material for: Analysis of the Type 4 Effectome across the Genus Rickettsia
Source: Int J Mol Sci. 2022 Dec 8;23(24):15513. doi: 10.3390/ijms232415513 (PMC9779031; doi:10.3390/ijms232415513)
Supplement: Supplementary file 1 [file ijms-23-15513-s001.zip › Table S9.xlsx]

## Sheet: Tick Associated
Tick Associated Rickettsia Effectors
Effector Tag	Gene Name	HMM Prediction (Pfam_A)	R. bellii RML369-C	R. felis str. URRWXCal2	R. rickettsii str. Sheila Smith	% Predicted	Notes
RT4EHS_155	Hypothetical	DUF45, WLM	[locus_tag=RBE_0276]_l_229	[locus_tag=RF_0488]_l_229	[locus_tag=A1G_02305]_h_230	1
RT4EHS_081	famC	PapD_N	[locus_tag=RBE_0978]_h_114	[locus_tag=RF_0704]_l_145	[locus_tag=A1G_03620]_79	0.75
RT4EHS_130	Hypothetical	HTH_3, ARID	[locus_tag=RBE_1079]_99	[locus_tag=RF_1316]_h_105	[locus_tag=A1G_07175]_49	0.5
RT4EHS_122	Hypothetical	NUDIX, WD40_alt	[locus_tag=RBE_1312]_h_212	[locus_tag=RF_1183]_187	[locus_tag=A1G_06270]_184	0.5
RT4EHS_129	Hypothetical	Clavanin, Sec8_exocyst, UBN_AB	[locus_tag=RBE_0922]_h_184 [locus_tag=RBE_0924]_l_217		[locus_tag=A1G_07135]_h_120	1
RT4EHS_163	Hypothetical	Fic	[locus_tag=RBE_0939]_h_325		[locus_tag=A1G_03000]_h_322	1

## Sheet: Flea Associated
Flea Associated Rickettsia Effectors
Effector Tag	Gene Name	HMM Prediction (Pfam_A)	R. sp. MEAM1 (Bemisia tabaci)	R. felis str. URRWXCal2	R. prowazekii str. Breinl	R. typhi str. Wilmington	R. felis str. URRWXCal2 Plasmid	% Predicted	Notes
RT4EHS_017	Hypothetical				[locus_tag=H375_3400]_h_228	[locus_tag=RT0268]_m_228	[locus_tag=RF_p28]_224	0.666667
RT4EHS_018	Hypothetical	TAFH			[locus_tag=H375_3390]_l_371	[locus_tag=RT0269]_l_380		1	below %ID cutoff for RT4EHS_594
RT4EHS_022	Hypothetical	Glycos_transf_1, Glyco_trans_1_4			[locus_tag=H375_2700]_l_338	[locus_tag=RT0330]_l_338		1
RT4EHS_053	Hypothetical			[locus_tag=RF_0222]_m_642	[locus_tag=H375_8410]_l_641	[locus_tag=RT0686]_l_652		1
RT4EHS_371	Hypothetical		[locus_tag=BA173_00175]_m_265					1	Gene Fragment of RT4EHS_018/594
RT4EHS_594	Hypothetical						[locus_tag=RF_p27]_l_599	1	below %ID cutoff for RT4EHS_018

## Sheet: Pathogen Associated
Pathogen Associated Rickettsia Effectors
Effector Tag	Gene Name	HMM Prediction (Pfam_A)	R. felis str. URRWXCal2	R. akari str. Hartford	R. rickettsii str. Sheila Smith	R. prowazekii str. Breinl	R. typhi str. Wilmington	% Predicted	Notes
RT4EHS_196	Hypothetical		[locus_tag=RF_0917]_l_111	[locus_tag=A1C_04455]_m_98	[locus_tag=A1G_04825]_62			0.666667
RT4EHS_031	Hypothetical	SieB	[locus_tag=RF_0622]_h_241	[locus_tag=A1C_02990]_h_393	[locus_tag=A1G_03105]_l_319	[locus_tag=H375_2080]_l_247	[locus_tag=RT0389]_l_249	1

## Sheet: Non-Pathogen Associated
Non-pathogen Associated Rickettsia Effectors
Effector Tag	Gene Name	HMM Prediction (Pfam_A)	R. bellii RML369-C	R. sp. MEAM1 (Bemisia tabaci)	R. montanensis str. OSU 85-930	% Predicted	Notes
RT4EHS_088	Hypothetical	Phage_m_T_join	[locus_tag=RBE_0307]_h_111		[locus_tag=MCI_00575]_l_112	1
RT4EHS_092	Hypothetical	LRR_6	[locus_tag=RBE_0439]_h_594		[locus_tag=MCI_00705]_h_594	1
RT4EHS_093	Hypothetical	GerE, TPR_12	[locus_tag=RBE_0418]_l_983		[locus_tag=MCI_00785]_l_983	1
RT4EHS_094	Hypothetical		[locus_tag=RBE_0414]_l_569		[locus_tag=MCI_00805]_l_569	1
RT4EHS_141	Hypothetical	Polbeta, NTP_transf_2	[locus_tag=RBE_1175]_101		[locus_tag=MCI_05010]_l_101	0.5
RT4EHS_146	Hypothetical	TPR_2, TPR_12, TPR_16, TPR_1, TPR_19, TPR_21, TPR_11, TPR_10, SHNi-TPR, DUF3808, TPR_8, SNAP	[locus_tag=RBE_1088]_m_169		[locus_tag=MCI_05465]_258	0.666667	Gene Fragmentin matching to RT4EHS_416
RT4EHS_156	Hypothetical		[locus_tag=RBE_1239]_104		[locus_tag=MCI_06270]_h_93	0.5
RT4EHS_416	Hypothetical	TPR_16, TPR_19, TPR_1, TPR_12, TPR_2, TPR_11, TPR_10		[locus_tag=BA173_05250]_m_621		1

## Sheet: Table Key
Description	Explination
Yellow Effector Tag	Identified Gene Fragment
*R1P predicted	EHSs marked as *R1P in the notes section were identified in association with the T4SS in a coimmunoprecipitation assay [13]
[locus_tag=***]_h_159	Locus tag is given inside the brackets, h/m/l denote effector prediction level (most-likely/probable/less-likely), the number is the amino acids length of the deduced protein sequence
